# Supplementary material for: Secondary Metabolism Gene Clusters Exhibit Increasingly Dynamic and Differential Expression during Asexual Growth, Conidiation, and Sexual Development in Neurospora crassa
Source: mSystems. 2022 May 31;7(3):e00232-22. doi: 10.1128/msystems.00232-22 (PMC9239088; doi:10.1128/msystems.00232-22)
Supplement: TABLE S1 [file msystems.00232-22-s0002.xlsx]

## Sheet: Sheet1
Supplemental table S1: General information for genes predicted in each SMCs and LOX measurements of expression fold-change, with the lowest expression of the data point in each of the six experiments set to be "1". Genes of interest for further investigation were marked with * in colum of Gene Name.
			General informaiton (C-F)							LOX measurement for the conidial germination process on Bird Medium at 25C (H-S)													LOX measurement for the conidial germination process on Maple Sap Medium at 25C (U-AF)													LOX measurement for the conidial germination process on PDA Medium at 25C (AH-AS)													LOX measurement for the conidial germination process on Bird Medium at 37C (AU-BF)
order	Cluster #	SMC genes	Product Description	Gene Name or Symbol	KO available	KO phenotypes on asexual growth on BM	KO phenotypes on sexual development on SCM	Chromosome	SMC genes	BM1	BM2	BM3	BM4	(-)97.5%[bird1]	(-)97.5%[bird2]	(-)97.5%[bird3]	(-)97.5%[bird4]	(+)97.5%[bird1]	(+)97.5%[bird2]	(+)97.5%[bird3]	(+)97.5%[bird4]	SMC genes	MSM1	MSM2	MSM3	MSM4	(-)97.5%[maple1]	(-)97.5%[maple2]	(-)97.5%[maple3]	(-)97.5%[maple4]	(+)97.5%[maple1]	(+)97.5%[maple2]	(+)97.5%[maple3]	(+)97.5%[maple4]	SMC genes	PDA 1	PDA 2	PDA 3	PDA 4	(-)97.5%[stage 1]	(-)97.5%[stage 2]	(-)97.5%[stage 3]	(-)97.5%[stage 4]	(+)97.5%[stage 1]	(+)97.5%[stage 2]	(+)97.5%[stage 3]	(+)97.5%[stage 4]	SMC genes	BM37C-1
1	1	NCU00583	hypothetical protein	null	FGSC16609	wild type	wild type	I	NCU00583	3.79759	3.7572	1.2067	1	0.771818	0.746481	0.452986	0.422351	0.724181	0.831177	0.591568	0.595358	NCU00583	4.66213	2.72248	1	1.60663	0.607427	0.540305	0.332465	0.448882	0.699196	0.606804	0.492415	0.564865	NCU00583	0	0	0	0	0	0	0	0	0	0	0	0	NCU00583	8.6277
2	1	NCU00584	hypothetical protein	null	FGSC17160	wild type	wild type	I	NCU00584	1.13883	1	1.16194	1.15628	0.0178617	0.0191818	0.0184724	0.0185592	0.0171063	0.0184972	0.0175958	0.0213782	NCU00584	1	1.00493	1.84889	2.71692	0.015751	0.0135002	0.018735	0.0227787	0.0153653	0.0162304	0.0203936	0.0201798	NCU00584	1	3.83192	4.25393	4.69807	0.0433782	0.0694489	0.0805633	0.087649	0.0437775	0.0689399	0.0800798	0.0843197	NCU00584	1.03693
3	1	NCU00585	phytoene synthase	al-2	FGSC17611	lack of orange pigment	lack of orange pigment	I	NCU00585	2.44678	2.02903	1.29861	1	0.0196601	0.0210143	0.0169969	0.0155287	0.0196055	0.0188465	0.0160956	0.0150821	NCU00585	1.44528	1	1.78525	3.77765	0.0201355	0.018106	0.021642	0.0251273	0.0177743	0.0159281	0.0189903	0.024136	NCU00585	1	1.75569	2.13078	2.57073	0.0250726	0.0325114	0.0354815	0.0394504	0.0274805	0.0306201	0.0369123	0.0391714	NCU00585	6.45914
4	1	NCU00586	non-anchored cell wall protein 6, non-anchored cell wall protein 6, variant 1, non-anchored cell wall protein 6, variant 2	ncw-6*	FGSC16722, 16723	wild type	wild type	I	NCU00586	5.54987	1.67705	2.89056	1	0.136784	0.100218	0.108596	0.0752452	0.127991	0.108214	0.118589	0.0824727	NCU00586	1.64487	1.6213	1	2.25108	0.0581877	0.0547946	0.051541	0.0691439	0.066127	0.0618523	0.0502155	0.0700508	NCU00586	29.8575	1	1.55604	2.2691	0.462635	0.187971	0.247045	0.336552	0.43631	0.212175	0.269951	0.363724	NCU00586	52.2938
5	1	NCU00587	mitogen activated protein kinase kinase, mitogen activated protein kinase kinase, variant 1	os-5*	FGSC18203, FGSC1638	wild type	few protoperithecia	I	NCU00587	1	1.09984	1.77582	2.31653	0.0247161	0.0294481	0.0348289	0.0382308	0.0252036	0.0295237	0.0330712	0.0341803	NCU00587	1	1.60236	2.8167	5.61525	0.0253556	0.0328346	0.0409403	0.0526574	0.0282245	0.0311428	0.0410121	0.0498341	NCU00587	1	5.77751	5.86453	5.78465	0.0373191	0.07278	0.075413	0.0752552	0.0338941	0.0683406	0.0755267	0.0753249	NCU00587	1
6	2	NCU03000	glycosylhydrolase family 61-8 protein	gh61-8	FGSC21521	wild type	wild type	I	NCU03000	1.06364	3.05082	3.06785	1	0.648817	1.2096	1.10779	0.619363	0.992383	1.21644	1.28552	0.995832	NCU03000	3.74388	1	3.18503	6.10196	1.10839	0.527465	0.972276	1.28544	1.17799	0.790982	1.21055	1.314	NCU03000	0	1.78056	0	1	0	1.72728	0	0.900942	0	3103.89	0	4745.28	NCU03000	1
7	2	NCU03001	hypothetical protein	null	FGSC21407	wild type	wild type	I	NCU03001	2.06262	2.50837	1.53473	1	0.0574098	0.0690427	0.0528683	0.0514534	0.0652549	0.0622743	0.0578465	0.0518181	NCU03001	1.4559	1.0242	1.03443	1	0.0381249	0.0305453	0.0346555	0.0355394	0.0367485	0.03226	0.0340975	0.0333512	NCU03001	1.78375	1.01068	1	1.02291	0.065739	0.0562322	0.0557396	0.0579046	0.0680905	0.053909	0.0552915	0.0590401	NCU03001	1.36748
8	2	NCU03003	hypothetical protein	null	FGSC21408, 21409	wild type	wild type	I	NCU03003	1.70922	1.57124	1.73483	1	0.087831	0.0943424	0.0831222	0.0725995	0.0863253	0.0914996	0.086233	0.0752391	NCU03003	1.42876	1.16076	1	1.00495	0.0549662	0.0494581	0.0470802	0.0531857	0.0575682	0.0493502	0.049136	0.056108	NCU03003	3.33169	1	1.02303	1.17551	0.177474	0.117473	0.117381	0.139964	0.183455	0.12046	0.125542	0.150038	NCU03003	2.92656
9	2	NCU03004	pyruvate dehydrogenase E1 component	ace-3	NA			I	NCU03004	1	1.07211	1.27859	1.44747	0.00433609	0.00516772	0.00590161	0.00618094	0.00551674	0.00612723	0.00576032	0.00571949	NCU03004	1.17333	1.46922	1.35653	1	0.00758127	0.0070904	0.00758913	0.00706291	0.0065255	0.0076949	0.00873494	0.00678177	NCU03004	1	1.69376	1.73571	1.47036	0.00473457	0.0052931	0.00585641	0.00620311	0.00552035	0.0064211	0.00648725	0.00599162	NCU03004	1
10	2	NCU03006	sterol 24-C-methyltransferase	erg-6	FGSC12752, 12753	wild type	wild type	I	NCU03006	1	1.81108	5.01731	10.8855	0.0197094	0.027347	0.0382504	0.0449951	0.0203646	0.0288982	0.037861	0.043213	NCU03006	1	3.59812	8.39915	14.8503	0.0143776	0.0281437	0.0348869	0.0440968	0.0145212	0.0279238	0.0398379	0.0374723	NCU03006	1	14.6027	14.4398	18.4397	0.0348283	0.112352	0.120389	0.135663	0.0369976	0.115624	0.118621	0.140586	NCU03006	1
11	2	NCU03007	pre-mRNA-splicing factor slt-11	msp-21*	FGSC21410	wild type	wild type	I	NCU03007	1	1.02187	1.01949	1.22535	0.0201616	0.02113	0.0200101	0.021941	0.0187642	0.0221608	0.0184647	0.020649	NCU03007	1.11993	1	1.09857	1.45436	0.0206723	0.0200448	0.0188032	0.023834	0.0193874	0.0184287	0.0201529	0.0229394	NCU03007	1	1.27307	1.2429	1.47625	0.024974	0.0281731	0.0292199	0.0338609	0.0265059	0.0273023	0.0267058	0.0300599	NCU03007	1.10497
12	2	NCU03008	hypothetical protein	null	FGSC15195, 15196	wild type	wild type	I	NCU03008	1.24615	1.02404	1	1.11818	0.0200454	0.0187935	0.0178755	0.018106	0.0204455	0.0206445	0.0183182	0.019261	NCU03008	2.99575	1.89169	1.1919	1	0.0297466	0.0259827	0.022692	0.0235028	0.0302762	0.0260021	0.0222654	0.0227891	NCU03008	1.28903	1.24795	1.16938	1	0.0227694	0.0212809	0.0203868	0.0204624	0.0214775	0.0204013	0.0212715	0.0194913	NCU03008	1.64496
13	2	NCU03009	zuotin	djc-2	NA			I	NCU03009	1	1.04915	1.09842	1.04448	0.00412844	0.00505319	0.00434911	0.00490019	0.00504178	0.00428805	0.00413978	0.00453506	NCU03009	5.30242	5.86047	3.61713	1	0.0204952	0.0230502	0.0200836	0.0133496	0.0253501	0.0240455	0.0210089	0.0139713	NCU03009	1.83915	1.52947	1.37317	1	0.00639882	0.00555358	0.00516049	0.00525338	0.00590863	0.00554564	0.00505825	0.00501673	NCU03009	1.87187
14	2	NCU03010	L-aminoadipate-semialdehyde dehydrogenase large subunit	lys-3	NA			I	NCU03010	5.35085	3.82678	1.3439	1	0.0150426	0.0127987	0.00912297	0.0084193	0.0117893	0.0123695	0.00883147	0.00733949	NCU03010	13.4551	5.94663	3.18097	1	0.0500122	0.0401262	0.0344536	0.0201512	0.0457576	0.0445684	0.0334779	0.0217522	NCU03010	1.64506	1.28922	1.32267	1	0.0106781	0.00809293	0.00885559	0.00892521	0.00925555	0.00871802	0.00916723	0.00845037	NCU03010	3.26467
15	2	NCU03011	hypothetical protein	nit-14	FGSC21411	wild type	slow development?	I	NCU03011	2.44008	2.21631	1	1.10163	0.512359	0.544043	0.34954	0.398534	0.606122	0.569065	0.449037	0.472375	NCU03011	1.69391	1	1.18403	2.56755	0.305114	0.233225	0.248674	0.359798	0.332448	0.262798	0.293639	0.329047	NCU03011	8.12319	0	1	0	7.90769	0	0.983087	0	1546.53	0	262.413	0	NCU03011	2.53548
16	2	NCU03013	anchored cell wall protein 10, anchored cell wall protein 10, variant 1	acw-10*	FGSC11222, 11223	wild type	wild type	I	NCU03013	1.21118	1	1.47774	4.90926	0.0387878	0.0351293	0.0432958	0.0580961	0.0377864	0.0402953	0.0416851	0.0577235	NCU03013	1.49341	1	1.42998	2.50011	0.0345616	0.0277027	0.0319769	0.0420794	0.0322761	0.0280149	0.0325919	0.0402265	NCU03013	3.11448	1	2.28036	7.20047	0.0997634	0.0560246	0.0852086	0.117294	0.0985173	0.056773	0.08261	0.120075	NCU03013	1
17	2	NCU03014	hypothetical protein	null	FGSC22236, 22237	wild type	wild type	I	NCU03014	1	1.21262	2.29609	7.19414	0.307742	0.39397	0.485311	0.635222	0.428759	0.452143	0.542677	0.643844	NCU03014	1	1.16162	1.79387	4.72911	0.211616	0.210612	0.287905	0.355126	0.251215	0.267475	0.323007	0.341122	NCU03014	1	4.15623	4.84546	6.3958	0.777037	1.76227	1.9526	2.36373	1.54183	2.25319	2.33581	2.42271	NCU03014	1
18	2	NCU03015	hypothetical protein, hypothetical protein, variant 1	null	FGSC12435, 12436	wild type	wild type	I	NCU03015	1	1.41557	3.33785	5.21651	0.0940403	0.1216	0.153233	0.184114	0.104367	0.132562	0.161703	0.183754	NCU03015	1	2.58182	3.9377	10.9265	0.069697	0.111886	0.143425	0.17394	0.075015	0.119555	0.135722	0.175664	NCU03015	1	7.9768	9.6857	11.2901	0.181578	0.406756	0.443047	0.476357	0.170848	0.447904	0.441273	0.510815	NCU03015	1
19	2	NCU03016	hypothetical protein	null	FGSC22238, 22239	wild type	wild type	I	NCU03016	35.2461	13.6508	1.01799	1	0.840256	0.786544	0.181611	0.197057	0.868855	0.855941	0.208215	0.230291	NCU03016	43.6887	2.26971	1.54829	1	0.298586	0.227219	0.182181	0.142842	0.43368	0.206942	0.184918	0.172808	NCU03016	42.1564	2.58596	1	1.1272	1.42892	0.899577	0.51517	0.579764	1.43839	1.26236	0.739927	0.95629	NCU03016	18.9594
20	3	NCU02913	DNA repair-17	dnr-17	FGSC16323	wild type	wild type	I	NCU02913	1	2.16043	1.28483	1.01248	0.205788	0.276386	0.222909	0.223212	0.236577	0.280474	0.255601	0.25346	NCU02913	1.99722	2.38011	2.21607	1	0.517907	0.545897	0.553536	0.404596	0.629972	0.653182	0.616267	0.573088	NCU02913	2.86983	0	1	0	2.73706	0	0.959867	0	403.02	0	139.52	0	NCU02913	1.2784
21	3	NCU02914	hypothetical protein	null	FGSC15226, 15227	wild type	wild type	I	NCU02914	1	3.3623	2.5307	1.26235	0.491635	0.919565	0.817753	0.574624	0.643101	1.00948	0.882675	0.799425	NCU02914	1.55617	1	3.7329	1.00614	0.798867	0.592615	1.12897	0.631954	1.06193	0.927542	1.142	0.989036	NCU02914	0	1	0	2.4849	0	0.985856	0	2.45786	0	1024.8	0	1853.52	NCU02914	1.34915
22	3	NCU02915	hypothetical protein	null	FGSC11443	wild type	wild type	I	NCU02915	3.25952	3.42225	1.39513	1	0.0437587	0.0466707	0.0348469	0.0314323	0.0464055	0.0483137	0.0331591	0.0321454	NCU02915	1.47307	1.1186	1.12074	1	0.0178338	0.0176997	0.0176482	0.0170676	0.0184839	0.0164547	0.0180154	0.0171648	NCU02915	1	1.4213	1.65073	2.30567	0.0638519	0.068965	0.0811863	0.0879249	0.0655049	0.0769426	0.0773866	0.0953759	NCU02915	1.71439
23	3	NCU02916	endoglucanase II	gh61-3	NA			I	NCU02916	1	1.32961	1.30569	1.15004	0.0419364	0.052065	0.0469053	0.0444495	0.0429679	0.0521467	0.0487661	0.0480336	NCU02916	1.19844	1.20689	1	1.1404	0.0385491	0.0358944	0.0327752	0.0367856	0.03537	0.0344425	0.0349424	0.0378191	NCU02916	1	1.25378	1.16539	1.36825	0.051855	0.0592805	0.0562719	0.0637244	0.0572741	0.0552433	0.0617136	0.0612514	NCU02916	1
24	3	NCU02917	hypothetical protein	null	FGSC19817	wild type	wild type	I	NCU02917	1.43189	1.83048	1	1.02231	0.0831913	0.0908249	0.0630062	0.0734067	0.0832367	0.089644	0.0756382	0.0710624	NCU02917	3.9739	2.44823	1.57136	1	0.145532	0.118791	0.100856	0.0865424	0.125332	0.134374	0.115608	0.0959635	NCU02917	1.08018	1.17396	1.02951	1	0.065341	0.0675597	0.0657081	0.0677545	0.0692062	0.0647157	0.0626241	0.0695669	NCU02917	1
25	3	NCU02918	polyketide synthase 6	mkr-6	FGSC11792	wild type	wild type	I	NCU02918	2.40201	0	0	1	2.37163	0	0	0.975767	11974.2	0	0	17327.6	NCU02918	1	0	1.48464	1.43143	0.938183	0	1.3899	1.36279	516.11	0	1458.54	1782.28	NCU02918	0	0	0	0	0	0	0	0	0	0	0	0	NCU02918	1
26	3	NCU02919	cupin domain-containing protein	mkr-6	FGSC15559, 15560	wild type	wild type	I	NCU02919	1	0	1.00435	3.75571	0.955045	0	0.954747	3.36358	1402.9	0	260.046	5256.6	NCU02919	1.31773	1	2.85934	1.84259	0.806784	0.692612	1.28249	1.02796	1.26166	1.21672	1.41206	1.43845	NCU02919	0	0	0	0	0	0	0	0	0	0	0	0	NCU02919	1.7271
27	3	NCU02920	short-chain dehydrogenase/reductase SDR	null	FGSC12963, 12964	wild type	wild type	I	NCU02920	0	1	1.47113	1.18477	0	0.897346	1.40762	1.1168	0	6493.55	3288.55	2400.35	NCU02920	2.22315	1	2.29501	16.9032	1.61298	0.852846	1.5662	3.86678	2.60225	2.41445	2.79792	2.71249	NCU02920	0	0	0	0	0	0	0	0	0	0	0	0	NCU02920	1
28	3	NCU02921	cupin domain-containing protein	null	NA			I	NCU02921	0	0	0	0	0	0	0	0	0	0	0	0	NCU02921	1.64432	1	1.70691	3.94282	1.24185	0.844442	1.27967	2.1905	2.3296	2.19335	2.31981	2.317	NCU02921	0	0	0	0	0	0	0	0	0	0	0	0	NCU02921	0
29	3	NCU02922	Short-chain dehydrogenase/reductase	gpl-5	FGSC11793, 11794	wild type	wild type	I	NCU02922	1.01291	1.8878	1.04492	1	0.22911	0.252849	0.225757	0.235493	0.250766	0.316637	0.252277	0.249477	NCU02922	1	15.1962	120.004	45.2359	0.184847	0.820619	1.37177	1.27519	0.23829	0.757829	1.5298	1.32346	NCU02922	1	2.45183	2.90764	2.32335	0.487036	0.682081	0.724985	0.720977	0.63652	0.79413	0.876187	0.857286	NCU02922	1
30	3	NCU02923	hypothetical protein	mkr-2	FGSC13047	wild type	wild type	I	NCU02923	2.28782	3.64383	1.71079	1	0.767637	1.01702	0.675876	0.504692	0.976725	0.958954	0.847261	0.875959	NCU02923	1	18.5926	163.374	73.061	0.32565	1.4427	2.99053	2.85055	0.339699	1.60534	2.79919	2.89323	NCU02923	5.2926	1	1.49168	2.59669	2.07046	0.742006	1.05933	1.53923	1.98538	1.50954	1.74634	2.04235	NCU02923	1
31	3	NCU02924	epoxide hydrolase-1	eph-1	FGSC12103, 12104	wild type	wild type	I	NCU02924	0	0	0	0	0	0	0	0	0	0	0	0	NCU02924	0	1	1.6794	0	0	0.964065	1.60253	0	0	8015.69	8486.92	0	NCU02924	0	0	0	0	0	0	0	0	0	0	0	0	NCU02924	0
32	3	NCU02925	fruiting body maturation-1	fbm-1*	FGSC11804	wild type	wild type	I	NCU02925	1.01767	3.14427	2.75489	1	0.525584	0.953723	0.958959	0.564141	0.778437	1.10378	0.990675	0.828549	NCU02925	1.09003	1	3.67841	2.67784	0.49197	0.475997	0.796908	0.851745	0.706409	0.605514	0.893783	0.861161	NCU02925	1.12723	0	0	1	1.09005	0	0	0.966655	384.86	0	0	700.706	NCU02925	0
33	3	NCU02926	hypothetical protein	null	FGSC14071, 14072	wild type	wild type	I	NCU02926	1	1.6631	2.54557	2.30011	0.0746866	0.096716	0.110646	0.110764	0.0752518	0.105715	0.109395	0.103515	NCU02926	1	1.80577	2.28192	2.03329	0.079318	0.101751	0.106894	0.108515	0.0764586	0.105344	0.121557	0.114446	NCU02926	1	1.43379	1.2786	1.12882	0.0782362	0.090397	0.0863007	0.0941212	0.0868723	0.0973977	0.0945981	0.0888143	NCU02926	1
34	3	NCU16468	hypothetical protein	null	NA			I	NCU16468	1	1.46162	1.26722	1.41053	0.0933692	0.107111	0.1018	0.103584	0.0844668	0.119048	0.0957518	0.105663	NCU16468	1.66913	1.72553	1.22797	1	0.127239	0.113745	0.112519	0.112786	0.126351	0.134265	0.128098	0.115902	NCU16468	1	1.65149	1.50126	1.59221	0.0976898	0.111615	0.115734	0.118056	0.103966	0.113961	0.112723	0.120823	NCU16468	1
35	4	NCU08402	zinc-binding alcohol dehydrogenase	adh-8	FGSC23475, 23476	wild type	wild type	II	NCU08402	10.3871	3.87028	1.27934	1	0.0247121	0.0222806	0.0123565	0.010524	0.0238481	0.0254529	0.0128501	0.0132295	NCU08402	3.36565	1.28295	1	1.21976	0.0126426	0.0109778	0.00885159	0.0108132	0.0122885	0.00921646	0.0104223	0.011281	NCU08402	2.38421	1.23621	1.30788	1	0.00998709	0.0071739	0.00756123	0.007628	0.0103976	0.00803681	0.00787019	0.00788495	NCU08402	7.10115
36	4	NCU08403	hypothetical protein	null	NA			II	NCU08403	2.00477	1.53087	1	1.13924	0.0732375	0.0741062	0.060644	0.063791	0.0791031	0.0744885	0.0575853	0.064429	NCU08403	1	1.02568	1.30697	2.06036	0.0429457	0.05103	0.0522844	0.0617657	0.0543961	0.0502711	0.0562347	0.0654198	NCU08403	1	1.7755	1.958	2.20616	0.0591026	0.0740926	0.0809348	0.081471	0.0629138	0.0759291	0.0758058	0.0811449	NCU08403	1
37	4	NCU08404	hypothetical protein	null	FGSC23478, 23479	wild type	wild type	II	NCU08404	9.85072	7.19966	3.32069	1	1.02665	0.99862	0.661413	0.370717	1.0772	1.09967	0.772553	0.541684	NCU08404	2.88756	1.09006	1	1.31993	0.352982	0.251835	0.235718	0.303645	0.383277	0.279296	0.279403	0.305879	NCU08404	2.83873	1.29019	1	1.4932	0.384793	0.293934	0.259754	0.304857	0.396804	0.310458	0.314533	0.355434	NCU08404	6.5272
38	4	NCU08405	hypothetical protein	null	FGSC23480, 23481	wild type	wild type	II	NCU08405	0	0	0	0	0	0	0	0	0	0	0	0	NCU08405	0	0	1	1.55775	0	0	0.972188	1.51753	0	0	9402.26	8672.97	NCU08405	0	0	0	0	0	0	0	0	0	0	0	0	NCU08405	0
39	4	NCU08406	hypothetical protein	null	FGSC23482, 23483	wild type	wild type	II	NCU08406	1.04952	1	0	1.61983	0.974762	0.932615	0	1.49899	507.044	1798.33	0	3827.65	NCU08406	0	1	2.36415	0	0	0.950222	2.33899	0	0	1260.88	3098.9	0	NCU08406	0	0	0	0	0	0	0	0	0	0	0	0	NCU08406	1
40	4	NCU08407	MFS transporter	null	NA			II	NCU08407	1.11616	1	5.65722	4.62317	0.0822831	0.0802159	0.144212	0.137056	0.0793373	0.0852039	0.133113	0.159789	NCU08407	1	5.3091	12.3734	20.9667	0.0391693	0.0966417	0.122116	0.138859	0.0428613	0.0924731	0.138986	0.156305	NCU08407	1.67484	1.13979	1	3.23037	0.50304	0.381543	0.379042	0.661885	0.564614	0.476928	0.453444	0.606784	NCU08407	1
41	4	NCU08408	btn-1	cln3	NA			II	NCU08408	2.09362	1.54262	1.38537	1	0.0546615	0.0500764	0.0413287	0.0411354	0.0489981	0.0480189	0.0448344	0.0408678	NCU08408	1	1.36371	2.68908	4.94759	0.0397165	0.0423905	0.0567671	0.0725994	0.0358194	0.0428214	0.0586605	0.0632705	NCU08408	1.45043	1	1.10333	1.72247	0.0696349	0.055495	0.0596484	0.0716681	0.0707115	0.0557392	0.0685916	0.0707957	NCU08408	1
42	4	NCU08409	Tryptophan synthetase	trp-3*	NA			II	NCU08409	5.62451	4.36492	1.39485	1	0.011169	0.0115524	0.00726881	0.00742008	0.0117391	0.01141	0.00770009	0.00632039	NCU08409	8.79602	4.12885	2.6566	1	0.0259272	0.0210993	0.0194282	0.0127825	0.0241998	0.0243374	0.0200128	0.0141204	NCU08409	2.07663	1.36249	1.2802	1	0.0107677	0.0100717	0.00984554	0.00859981	0.00997892	0.0113591	0.00866075	0.00834953	NCU08409	4.0454
43	4	NCU08410	50S ribosomal protein L24	mrp-30	NA			II	NCU08410	1.10486	1	1.22914	1.34145	0.0128746	0.0124273	0.0119564	0.0122564	0.0110088	0.010316	0.0105677	0.011842	NCU08410	2.1821	1.9864	1.56992	1	0.0191332	0.017598	0.0189359	0.0148326	0.0195057	0.0189112	0.0178409	0.0157701	NCU08410	1.28964	1.15251	1	1.13342	0.0115872	0.0108609	0.00919555	0.0119614	0.0108261	0.01023	0.0101998	0.010598	NCU08410	1.22574
44	4	NCU16586	hypothetical protein	null	NA			II	NCU16586	1	1.59772	1.49229	1.62859	0.175032	0.236411	0.21625	0.237446	0.203377	0.254575	0.257967	0.250994	NCU16586	1.28722	1	1.71002	3.45951	0.156639	0.120178	0.173838	0.216235	0.158332	0.153912	0.186448	0.22555	NCU16586	1	1.74165	1.92295	2.94447	0.271329	0.332742	0.382893	0.427037	0.344078	0.377847	0.403339	0.437794	NCU16586	2.22764
45	4	NCU16587	hypothetical protein	null	NA			II	NCU16587	2.68021	2.83471	1.96015	1	0.363547	0.415758	0.336709	0.262449	0.470385	0.453298	0.38238	0.324467	NCU16587	1	1.65854	2.28202	2.92186	0.203356	0.232107	0.285778	0.306807	0.225556	0.270759	0.31822	0.306737	NCU16587	6.37171	2.12307	1	2.30125	1.00847	0.666099	0.492577	0.7825	0.994903	0.811453	0.608573	0.940061	NCU16587	3.62162
46	4	NCU16588	hypothetical protein	null	NA			II	NCU16588	2.17901	1	1.56157	1.36471	0.122681	0.100685	0.100707	0.104637	0.123351	0.106138	0.117766	0.114447	NCU16588	1	1.1809	1.21251	1.52521	0.0556672	0.059147	0.0640517	0.0706791	0.0605926	0.0597874	0.0630023	0.0652027	NCU16588	1	1.89294	1.86211	2.89998	0.115991	0.158318	0.144545	0.193112	0.129309	0.159521	0.173557	0.182423	NCU16588	2.2804
47	5	NCU08436	alpha/beta hydrolase	null	FGSC20244	wild type	wild type	II	NCU08436	1.18151	1	1.09169	1.20971	0.0315715	0.0326564	0.0312549	0.0357629	0.0348342	0.0333747	0.0358209	0.0347419	NCU08436	1.41413	1.49183	1	1.00942	0.0331305	0.0326805	0.029084	0.0335986	0.0384259	0.0370018	0.0317257	0.0353223	NCU08436	1	1.27341	1.39747	1.51729	0.0267855	0.0292845	0.0312522	0.0303215	0.0275164	0.0291731	0.0309159	0.0322872	NCU08436	1.48647
48	5	NCU08437	hypothetical protein	null	FGSC21754	wild type	wild type	II	NCU08437	1.45515	2.47526	1.20129	1	0.267056	0.295299	0.223679	0.224242	0.256373	0.342863	0.256559	0.255317	NCU08437	4.31824	4.46749	1.15766	1	1.09473	1.08025	0.573454	0.553788	1.11218	1.27015	0.832124	0.871774	NCU08437	0	1	0	0	0	0.977568	0	0	0	5536.46	0	0	NCU08437	1.55072
49	5	NCU08438	hypothetical protein	null	FGSC19787, 19788	wild type	wild type	II	NCU08438	1	0	1.79278	0	0.933755	0	1.76275	0	4849.57	0	4748.51	0	NCU08438	1	3.27302	2.26793	4.621	0.842576	1.83052	1.56241	2.39478	1.96203	2.68172	2.53339	2.63417	NCU08438	0	0	0	0	0	0	0	0	0	0	0	0	NCU08438	1
50	5	NCU08439	leptomycin B resistance protein pmd1	abc-2	FGSC15564, 15565	wild type	wild type	II	NCU08439	1.76838	4.51953	1.79682	1	0.0363841	0.0425387	0.0300481	0.0259442	0.0314722	0.0444408	0.034317	0.0281784	NCU08439	1.04313	9.01524	2.51342	1	0.0339576	0.0591523	0.0484027	0.0331173	0.0349534	0.0604979	0.0482211	0.0367688	NCU08439	3.17412	1.00401	1.01792	1	0.0177281	0.0138857	0.0148504	0.0148985	0.0195836	0.0127908	0.0128061	0.0147476	NCU08439	9.95509
51	5	NCU08440	hypothetical protein	null	FGSC18278	wild type	wild type	II	NCU08440	1	1.52289	1.3523	1.59948	0.0480121	0.0608769	0.0560307	0.0640055	0.0489039	0.0588947	0.0541307	0.0573009	NCU08440	1	3.9757	1.41976	1.68128	0.043457	0.0714297	0.0560373	0.0609619	0.0494667	0.0652179	0.0543354	0.0612802	NCU08440	1	2.82991	3.27694	4.2032	0.0711344	0.103586	0.119626	0.128871	0.0734159	0.120467	0.120847	0.12545	NCU08440	1
52	5	NCU08441	non-ribosomal peptide synthetase-1	nps-1	FGSC12039, 12040	wild type	wild type	II	NCU08441	1	6.93475	3.75679	1.5106	0.0414538	0.086636	0.0715556	0.0534218	0.042651	0.0833289	0.0670413	0.0500506	NCU08441	1	27.3776	8.22967	1.21159	0.0476583	0.118959	0.125514	0.0573029	0.0500375	0.148972	0.117183	0.0564541	NCU08441	1.10773	1.09629	1.0537	1	0.0190529	0.0187709	0.0194749	0.0186881	0.0204101	0.0190117	0.0199247	0.0203443	NCU08441	4.92337
53	5	NCU08442	hypothetical protein	null	FGSC22476, 22477	wild type	wild type	II	NCU08442	0	1	0	0	0	0.997192	0	0	0	5356.85	0	0	NCU08442	0	2.99226	1	5.95534	0	2.85637	0.988475	5.8023	0	1648.63	1374.23	5195.16	NCU08442	1	2.44603	0	0	0.980931	2.4273	0	0	2664.69	3117.14	0	0	NCU08442	1
54	5	NCU08443	hypothetical protein	null	FGSC11061	wild type	wild type	II	NCU08443	1	1.26184	2.95984	3.20806	0.0675708	0.0840401	0.106446	0.115542	0.068554	0.0889868	0.0976656	0.106394	NCU08443	1	1.49815	2.02729	3.4608	0.0541001	0.0607737	0.0707123	0.0789824	0.0521421	0.0604246	0.0701931	0.0804498	NCU08443	1.08818	1.24557	1	1.2142	0.0679812	0.0673888	0.0696007	0.0739483	0.0753197	0.0735138	0.0649741	0.0784967	NCU08443	1
55	5	NCU08445	misfolded glycoproteins degradation protein Yos9	mprp-1	NA			II	NCU08445	1	1.10625	1.50093	1.9277	0.0357849	0.0441458	0.0406549	0.0472177	0.0408786	0.0431422	0.0418824	0.0521368	NCU08445	1	2.16573	5.15634	5.21662	0.0435343	0.0704698	0.0909366	0.0983104	0.0469929	0.062874	0.0943461	0.0899303	NCU08445	1	9.46147	11.2734	17.1431	0.0757832	0.195051	0.237703	0.270305	0.0804862	0.210659	0.226897	0.221736	NCU08445	1
56	6	NCU09635	hypothetical protein	null	FGSC18514, 18515	wild type	wild type	IV	NCU09635	3.48998	1.70149	3.12999	1	0.218141	0.201282	0.205864	0.13582	0.226902	0.186418	0.230617	0.14767	NCU09635	1.67905	1.28143	1	2.28786	0.116502	0.110171	0.10049	0.13922	0.118124	0.117134	0.101555	0.133289	NCU09635	19.4149	1.46711	1.71261	1	0.570901	0.36082	0.36244	0.326139	0.575627	0.386735	0.443767	0.348339	NCU09635	5.46583
57	6	NCU09636	hypothetical protein	null	FGSC18516, 18517	wild type	wild type	IV	NCU09636	2.79371	1.9801	1	0	2.61141	1.84733	0.956089	0	307.115	252.261	34.9755	0	NCU09636	8.83686	5.45455	1	0	8.13186	5.19115	0.950521	0	1089.32	833.302	65.9677	0	NCU09636	21.0595	0	0	1	20.6377	0	0	0.984087	1023.01	0	0	129.666	NCU09636	1
58	6	NCU09637	sterigmatocystin 8-O-methyltransferase, sterigmatocystin 8-O-methyltransferase, variant 1	null	NA			IV	NCU09637	1.19553	1.14173	1.57263	1	0.0370231	0.0387998	0.0365157	0.0341385	0.0356721	0.039219	0.03756	0.0349748	NCU09637	1.1727	1.48387	1	1.80638	0.0379213	0.0396402	0.0358174	0.045342	0.0376915	0.0388628	0.035253	0.0493832	NCU09637	3.13064	1.30171	1.31941	1	0.048169	0.0372066	0.0393263	0.0346826	0.0493984	0.035707	0.038273	0.0368159	NCU09637	1.71197
59	6	NCU09638	polyketide synthase 5	pks-5	FGSC11665, 12337	wild type	wild type	IV	NCU09638	12.8725	3.03977	6.72225	1	2.23571	1.39794	1.73324	0.712202	2.53343	1.93069	2.2516	1.36519	NCU09638	19.2929	8.54604	1	1.18136	3.31349	2.66099	0.763118	0.88004	3.05223	3.08263	1.75729	1.86816	NCU09638	21.5587	0	3.62213	1	19.3708	0	3.27047	0.928005	133.837	0	21.7439	6.24808	NCU09638	5.99989
60	6	NCU09639	hypothetical protein	null	FGSC19683	wild type	wild type	IV	NCU09639	1.03596	1.28179	1.12251	1	0.120946	0.14592	0.115687	0.12661	0.1232	0.148408	0.127259	0.139927	NCU09639	4.59779	5.03438	2.63541	1	0.562752	0.539982	0.481632	0.306833	0.582524	0.580489	0.498355	0.376446	NCU09639	1	1.42823	1.07695	1.07923	0.254437	0.272156	0.2551	0.23993	0.260426	0.283279	0.295841	0.290637	NCU09639	1.25376
61	6	NCU09640	MFS toxin efflux pump	mfs-13	NA			IV	NCU09640	2.44062	1	1.07593	0	2.15813	0.92307	1.06301	0	4679.66	1236.63	4661.38	0	NCU09640	1	1.3634	0	0	0.925841	1.29933	0	0	1043.87	1461.96	0	0	NCU09640	1	0	0	0	0.982099	0	0	0	772.968	0	0	0	NCU09640	1
62	6	NCU09641	hypothetical protein	vad-15	FGSC14407, 14408	wild type	wild type	IV	NCU09641	4.30126	8.34931	1	0	3.88774	7.9242	0.973682	0	1599.97	1673.4	214.632	0	NCU09641	3.82052	1.37384	0	1	3.62695	1.32516	0	0.960472	308.973	37.7627	0	209.934	NCU09641	4.71037	0	0	1	4.52301	0	0	0.980288	746.509	0	0	429.024	NCU09641	1.65065
63	6	NCU09642	high affinity sulfate transporter 1, high affinity sulfate transporter 1, variant 1	null	FGSC23854	wild type	wild type	IV	NCU09642	1.45842	1.64213	1.27782	1	0.019766	0.0258095	0.0201422	0.0185151	0.0219439	0.0215587	0.0219361	0.0212173	NCU09642	1.30073	1.12877	1	1.16749	0.0224725	0.0221663	0.0217885	0.0232294	0.023353	0.0218622	0.0233589	0.0242967	NCU09642	1	1.46243	1.50792	1.73	0.022197	0.02176	0.0255145	0.0251182	0.0198218	0.0239274	0.0256965	0.0281974	NCU09642	1.71047
64	6	NCU10285	cytochrome-P450-like-33	cyp450-33	FGSC21623	wild type	wild type	IV	NCU10285	1.52088	2.9317	1.28159	1	0.469423	0.658609	0.411392	0.409642	0.56094	0.6821	0.531625	0.584731	NCU10285	1.43335	1	1.05976	1.71836	0.420064	0.347511	0.38174	0.477225	0.476997	0.432912	0.461336	0.533956	NCU10285	20.7478	0	1	0	20.0926	0	0.979194	0	1591	0	115.686	0	NCU10285	3.80439
65	6	NCU10572	short chain oxidoreductase, short chain oxidoreductase, variant 1	null	FGSC22685	wild type	wild type	IV	NCU10572	6.54938	3.94481	2.67285	1	0.246105	0.267608	0.197156	0.139647	0.284585	0.270014	0.204699	0.149093	NCU10572	1.93477	1.68449	1.00549	1	0.087972	0.07873	0.0678273	0.0740114	0.0952464	0.0858709	0.0729173	0.0780645	NCU10572	83.6914	1.24211	1.31334	1	0.961467	0.511744	0.508046	0.506268	0.914147	0.633285	0.780582	0.752263	NCU10572	6.94684
66	7	NCU04860	hypothetical protein	null	NA			IV	NCU04860	3.18399	1	0	0	3.06911	0.989004	0	0	8377.84	4333.66	0	0	NCU04860	0	0	0	1	0	0	0	0.974822	0	0	0	22160.4	NCU04860	0	0	0	0	0	0	0	0	0	0	0	0	NCU04860	0
67	7	NCU04861	hypothetical protein	null	NA			IV	NCU04861	2.3161	2.12021	1.59496	1	0.0756924	0.0790923	0.0661189	0.0561457	0.0740482	0.0776705	0.0633432	0.0567519	NCU04861	1	1.53381	1.23922	1.11283	0.0454593	0.0496993	0.049434	0.043793	0.0482431	0.0525168	0.0499285	0.0511269	NCU04861	6.34793	1.26218	1	1.16153	0.169931	0.0981682	0.093928	0.108612	0.14775	0.102859	0.0995554	0.109119	NCU04861	4.51612
68	7	NCU04862	hypothetical protein	null	FGSC15430, 15431	wild type	wild type	IV	NCU04862	1.67362	1	1.44468	1.00983	0.0574855	0.0568308	0.0559786	0.049292	0.06078	0.0529338	0.0570394	0.0489496	NCU04862	1	1.29465	2.50549	3.10838	0.0528786	0.0568006	0.0749699	0.0821651	0.0507737	0.053149	0.0728609	0.0790786	NCU04862	6.9039	1	1.19293	1.75515	0.207416	0.10689	0.133071	0.16156	0.202179	0.118544	0.146753	0.172177	NCU04862	7.54282
69	7	NCU04865	polyketide synthase 3	pks-3	FGSC14204, 14205	wild type	wild type	IV	NCU04865	2.37453	1	1.71591	1.15002	0.0516817	0.041255	0.0486868	0.0449432	0.0581289	0.0474944	0.0506621	0.0468883	NCU04865	1	1.30803	3.20765	2.73801	0.044605	0.0480962	0.0635113	0.0659756	0.0441953	0.0494658	0.0689328	0.0649081	NCU04865	1.76585	1	1.76755	3.31276	0.0968612	0.0794294	0.106084	0.120188	0.0986369	0.0812396	0.0945945	0.126398	NCU04865	2.15852
70	7	NCU04866	All development-altered regulator ADA-6	ada-6	FGSC11022, 11023	light color clony	no perithecia	IV	NCU04866	1.26646	1.73175	1.30102	1	0.044326	0.0503341	0.043727	0.0398583	0.0454936	0.0528324	0.0446234	0.0413826	NCU04866	1	1.89738	4.89952	3.91239	0.0395992	0.052399	0.0669434	0.0737407	0.0390544	0.0498381	0.0726232	0.0709686	NCU04866	2.99407	1	1.57984	2.29918	0.177553	0.11046	0.134992	0.168825	0.183754	0.110656	0.15355	0.175638	NCU04866	2.00232
71	7	NCU04867	hypothetical protein	null	NA			IV	NCU04867	1.91356	0	1	1.62974	1.84606	0	0.9715	1.57991	544.825	0	317.1	566.135	NCU04867	5.04383	1.54968	1	2.43132	2.26072	1.20188	0.878892	1.65523	2.33175	2.24867	1.99779	2.39532	NCU04867	1	0	0	0	0.974386	0	0	0	1197.53	0	0	0	NCU04867	0
72	8	NCU07307	beta subunit dehydratase	cel-2	NA			IV	NCU07307	2.28373	1.82982	1.14985	1	0.00613502	0.00736266	0.00538953	0.00521534	0.00753787	0.00595075	0.00483197	0.00516193	NCU07307	2.33832	1.17085	1.23754	1	0.00616593	0.00476054	0.00578281	0.00582677	0.00756983	0.00586819	0.00595934	0.00598368	NCU07307	1.2553	1.08287	1.2068	1	0.00483194	0.00394226	0.00445003	0.00460212	0.00452309	0.00377143	0.00454726	0.00400804	NCU07307	1.64672
73	8	NCU07308	alpha subunit dehydratase	cel-1	NA			IV	NCU07308	2.25239	1.70039	1.11096	1	0.00634958	0.0070261	0.00510702	0.00512146	0.00800088	0.00678889	0.00588947	0.00560644	NCU07308	2.04654	1	1.06075	1.00542	0.00700034	0.00699047	0.00551442	0.00545606	0.00780917	0.00480606	0.00586866	0.00561138	NCU07308	1.7648	1.22812	1.31329	1	0.00730692	0.00545122	0.00591281	0.00692832	0.00646488	0.0058381	0.00604938	0.0060794	NCU07308	1.29552
74	9	NCU03583	hypothetical protein	null	NA			V	NCU03583	1.34028	1.53784	1.22638	1	0.168473	0.191357	0.163926	0.17364	0.196687	0.196363	0.18049	0.175458	NCU03583	2.19144	1	1.15668	2.23592	0.199815	0.140085	0.143805	0.200044	0.192773	0.145822	0.168423	0.199142	NCU03583	4.37299	1.29202	1.77634	1	0.751405	0.499365	0.571493	0.450644	0.772221	0.647552	0.696362	0.574297	NCU03583	1
75	9	NCU03584	Polyketide synthase	per-1	NA			V	NCU03584	1.90645	1	5.24596	1.94412	0.977228	0.667511	1.44068	1.02206	1.26886	1.10313	1.5002	1.43111	NCU03584	1	2.07675	4.82874	5.30242	0.470117	0.650769	1.05714	1.03075	0.655359	0.919566	1.10384	1.09263	NCU03584	1.84992	1	2.75317	2.70937	0.846822	0.605367	1.03879	1.04964	1.10455	0.949966	1.2	1.18676	NCU03584	1
76	9	NCU03585	hypothetical protein	null	FGSC17090	wild type	wild type	V	NCU03585	0	0	0	0	0	0	0	0	0	0	0	0	NCU03585	0	0	0	0	0	0	0	0	0	0	0	0	NCU03585	0	0	0	0	0	0	0	0	0	0	0	0	NCU03585	0
77	10	NCU01423	hypothetical protein	null	FGSC13760, 13761	wild type	wild type	V	NCU01423	5.8358	7.38841	1.67842	1	0.343054	0.37983	0.188804	0.166871	0.346607	0.338574	0.230634	0.168148	NCU01423	7.1304	1.56467	1	1.66168	0.331353	0.229993	0.177331	0.2554	0.343915	0.240568	0.201428	0.292586	NCU01423	1.08195	1	1.08994	1.36451	0.172814	0.168806	0.176124	0.196598	0.172495	0.173865	0.197562	0.228354	NCU01423	2.20426
78	10	NCU01424	DUF636 domain-containing protein	null	FGSC13831	wild type	wild type	V	NCU01424	1.9362	1	1.4604	2.3045	0.0287454	0.0247908	0.0271312	0.0325326	0.03121	0.0253717	0.0254508	0.0318751	NCU01424	1.12955	1	1.91163	6.15463	0.0200152	0.0186097	0.02602	0.0335972	0.020463	0.0171615	0.0265952	0.0320523	NCU01424	5.54492	1	1.79935	2.97927	0.0571753	0.0336832	0.0441466	0.0590764	0.0632748	0.0322081	0.0451083	0.0569209	NCU01424	2.01735
79	10	NCU01425	hypothetical protein	null	FGSC13762, 13763	wild type	wild type	V	NCU01425	1	1.05939	2.2414	2.85865	0.148447	0.171259	0.197226	0.248037	0.172991	0.183305	0.219708	0.219093	NCU01425	1	3.33147	3.75613	12.0731	0.129862	0.225474	0.255363	0.306874	0.144472	0.25845	0.258424	0.336676	NCU01425	1.16546	1	1.38082	3.90937	0.159492	0.133025	0.16569	0.225345	0.170605	0.146339	0.180388	0.225445	NCU01425	1
80	10	NCU01426	hypothetical protein	null	FGSC13764, 13765	wild type	wild type	V	NCU01426	1.07304	1	1.50785	1.50504	0.0762053	0.0895894	0.0959361	0.0917749	0.0946057	0.0962775	0.0956952	0.0980706	NCU01426	1	1.46608	1.61538	2.31525	0.0699196	0.083203	0.085846	0.0943685	0.0704631	0.0855473	0.0860403	0.100111	NCU01426	1.02586	1	1.10866	1.43227	0.116956	0.127732	0.12899	0.13975	0.130373	0.119936	0.110856	0.153478	NCU01426	1
81	10	NCU01427	geranylgeranyl pyrophosphate synthetase	al-3	FGSC17669	white hyphae	white hyphae	V	NCU01427	1	2.51831	5.72991	5.58351	0.0315052	0.0498954	0.058873	0.0600784	0.0298586	0.0511328	0.0616662	0.0595424	NCU01427	1	1.97758	5.2756	10.2057	0.0284689	0.0329797	0.0521357	0.0594002	0.0287888	0.0401857	0.0515901	0.0637448	NCU01427	1	2.22895	2.93587	3.55862	0.0366315	0.048929	0.0549964	0.059039	0.0366949	0.051819	0.0558355	0.0598058	NCU01427	1
82	11	NCU07117	ornithine-N5-oxygenase, ornithine-N5-oxygenase, variant 1	null	NA			VI	NCU07117	2.82434	7.08788	2.31981	1	0.0506519	0.0648026	0.0505889	0.0356518	0.0520331	0.0641756	0.0470975	0.0350903	NCU07117	1	35.1139	6.44502	1.27051	0.056045	0.16722	0.138695	0.0652783	0.0638128	0.148727	0.150468	0.0780888	NCU07117	1	1.43655	1.16947	1.27512	0.0191968	0.0198325	0.0182934	0.020187	0.0166973	0.0224485	0.0182808	0.0218583	NCU07117	6.86924
83	11	NCU07119	nonribosomal peptide synthase 2	nps-2	FGSC13475	wild type	wild type	VI	NCU07119	1	2.64334	3.67737	3.05324	0.0445513	0.0661164	0.0726008	0.0675431	0.0450051	0.0717746	0.0702962	0.0717224	NCU07119	1	10.8086	8.15024	6.81393	0.0577283	0.158806	0.158775	0.153676	0.0626409	0.159517	0.150007	0.146597	NCU07119	1	2.17944	2.1807	2.10987	0.040019	0.0537255	0.0616129	0.0570888	0.0494491	0.0555613	0.0571854	0.0623721	NCU07119	1.31463
84	11	NCU07120	DUF1264 domain-containing protein	null	FGSC20171, 20172	wild type	wild type	VI	NCU07120	1.32262	1	1.66703	1.94185	0.0955477	0.0905595	0.0985363	0.113518	0.0962925	0.0932457	0.114956	0.10717	NCU07120	1	2.40992	5.5478	13.8205	0.0945167	0.146456	0.215157	0.236304	0.104542	0.145049	0.229783	0.253688	NCU07120	1	3.63333	3.69463	5.96556	0.115099	0.19542	0.191698	0.229951	0.125344	0.185203	0.217086	0.238615	NCU07120	2.20164
85	11	NCU07121	modin	null	FGSC11924, 11925	wild type	wild type	VI	NCU07121	1.12389	1	1.38929	1.5166	0.0313806	0.0363756	0.0373145	0.0399502	0.0349425	0.0371251	0.0361	0.0439786	NCU07121	1	1.03225	1.10622	1.70746	0.0320945	0.0314065	0.0371706	0.0419611	0.0332481	0.0363345	0.0360533	0.0431967	NCU07121	1.09731	1	1.2437	1.5926	0.038192	0.0336704	0.036371	0.0407531	0.0362783	0.0322355	0.03678	0.0394271	NCU07121	1
86	11	NCU07122	hypothetical protein, hypothetical protein, variant 1	null	FGSC22028, 22029	wild type	wild type	VI	NCU07122	1.18157	1.56329	1.59913	1	0.119223	0.145809	0.141992	0.120579	0.126722	0.167	0.147211	0.130045	NCU07122	1.57	1	1.21644	1.40076	0.087242	0.0741646	0.0823525	0.0872226	0.0909154	0.071119	0.0902568	0.0938342	NCU07122	1.54556	1	1.16347	1.33106	0.413796	0.33367	0.387946	0.410097	0.472555	0.374362	0.446672	0.473311	NCU07122	4.97578
87	11	NCU07123	hypothetical protein	null	FGSC14374	wild type	wild type	VI	NCU07123	1.72529	2.08883	1.50843	1	0.0226632	0.0241914	0.0236147	0.0193622	0.0215217	0.027034	0.022861	0.0203885	NCU07123	1.00283	1	1.08506	2.0206	0.0172116	0.0157701	0.0163939	0.022421	0.017041	0.017094	0.0177504	0.0217189	NCU07123	1.06066	1	1.44817	2.34536	0.0390023	0.0348846	0.0432785	0.0488685	0.0406176	0.0358613	0.0412038	0.0523144	NCU07123	1
88	11	NCU07124	hypothetical protein	null	FGSC14263, 14264	wild type	wild type	VI	NCU07124	1	5.64152	6.68819	0	0.99306	5.42936	6.31818	0	1207.28	4549.96	3716.09	0	NCU07124	4.27672	1	1.38614	5.1759	1.79329	0.760643	0.960582	2.08736	2.14403	1.49887	1.76979	2.1315	NCU07124	0	0	1	0	0	0	0.942048	0	0	0	4131.16	0	NCU07124	1.09468
89	11	NCU07125	cytomegalovirus gH-receptor family protein	null	FGSC20173	wild type	wild type	VI	NCU07125	1.01683	1.49273	1	1.25481	0.0351489	0.0445158	0.0374734	0.0407025	0.041007	0.0451464	0.0392553	0.0414894	NCU07125	1	1.00574	2.13225	2.44174	0.0422635	0.043112	0.0576522	0.0586645	0.0454755	0.0446172	0.0599129	0.0633937	NCU07125	1	2.17405	2.38	3.3068	0.0468491	0.0666589	0.0740307	0.0819318	0.0516341	0.0672422	0.0705265	0.0838169	NCU07125	1
90	11	NCU07126	hypothetical protein	null	FGSC14375, 14376	wild type	wild type	VI	NCU07126	2.00275	4.76769	1.73279	1	0.0241325	0.0300599	0.021104	0.0211598	0.0236795	0.0317469	0.0228215	0.0175177	NCU07126	4.37343	1.78394	1.8531	1	0.0534107	0.0411351	0.0430168	0.0363188	0.0556415	0.0381867	0.0399334	0.0369499	NCU07126	1.98163	1.27471	1	1.51195	0.0733919	0.0614672	0.0583573	0.080159	0.0789502	0.0691363	0.0644056	0.0733374	NCU07126	1.08716
91	12	NCU04692	hypothetical protein	null	FGSC18770, 18771	wild type	wild type	VI	NCU04692	1.13893	1.70085	1.43674	1	0.0268597	0.0346573	0.029738	0.0271952	0.0248114	0.0313455	0.0291369	0.0272767	NCU04692	1	1.26077	1.08466	1.06667	0.0281834	0.0312305	0.0305669	0.0309332	0.0279936	0.0314742	0.0260571	0.0289279	NCU04692	1	1.37468	1.27758	1.26023	0.0206021	0.0235752	0.0219955	0.0238776	0.021557	0.0211979	0.0218919	0.0245979	NCU04692	1.29854
92	12	NCU04694	hypothetical protein	het-15*	FGSC16714, 16715	wild type	wild type	VI	NCU04694	1.19767	1	3.73762	3.16609	0.59425	0.579811	1.09822	1.06799	0.925157	0.998895	1.1511	1.13972	NCU04694	1	4.30606	4.03294	7.4912	0.645626	1.47875	1.55802	1.89465	1.01054	1.70191	1.70715	1.97393	NCU04694	0	0	0	0	0	0	0	0	0	0	0	0	NCU04694	14.473
93	12	NCU04695	methyltransferase-UbiE family protein	null	FGSC16799, 16831	wild type	wild type	VI	NCU04695	1.99938	1	1.19537	1.84873	0.121715	0.0986574	0.0977294	0.124658	0.121025	0.0997827	0.109359	0.120941	NCU04695	1.39796	1	1.68028	1.33038	0.105865	0.0899624	0.11921	0.108265	0.102309	0.0982429	0.122968	0.108522	NCU04695	6.36779	1	3.23354	11.8571	1.06529	0.35967	0.715857	1.2737	1.16195	0.524115	0.825187	1.33124	NCU04695	1
94	12	NCU12075	hypothetical protein	null	FGSC23337, 23338	wild type	wild type	VI	NCU12075	2.46985	1.89458	2.15914	1	0.440319	0.432671	0.385416	0.320481	0.464731	0.449386	0.465949	0.38175	NCU12075	2.98	2.33655	1.65005	1	0.433222	0.360949	0.331812	0.27856	0.405072	0.371278	0.35937	0.317037	NCU12075	7.98385	3.14757	1	6.43247	1.77403	1.11119	0.604809	1.61733	1.87269	1.52925	1.05051	1.87109	NCU12075	4.27102
95	12	NCU17064	5-nitroimidazole antibiotic resistance protein	null	NA			VI	NCU17064	1	2.36345	2.05288	1.08791	0.0463124	0.0667385	0.071264	0.0512504	0.0540001	0.0725483	0.0598286	0.0582841	NCU17064	1.01785	1	1.26274	1.14358	0.0787673	0.0722653	0.0893102	0.0890429	0.0821137	0.0829988	0.0858902	0.0901498	NCU17064	1	1.86443	1.69931	2.48884	0.236303	0.281963	0.265348	0.359328	0.249879	0.281537	0.292377	0.342781	NCU17064	1
96	13	NCU04797	Fructose-1,6-bisphosphatase	fbp-1	NA			VI	NCU04797	6.79536	1.5259	1.84467	1	0.261394	0.178766	0.195652	0.142681	0.260634	0.206057	0.189938	0.162353	NCU04797	1	2.34571	2.92962	8.08205	0.0552838	0.0796537	0.087832	0.111326	0.0594961	0.08365	0.0956141	0.112954	NCU04797	5.24206	1	1.27288	2.17801	0.193328	0.105784	0.125512	0.159648	0.19041	0.111017	0.127259	0.17132	NCU04797	6.01828
97	13	NCU04798	alpha-1,2-mannosidase subfamily	gh92-1	FGSC19145, 19146	wild type	wild type	VI	NCU04798	1.08318	1	2.26489	2.47333	0.0827982	0.0892676	0.108714	0.113507	0.0812524	0.0934064	0.107143	0.111604	NCU04798	1	2.30439	4.70819	7.95385	0.0702148	0.105913	0.144614	0.153341	0.0738018	0.108545	0.140842	0.164922	NCU04798	1	3.03224	4.71383	7.70013	0.120844	0.194378	0.233909	0.283394	0.129991	0.199487	0.241467	0.242015	NCU04798	1
98	13	NCU04799	polyadenylate-binding protein	pabp	NA			VI	NCU04799	1.09966	1.25769	1.04437	1	0.00384932	0.00391843	0.00359462	0.00462553	0.00336396	0.00503898	0.0044456	0.0035853	NCU04799	5.33503	4.52084	2.43785	1	0.0194216	0.0222809	0.0149541	0.0112592	0.0221614	0.0195663	0.0162411	0.0120358	NCU04799	1.94045	1.3143	1.27263	1	0.00421256	0.00346936	0.00388224	0.00454052	0.00517019	0.0036397	0.00347553	0.00340653	NCU04799	1.82625
99	13	NCU04800	ubiquitin-10	ubi-10	NA			VI	NCU04800	1.17858	1.25936	1.01602	1	0.0283012	0.029959	0.0258944	0.0307746	0.0283546	0.033629	0.0279825	0.0298539	NCU04800	1	1.89326	3.06851	3.8795	0.042529	0.0573552	0.069018	0.0705114	0.0470947	0.0559317	0.0699485	0.0746183	NCU04800	1	10.8777	12.0302	13.329	0.0849545	0.230815	0.237118	0.277789	0.0906335	0.212768	0.250155	0.24931	NCU04800	1
100	13	NCU04801	chalcone synthase	csy	FGSC16651, 16652	wild type	wild type	VI	NCU04801	1.38746	1	3.00868	5.81474	0.135365	0.12319	0.172442	0.211246	0.142481	0.13755	0.179811	0.212433	NCU04801	1	5.29417	7.71988	23.6643	0.113791	0.237015	0.297702	0.387461	0.121639	0.27186	0.300766	0.359175	NCU04801	1	9.44465	10.8173	11.2595	0.0955825	0.267418	0.279887	0.270829	0.104919	0.268251	0.273089	0.279689	NCU04801	1
101	13	NCU04802	peroxisomal biogenesis factor, peroxisomal biogenesis factor, variant 1	pex11	FGSC15829, 15830			VI	NCU04802	3.14024	1	2.88529	4.67412	0.0861509	0.0614759	0.0822102	0.102745	0.09205	0.0638539	0.0883543	0.0934923	NCU04802	1	2.47532	4.01504	5.11615	0.0248146	0.0392762	0.0435536	0.0497305	0.024302	0.0390683	0.0482207	0.0498164	NCU04802	1	2.34714	2.63012	3.87058	0.062802	0.0830918	0.0922428	0.101374	0.0682391	0.0891958	0.0882746	0.104552	NCU04802	1.35947
102	13	NCU04803	nitropropane dioxygenase-2	npd-2	FGSC12161, 12162			VI	NCU04803	8.02413	1	1.1109	2.70447	0.0838753	0.0492728	0.0466958	0.0711807	0.0834674	0.0550198	0.0498049	0.0762827	NCU04803	1.26607	1	1.26399	2.07913	0.0148326	0.0142708	0.0139772	0.0187418	0.0156937	0.0133709	0.0172679	0.019	NCU04803	11.6457	1	1.43554	1.70279	0.13542	0.0699877	0.0828637	0.0948098	0.126182	0.0741354	0.0928763	0.0943093	NCU04803	4.12744
103	13	NCU04804	hypothetical protein	null	FGSC18055, 18056			VI	NCU04804	5.8917	1.10997	0	1	5.49388	1.0322	0	0.93214	6369.05	1939.53	0	825.565	NCU04804	1	2.83061	2.44488	2.75839	0.686847	1.2689	1.1967	1.28334	1.15387	1.51775	1.53476	1.6135	NCU04804	0	1	3.34212	0	0	0.971711	3.25766	0	0	260.956	636.923	0	NCU04804	1
104	13	NCU04805	hypothetical protein	null	FGSC17805, 17806			VI	NCU04805	4.16222	3.3738	1.70221	1	0.142197	0.144655	0.103278	0.0935523	0.159798	0.159322	0.113088	0.0854503	NCU04805	2.94001	1.87164	1	1.79767	0.120847	0.101203	0.0825866	0.11801	0.122494	0.10344	0.0825922	0.112157	NCU04805	1.01562	1	1.10981	1.85338	0.0747054	0.070026	0.0812185	0.0994815	0.0838775	0.074907	0.0848468	0.0959583	NCU04805	4.1326
105	13	NCU04806	hypothetical protein	mrp-7	NA			VI	NCU04806	1.19797	1.21617	1	1.04363	0.00917957	0.0097227	0.0085232	0.00899306	0.00964599	0.0117997	0.00879839	0.00957583	NCU04806	2.30948	2.03026	1.56916	1	0.017296	0.017099	0.0160461	0.0137606	0.0175329	0.0167819	0.0140816	0.0151022	NCU04806	1.52881	1.15909	1.0945	1	0.0117957	0.0123897	0.0118151	0.0108888	0.011804	0.00956998	0.0100075	0.00994702	NCU04806	1.13864
106	14	NCU06007	hypothetical protein	null	FGSC17742, 17443	wild type	wild type	VI	NCU06007	6.45882	4.74124	1.3954	1	0.19381	0.188129	0.106297	0.0999871	0.189889	0.187111	0.111967	0.11419	NCU06007	6.36651	1	1.17102	1.33256	0.127841	0.0784968	0.0839116	0.0957095	0.126257	0.0861646	0.0900104	0.102729	NCU06007	1.54019	1	1.35979	2.7952	0.260652	0.178422	0.23572	0.302285	0.266965	0.204726	0.231778	0.294501	NCU06007	7.46202
107	14	NCU06008	hypothetical protein	null	FGSC17744, 17745	wild type	wild type	VI	NCU06008	1	1.07668	2.38326	3.97668	0.0515056	0.0603865	0.0765111	0.0817023	0.0558165	0.0612712	0.0787009	0.0819878	NCU06008	1	2.71704	5.39671	10.8168	0.0523815	0.0856473	0.112915	0.138537	0.0559412	0.0947145	0.124785	0.132891	NCU06008	1	6.22311	6.47893	7.55526	0.0555525	0.131477	0.114698	0.142312	0.064736	0.122881	0.125632	0.136612	NCU06008	1
108	14	NCU06009	oxidoreductase	null	FGSC14921, 14922	wild type	wild type	VI	NCU06009	1.10695	1	1.48152	1.96164	0.108467	0.12142	0.119795	0.142718	0.121029	0.122699	0.12326	0.134254	NCU06009	1	1.20299	1.38928	2.97932	0.0731741	0.0752024	0.0834714	0.104217	0.0740033	0.0779787	0.0877143	0.103744	NCU06009	1.39955	1.18528	1	1.63	0.150767	0.127052	0.136222	0.148683	0.156088	0.144321	0.135227	0.164031	NCU06009	1.32388
109	14	NCU06010	mutanase, mutanase, variant 1	gh71-2	FGSC13727, 13728	wild type	wild type	VI	NCU06010	1	1.21547	1.27014	1.50406	0.056221	0.0708287	0.0653019	0.0735367	0.066776	0.0697898	0.0622653	0.0743894	NCU06010	1	1.75534	1.2272	1.94176	0.0560591	0.0763846	0.0637261	0.0835764	0.0600735	0.0720911	0.068806	0.0780551	NCU06010	1.12692	1.16414	1.30075	1	0.0477476	0.0497342	0.0459071	0.047598	0.0477126	0.0476128	0.0476333	0.0509625	NCU06010	1.42585
110	14	NCU06011	multidrug resistance protein 3	abc-6	FGSC13545, 13546	wild type	wild type	VI	NCU06011	8.07304	4.74276	1.99654	1	0.376483	0.326036	0.224415	0.176101	0.347194	0.398711	0.244747	0.184696	NCU06011	4.55888	1.81259	1	1.06053	0.176206	0.13749	0.10845	0.11795	0.16398	0.135238	0.114484	0.124497	NCU06011	21.7087	1.25077	1	1.58089	0.906842	0.422446	0.408168	0.592512	0.939739	0.555219	0.52893	0.657107	NCU06011	5.77866
111	14	NCU06012	hypothetical protein	null	FGSC18790, 18791	wild type	wild type	VI	NCU06012	1.22954	1.34711	1.25356	1	0.0233478	0.0285114	0.0262366	0.0269069	0.0251102	0.0299614	0.0253767	0.0257678	NCU06012	1.01165	1.0533	1	1.31116	0.0203163	0.0198134	0.0194015	0.0250809	0.0221353	0.0187924	0.0196297	0.0237371	NCU06012	1.0813	1	1.08844	1.12124	0.0347207	0.0310597	0.0363556	0.0386183	0.0345767	0.0364325	0.0346455	0.0393067	NCU06012	1.48787
112	14	NCU06013	polyketide synthase 1	pks-1	FGSC12108, 12109	wild type	wild type	VI	NCU06013	1.43672	2.49452	1.51443	1	0.0395767	0.0508507	0.0423539	0.0369582	0.0414808	0.053741	0.0428574	0.0370237	NCU06013	1.26198	1.25564	1	1.2157	0.0317739	0.0319187	0.0288573	0.0372268	0.0323282	0.0339656	0.0293518	0.0327738	NCU06013	1.78004	1	1.15788	1.02105	0.0461432	0.0356683	0.0395098	0.0381039	0.0443665	0.036421	0.0373791	0.0416037	NCU06013	1.30705
113	14	NCU17123	hypothetical protein	null	NA			VI	NCU17123	1.00974	1.31042	1.4673	1	0.0526009	0.0639457	0.0574823	0.0492932	0.0493758	0.0577337	0.0589474	0.0548102	NCU17123	1.07043	1	1.53957	2.8845	0.0504566	0.0527404	0.0677625	0.0726559	0.0609859	0.0567707	0.0689659	0.0795793	NCU17123	1.96872	1.01657	1	1.16306	0.0864565	0.0692982	0.0693579	0.083005	0.0915215	0.07087	0.0696286	0.0807691	NCU17123	1.52395
114	15	NCU05007	spindle poison sensitivity protein Scp3	div-20	FGSC19155	wild type	wild type	VI	NCU05007	1.69361	1.86317	1.22024	1	0.0121627	0.0149514	0.012625	0.0117598	0.0145188	0.0155115	0.012548	0.0118655	NCU05007	1.43256	1.42516	1.14735	1	0.012296	0.0117799	0.0126468	0.0123461	0.013152	0.0127016	0.0112125	0.0122614	NCU05007	1.59051	1.00744	1	1.1695	0.0174101	0.0125934	0.0134576	0.0151513	0.0178645	0.0149147	0.0145118	0.0161229	NCU05007	1.75819
115	15	NCU05008	acp-1	acp-1	NA			VI	NCU05008	1.10017	1	1.33038	1.33408	0.00825698	0.00927743	0.0105725	0.0102885	0.00896896	0.00956218	0.00925637	0.00976274	NCU05008	1	1.30874	1.37843	1.38398	0.00871602	0.0089665	0.010746	0.010762	0.00806446	0.00929451	0.009753	0.0106594	NCU05008	1	1.18798	1.07066	1.11199	0.00889686	0.00826258	0.00917635	0.0101195	0.00953514	0.0099646	0.00881927	0.00980255	NCU05008	1.13129
116	15	NCU05009	NADH-quinone oxidoreductase chain I, NADH-quinone oxidoreductase chain I, variant 1	nuo21.3c	FGSC18894, 18995	wild type	wild type	VI	NCU05009	1.18317	1.47011	1.34353	1	0.026257	0.0307845	0.0252322	0.0255515	0.0230991	0.0284795	0.0274705	0.0248397	NCU05009	1.05381	1	1.10686	1.88259	0.0199482	0.017995	0.0202844	0.0230151	0.019911	0.0207962	0.0230525	0.0255514	NCU05009	2.50671	1	1.19465	1.89269	0.082833	0.0488939	0.0535678	0.0651994	0.0651819	0.0482734	0.0566142	0.0676826	NCU05009	1.54897
117	15	NCU05010	hypothetical protein	null	FGSC18059	wild type	wild type	VI	NCU05010	1.05961	1.2092	1.05595	1	0.023567	0.0238637	0.0201715	0.0222925	0.0202472	0.0247848	0.022361	0.0233083	NCU05010	1	1.31187	1.37907	1.37177	0.0266705	0.0338091	0.0298877	0.0300582	0.0260401	0.0286471	0.0303531	0.0317742	NCU05010	1	1.4767	1.59707	1.92009	0.0284942	0.033631	0.0359116	0.0387047	0.0301676	0.033891	0.0363658	0.0402064	NCU05010	1.21165
118	15	NCU05011	polyketide synthase 2	pks-2	FGSC12105, 12106	wild type	wild type	VI	NCU05011	3.22875	1.95655	1	3.87932	1.42152	1.18277	0.706224	1.46595	1.54874	1.54114	1.2593	1.77528	NCU05011	2.5746	1.66809	1.10666	1	0.740994	0.621127	0.528129	0.513127	0.820871	0.841483	0.722452	0.75342	NCU05011	1	5.96206	3.55752	3.87954	0.643611	1.57147	1.31836	1.36075	1.03967	1.72753	1.57942	1.64278	NCU05011	1.42359
119	15	NCU05012	hypothetical protein	null	FGSC17979	wild type	wild type	VI	NCU05012	1	2.10716	3.37851	3.39698	0.0594271	0.0883404	0.0956044	0.0983674	0.0635209	0.0900928	0.0985209	0.103843	NCU05012	1	1.4397	2.0553	2.89641	0.0502585	0.0539526	0.0613856	0.0747206	0.0515951	0.0575243	0.067618	0.0785237	NCU05012	1.86046	1.06789	1	1.10342	0.132637	0.109476	0.105034	0.114711	0.134138	0.111024	0.107124	0.122594	NCU05012	1.25884
120	15	NCU05013	hypothetical protein	null	FGSC17635, 17636	wild type	wild type	VI	NCU05013	2.1344	2.04502	1.36559	1	0.0115286	0.0115461	0.00934821	0.00823774	0.0118553	0.0135761	0.0114066	0.00928441	NCU05013	1.2951	1.15858	1	1.15866	0.0089303	0.00835285	0.00906605	0.00907237	0.00803205	0.00817623	0.00826091	0.00901402	NCU05013	8.28132	1.16027	1.01433	1	0.0193779	0.0132677	0.0125996	0.0146399	0.0209216	0.0142892	0.0136258	0.0140001	NCU05013	5.56925
121	15	NCU05014	thiamine-7	thi-7	NA			VI	NCU05014	1.60631	1.80742	1.14426	1	0.0500896	0.0524345	0.0448313	0.0441392	0.0517026	0.0576325	0.0456115	0.0448027	NCU05014	2.10343	1.56054	1.33783	1	0.0697064	0.0644559	0.0613383	0.0541325	0.057397	0.0637439	0.0612106	0.0570121	NCU05014	1	1.02099	1.0972	1.08346	0.0427419	0.0432784	0.0437099	0.0447883	0.0457713	0.0420837	0.0460273	0.0463979	NCU05014	2.21929
122	16	NCU04994	leucine aminopeptidase-2	lap-2	NA			VI	NCU04994	1	1.44102	3.321	3.25301	0.0356489	0.047012	0.0600779	0.062579	0.0385103	0.047417	0.0593326	0.0643677	NCU04994	1	9.59545	23.137	32.2594	0.0410662	0.108011	0.160944	0.169252	0.0406847	0.121495	0.171839	0.196218	NCU04994	1	3.8013	3.79091	3.03859	0.082941	0.119079	0.134393	0.123497	0.0802084	0.132192	0.127559	0.136137	NCU04994	1.32644
123	16	NCU04996	hypothetical protein	null	FGSC18775, 18776	wild type	wild type	VI	NCU04996	1	1.164	2.01535	3.2518	0.0868811	0.105464	0.116718	0.142468	0.0895697	0.110603	0.120366	0.138023	NCU04996	1	2.58732	5.88355	7.0879	0.0994809	0.15356	0.229902	0.224959	0.118778	0.173079	0.213097	0.237049	NCU04996	1	1.66056	1.53728	4.46033	0.144122	0.190944	0.183763	0.253627	0.169331	0.187431	0.193758	0.249795	NCU04996	1
124	16	NCU04997	xylanase	gh10-3	FGSC15623, 15624	wild type	wild type	VI	NCU04997	2.34589	1	1.45051	2.31439	0.18752	0.156957	0.165353	0.211834	0.22192	0.173887	0.164687	0.208425	NCU04997	1.01276	1	1.75711	3.58538	0.0880766	0.086888	0.109541	0.139135	0.092715	0.0997013	0.11665	0.136298	NCU04997	1.73425	1	1.08752	1.95188	0.158158	0.12673	0.131339	0.170567	0.171176	0.146482	0.144036	0.175121	NCU04997	1.06966
125	16	NCU04998	hypothetical protein	null	FGSC19154	wild type	wild type	VI	NCU04998	2.40798	2.3297	2.0815	1	0.260631	0.296035	0.249895	0.182735	0.275266	0.306733	0.251446	0.214205	NCU04998	2.02338	1.27026	1	1.10429	0.17711	0.144738	0.143786	0.147403	0.177106	0.160447	0.153172	0.159033	NCU04998	3.55529	1	1.37671	1.82393	0.372325	0.235013	0.290975	0.350734	0.422733	0.29487	0.313769	0.386975	NCU04998	1.56448
126	16	NCU05000	hypothetical protein	null	FGSC13479, 13480	wild type	wild type	VI	NCU05000	9.90468	3.94019	1.57571	1	0.530467	0.520229	0.302683	0.255339	0.543573	0.546382	0.345726	0.304573	NCU05000	15.3418	1.05374	1.02994	1	0.29027	0.13908	0.140051	0.145938	0.231052	0.146058	0.17248	0.160475	NCU05000	27.5779	1	1.63951	1.90468	0.748174	0.345877	0.460613	0.552209	0.765572	0.44089	0.538843	0.620342	NCU05000	11.4048
127	16	NCU05001	ent-kaurene oxidase	ci-1	FGSC18893	wild type	wild type	VI	NCU05001	1	1.08631	3.12132	15.4567	0.0632008	0.079496	0.109415	0.13501	0.0650959	0.0737409	0.103891	0.13549	NCU05001	1	3.59916	12.064	39.695	0.104477	0.205469	0.316993	0.430443	0.113702	0.206764	0.360503	0.367856	NCU05001	1	63.2859	45.7338	26.653	0.262711	1.61372	1.55007	1.2725	0.298825	1.54541	1.46464	1.42593	NCU05001	1
128	16	NCU05004	hypothetical protein	null	FGSC15155, 15156	wild type	wild type	VI	NCU05004	1	2.51852	4.9489	5.95505	0.439377	0.789912	0.942172	1.12706	0.569472	0.927907	1.03076	1.05954	NCU05004	1	7.41354	21.8741	175.613	0.16222	0.463244	0.884803	0.980102	0.181707	0.460599	0.850177	0.927183	NCU05004	1.37622	1.44609	1.69493	1	0.615976	0.578091	0.649388	0.520365	0.733797	0.759292	0.764742	0.686666	NCU05004	2.82536
129	16	NCU05005	HHE domain-containing protein	null	FGSC19493, 19494	wild type	wild type	VI	NCU05005	7.5946	4.15768	2.69701	1	0.628567	0.529744	0.484755	0.330965	0.612956	0.635064	0.511304	0.372938	NCU05005	1.23001	1	1.50196	3.5397	0.151458	0.133169	0.174267	0.212183	0.16155	0.151107	0.184413	0.22112	NCU05005	18.3195	0	1	0	17.3137	0	0.966587	0	503.241	0	32.9524	0	NCU05005	8.34379
130	16	NCU10537	hypothetical protein	null	FGSC21975	wild type	wild type	VI	NCU10537	1.97608	1	1.22261	1.55634	0.121383	0.108774	0.0996184	0.107946	0.137613	0.110614	0.112998	0.13162	NCU10537	1	1.40176	2.12534	2.13713	0.0677605	0.0764364	0.0946159	0.103325	0.0716031	0.0799727	0.0995611	0.0937596	NCU10537	1	2.43363	1.47328	1.87549	0.143032	0.180703	0.156055	0.17792	0.160701	0.191143	0.163099	0.187717	NCU10537	2.40032
131	16	NCU10597	hypothetical protein	fgr-1	FGSC15243, 15244	wild type	wild type	VI	NCU10597	1.78606	1	1.39344	3.36495	0.0944136	0.0846177	0.0846327	0.117639	0.0984674	0.0819554	0.0908507	0.117833	NCU10597	1.13927	1	1.25714	1.51211	0.0601378	0.055936	0.0651869	0.0790359	0.0706418	0.0657437	0.071055	0.0754307	NCU10597	1	2.06755	2.08656	1.91225	0.0714946	0.0873136	0.0888315	0.0981054	0.0786418	0.0909328	0.0932026	0.0941373	NCU10597	1.42966
132	16	NCU12150	ywbE protein	null	FGSC23411	wild type	wild type	VI	NCU12150	1	1.36986	1.79806	1.49619	0.0759581	0.0995604	0.0998798	0.0930086	0.0850355	0.0983921	0.109534	0.103332	NCU12150	1	1.78146	1.43947	1.15304	0.0710753	0.0935123	0.0890747	0.0852615	0.0835323	0.0922048	0.0933542	0.0870698	NCU12150	1	12.8415	12.9195	15.6314	0.210417	0.688935	0.634425	0.677597	0.247756	0.673285	0.650812	0.732371	NCU12150	1
133	16	NCU12151	hypothetical protein	null	NA			VI	NCU12151	1.7874	1	1.86619	3.25024	0.0402059	0.036959	0.0436793	0.0514575	0.041652	0.0377791	0.0408186	0.0521809	NCU12151	1	1.32087	1.67687	2.45388	0.0181658	0.0221948	0.0231956	0.0271313	0.0177704	0.0199355	0.0209681	0.0260426	NCU12151	1	2.2116	2.16706	2.08264	0.0329113	0.0395329	0.0437291	0.0395331	0.0327005	0.0423533	0.0424335	0.0438681	NCU12151	1
134	16	NCU12152	hypothetical protein	null	NA			VI	NCU12152	1.34319	1	2.26823	2.02836	0.0488066	0.0494085	0.0589878	0.0554481	0.0506101	0.0490324	0.0605245	0.0592008	NCU12152	1	1.54712	1.92222	2.60617	0.0317093	0.0406436	0.0408299	0.0493614	0.0332184	0.0348099	0.0427387	0.0506811	NCU12152	1	2.85894	3.10978	5.07606	0.0666357	0.109736	0.121082	0.130284	0.069056	0.098097	0.102275	0.130777	NCU12152	1
135	16	NCU12154	sugar transporter-29	sut-29	NA			VI	NCU12154	1.77523	1.22715	1.56322	1	0.619984	0.582955	0.619876	0.489243	0.711262	0.725671	0.712519	0.675196	NCU12154	2.07211	1	2.85131	1.22409	0.850259	0.560962	0.978223	0.682901	0.957975	0.860735	1.07825	0.917729	NCU12154	1.95388	1	0	1.01333	1.87996	0.957683	0	0.976323	637.7	171.641	0	66.1869	NCU12154	1.72632
136	16	NCU12156	transport of metals-61	trm-61	NA			VI	NCU12156	4.56348	1	4.25417	3.24277	1.6874	0.742413	1.58542	1.50219	1.99696	1.51009	1.93077	1.99869	NCU12156	1	1.06423	2.23729	3.35314	0.329854	0.316623	0.498561	0.517787	0.352007	0.357554	0.496638	0.545992	NCU12156	1.61966	1	2.26822	2.50904	0.649499	0.529107	0.777173	0.868333	0.833482	0.72473	0.954724	0.91491	NCU12156	1
137	17	NCU08395	pre-mRNA splicing factor Dim1, pre-mRNA splicing factor Dim1, variant 1	dim-1	FGSC23908, 23909	wild type	wild type	VII	NCU08395	1.39803	1.0248	1	1.1229	0.0218191	0.0228639	0.0209363	0.0219969	0.0224791	0.0223648	0.0216701	0.0247926	NCU08395	1.56158	1	1.10381	1.63954	0.0260328	0.0217983	0.0245413	0.0295617	0.0251473	0.0208897	0.0256548	0.0295854	NCU08395	1	1.36436	1.32387	1.69593	0.0212928	0.0238144	0.0261526	0.0260169	0.0202387	0.0238298	0.0246624	0.0261859	NCU08395	1.68891
138	17	NCU08396	hypothetical protein	null	FGSC19062, 19063	wild type	wild type	VII	NCU08396	1.96537	1.98307	1.34951	1	0.0276991	0.0251366	0.0210145	0.0206068	0.0266691	0.0264252	0.0206861	0.0214283	NCU08396	1	1.07388	1.01063	1.34245	0.0168305	0.0187228	0.01801	0.0185957	0.0173874	0.0165854	0.0178588	0.0204928	NCU08396	1.03105	1	1.29324	1.67561	0.0209339	0.0193435	0.0244963	0.0239539	0.0206639	0.0196995	0.0211991	0.026048	NCU08396	1.47234
139	17	NCU08397	hypothetical protein	null	NA			VII	NCU08397	2.26888	3.59649	2.10608	1	0.0125572	0.0157076	0.0117935	0.00983715	0.0123533	0.0136033	0.0120621	0.00942303	NCU08397	1	4.19588	5.92106	5.3093	0.00683399	0.011715	0.0152695	0.0136333	0.00636527	0.0126072	0.0134607	0.0156733	NCU08397	34.7991	1	1.65587	3.97985	0.950468	0.321913	0.399025	0.717118	0.836983	0.423747	0.511773	0.819729	NCU08397	2.92584
140	17	NCU08398	aldose epimerase-2	aep-2	FGSC20310	wild type	wild type	VII	NCU08398	1.2442	1.48102	1.18743	1	0.206295	0.244874	0.215269	0.188677	0.246407	0.245795	0.227214	0.212132	NCU08398	1	1.41118	1.71565	2.9716	0.144695	0.172305	0.195208	0.23339	0.168414	0.184171	0.211706	0.243325	NCU08398	1.41878	0	1	2.18868	1.35677	0	0.933409	2.10359	714.23	0	387.874	912.827	NCU08398	2.05428
141	17	NCU08399	polyketide synthase 4, polyketide synthase 4, variant 1	pks-4	FGSC12116, 12117	wild type	wild type	VII	NCU08399	2.12225	2.95274	1.61339	1	0.0527598	0.0612427	0.049347	0.044649	0.056459	0.0614804	0.0497953	0.0422117	NCU08399	1.80306	1.6363	1	1.66482	0.0500758	0.0539443	0.0440568	0.0492025	0.0522728	0.0503397	0.0411629	0.0602589	NCU08399	4.57247	1.27811	1.39979	1	0.0976055	0.0614292	0.072159	0.068354	0.0907016	0.0679512	0.0704758	0.070946	NCU08399	1.10196
142	17	NCU12034	hypothetical protein	null	NA			VII	NCU12034	5.14004	4.04415	1.50483	1	0.348858	0.34435	0.20862	0.181127	0.357474	0.335587	0.218118	0.192024	NCU12034	1.39057	1	1.0123	1.16489	0.117218	0.10649	0.1103	0.12638	0.132248	0.114109	0.124905	0.125526	NCU12034	5.42128	1.38254	1.39795	1	0.707369	0.44425	0.431312	0.379354	0.645351	0.446098	0.522337	0.507272	NCU12034	10.1349
143	18	NCU04528	laccase	lacc	FGSC14355, 14356	wild type	wild type	VII	NCU04528	1.23998	1.4425	1.45183	1	0.127697	0.146193	0.140787	0.128055	0.144005	0.157948	0.143925	0.134015	NCU04528	4.41127	2.14698	1	1.47989	0.371346	0.304676	0.20988	0.277831	0.34022	0.321626	0.231101	0.315089	NCU04528	5.19991	1	1.65159	1.55764	0.408702	0.227292	0.307362	0.310362	0.445615	0.25896	0.343748	0.37674	NCU04528	1
144	18	NCU04529	hypothetical protein	null	FGSC17438, 17439	wild type	wild type	VII	NCU04529	1	1.52116	2.80259	4.05308	0.417929	0.520353	0.655448	0.823227	0.504839	0.665909	0.725835	0.771664	NCU04529	3.14529	2.15542	1	1.44045	0.686784	0.564089	0.425742	0.488775	0.653384	0.632812	0.533814	0.71661	NCU04529	3.03203	1.00878	1	2.24097	0.726652	0.419192	0.423603	0.639992	0.765589	0.545486	0.701668	0.767005	NCU04529	1
145	18	NCU04531	hypothetical protein	null	FGSC12937	wild type	wild type	VII	NCU04531	1	1.0887	1.11326	1.06648	0.0364765	0.0396399	0.0383886	0.038745	0.0332424	0.0406226	0.0371108	0.0387696	NCU04531	1.11075	1	1.363	1.77416	0.0416879	0.0393122	0.0456132	0.0500289	0.0469113	0.0386247	0.0458942	0.0509918	NCU04531	2.72271	1	1.14841	1.852	0.0795393	0.0548894	0.0600975	0.0795659	0.0828899	0.0581937	0.064941	0.0846201	NCU04531	1
146	18	NCU04532	hypothetical protein	null	FGSC19127, 19128	wild type	wild type	VII	NCU04532	1.5369	1	2.16854	2.24681	0.155889	0.138107	0.177074	0.184581	0.148454	0.149011	0.176706	0.185164	NCU04532	1.76673	1.56427	1.46839	1	0.15616	0.142676	0.135623	0.12214	0.145853	0.153018	0.147182	0.129828	NCU04532	1.32571	1	1.04402	1.3391	0.111412	0.112667	0.102887	0.116308	0.115936	0.116098	0.114276	0.128804	NCU04532	1
147	18	NCU04533	DUF1881 domain-containing protein	app	FGSC11297, 11298	wild type	wild type	VII	NCU04533	59.3251	14.7949	5.57257	1	0.425846	0.437936	0.245364	0.105055	0.465919	0.408052	0.228911	0.107567	NCU04533	47.3262	13.6416	4.77703	1	0.328525	0.321897	0.206012	0.0952535	0.347445	0.327956	0.225157	0.102801	NCU04533	171.221	1.05655	1	2.50524	0.678125	0.283779	0.28034	0.495417	0.675907	0.333769	0.33201	0.567934	NCU04533	53.6244
148	18	NCU04534	nuclear migration protein NudF-2	nmp-1	FGSC15562	wild type	wild type	VII	NCU04534	1	1.22531	1.8007	1.57304	0.0207024	0.020567	0.0208293	0.0218479	0.016898	0.020487	0.0208017	0.0220366	NCU04534	1	1.4442	1.7145	2.8386	0.0164672	0.0178882	0.0204779	0.0236233	0.0155182	0.0188622	0.0202984	0.0210147	NCU04534	1	1.30467	1.44326	1.66297	0.0157191	0.0165096	0.0171217	0.019846	0.0154158	0.0182391	0.0204264	0.0188114	NCU04534	1
149	18	NCU04535	spindle pole body component	div-19*	NA			VII	NCU04535	2.34939	2.2416	1.30441	1	0.0187442	0.0186705	0.0146212	0.0154092	0.019313	0.0206373	0.015649	0.0144929	NCU04535	2.00341	1.38773	1	1	0.0168105	0.0172269	0.013456	0.0136369	0.0180141	0.0140295	0.0144863	0.0156515	NCU04535	1.57121	1	1.09134	1.13608	0.0134007	0.0112438	0.011825	0.0129336	0.0131626	0.0109701	0.010375	0.0110325	NCU04535	1.80824
150	18	NCU06170	hypothetical protein	null	NA			VII	NCU06170	1	2.07756	1.19729	1.08447	0.038197	0.0582571	0.0388428	0.0406725	0.0387881	0.0518894	0.041587	0.0378733	NCU06170	1.90369	1	1.36516	1.96296	0.0407099	0.0317188	0.0369495	0.0430338	0.039475	0.0355057	0.0396466	0.0470355	NCU06170	1	1.5504	1.88578	6.11094	0.0599296	0.0677843	0.0779499	0.105158	0.0615075	0.0737855	0.0858513	0.096228	NCU06170	1
151	18	NCU12021	hypothetical protein	null	NA			VII	NCU12021	1	1.2352	8.8156	83.458	0.111416	0.131475	0.295101	0.361653	0.119413	0.153838	0.301182	0.343405	NCU12021	1	1.27092	1.19187	23.2479	0.112466	0.137266	0.131858	0.245069	0.123076	0.141088	0.140939	0.186884	NCU12021	1	4.99465	11.1239	40.5421	0.0919176	0.180112	0.245487	0.373582	0.102291	0.186051	0.275576	0.30655	NCU12021	1
152	18	NCU12022	hypothetical protein	null	FGSC23261, 23262	wild type	wild type	VII	NCU12022	1	1.15335	2.99622	33.5551	0.118757	0.13358	0.182339	0.209667	0.130502	0.135966	0.191503	0.247178	NCU12022	1.39047	1.16039	1	7.03526	0.186811	0.17371	0.160794	0.294908	0.195987	0.199704	0.185116	0.284946	NCU12022	1	6.47242	17.9613	55.6059	0.11843	0.302165	0.482601	0.55477	0.132558	0.257831	0.466091	0.545098	NCU12022	1
153	19	NCU06051	hypothetical protein	null	NA			VII	NCU06051	1	1.06863	1.0226	1.12263	0.0265561	0.0262471	0.0286039	0.0288854	0.0283653	0.0305813	0.0274601	0.0292099	NCU06051	1.10629	1	1.25858	1.42921	0.0292682	0.0286966	0.0334563	0.0327586	0.031603	0.0296564	0.0312172	0.0342267	NCU06051	1	1.50481	1.62016	2.12151	0.0292023	0.0354221	0.0376414	0.0406007	0.0326334	0.0353732	0.0364554	0.0400305	NCU06051	1
154	19	NCU06052	DnaJ domain-containing protein	null	FGSC11567	wild type	wild type	VII	NCU06052	1.00301	1.01281	1	1.05205	0.0159513	0.018985	0.0163144	0.0170131	0.017377	0.0176284	0.0159367	0.0169914	NCU06052	1.16855	1	1.31521	1.8698	0.0188736	0.0179066	0.0220181	0.0242868	0.0179347	0.0171622	0.0206069	0.0245845	NCU06052	1.10422	1	1.00756	1.13077	0.0124614	0.0103733	0.0111139	0.0113222	0.010489	0.0106954	0.0104673	0.0125378	NCU06052	1.32283
155	19	NCU06054	squalene synthetase, squalene synthetase, variant 1	erg-9	NA			VII	NCU06054	1	1.08671	1.18284	1.13983	0.00778963	0.00985372	0.00769619	0.00799353	0.00790214	0.00914132	0.00803049	0.00800932	NCU06054	1	1.21212	1.47896	1.64198	0.00727439	0.00775825	0.00849435	0.00852485	0.00760013	0.00751098	0.00834117	0.00902548	NCU06054	1.09778	1	1.0198	1.15949	0.00731409	0.00730256	0.00698938	0.0078061	0.00676336	0.00678493	0.00718704	0.00774043	NCU06054	1.27125
156	19	NCU06055	extracellular alkaline protease	spr-5	FGSC13553, 13554	wild type	wild type	VII	NCU06055	1.55106	1.35075	1	1.61971	0.0269328	0.0314544	0.024247	0.0300315	0.0304858	0.0284923	0.0234348	0.0302174	NCU06055	1.00567	1.46492	1	2.4777	0.0201679	0.0210604	0.0193769	0.0283361	0.0196265	0.0239809	0.0194335	0.0263501	NCU06055	1	1.41135	1.89924	3.29038	0.044561	0.0558461	0.0599845	0.0724643	0.0502277	0.0555924	0.0638196	0.0757409	NCU06055	1
157	19	NCU06056	hypothetical protein	null	FGSC14975, 14976	wild type	wild type	VII	NCU06056	2.02064	2.11912	1.07516	1	0.0278807	0.0306498	0.0213271	0.0239381	0.0261966	0.0292789	0.0234531	0.0234963	NCU06056	1.34448	1.05187	1	1.26837	0.017822	0.0176311	0.0183869	0.021962	0.0169122	0.0171507	0.0181767	0.0199042	NCU06056	1.59516	1	1.11099	1.25158	0.0340839	0.0281771	0.0306329	0.0338721	0.0356493	0.0320071	0.0314963	0.0360076	NCU06056	1.24381
158	19	NCU10683	NRS/ER	null	FGSC21633, 21634	N/A	N/A	VII	NCU10683	1.04663	1	2.33861	2.47008	0.0914037	0.102134	0.125077	0.138013	0.0973409	0.111564	0.125553	0.139124	NCU10683	1	1.35268	1.6747	2.60151	0.062031	0.0758579	0.0797549	0.102626	0.0669176	0.0864976	0.090607	0.0992232	NCU10683	1	2.51113	2.16597	2.84119	0.126299	0.165738	0.166149	0.170142	0.141599	0.174984	0.170408	0.188124	NCU10683	1
159	20	NCU05755	hypothetical protein	null	FGSC15161, 15162	wild type	wild type	VII	NCU05755	1	4.30912	19.609	29.9779	0.405546	0.984962	1.71371	1.71219	0.54765	1.10324	1.6766	1.75748	NCU05755	1	2.50954	11.7825	13.3376	0.155504	0.252534	0.466306	0.46871	0.193081	0.268356	0.506857	0.502618	NCU05755	1	1.60449	4.58661	4.39885	0.412546	0.538004	0.812122	0.779576	0.553875	0.605203	0.846628	0.84031	NCU05755	1
160	20	NCU05756	peptidase M4	mpr-20	FGSC13683, 13684	wild type	wild type	VII	NCU05756	1	1.13122	2.6029	3.13719	0.133815	0.164465	0.199697	0.220861	0.148994	0.162077	0.194021	0.215597	NCU05756	1	2.44939	7.20638	6.6466	0.137188	0.196989	0.280477	0.307879	0.139675	0.214651	0.299676	0.335774	NCU05756	1	4.17985	3.34869	3.03218	0.33347	0.590143	0.529061	0.553079	0.371233	0.577053	0.574108	0.607751	NCU05756	1
161	20	NCU05757	nitrilase-5	nse-5	FGSC13817	wild type	wild type	VII	NCU05757	1	1.2027	1.32263	1.57768	0.0311875	0.0322797	0.0359116	0.0391035	0.0303325	0.0373539	0.0334249	0.0365789	NCU05757	1.13025	1.01371	1	1.02709	0.020372	0.0204354	0.0217032	0.0212085	0.0209567	0.0195338	0.0205661	0.0228266	NCU05757	1.33747	1	1.19396	1.40148	0.0676407	0.0546665	0.0639062	0.0661756	0.0629611	0.0572531	0.0584514	0.0679383	NCU05757	1
162	20	NCU05758	pheromone receptor	pre-2	FGSC12364, 12365	wild type	mat-a side protoperithecia	VII	NCU05758	1.74946	2.07611	2.00157	1	0.355705	0.415273	0.370103	0.3021	0.416117	0.480145	0.426261	0.355537	NCU05758	1	1.5442	1.59624	1.6771	0.191957	0.241945	0.252055	0.260375	0.188372	0.23605	0.251895	0.252043	NCU05758	1.66499	1.10825	1	2.85382	0.86338	0.617211	0.56161	1.1472	1.03931	0.918407	0.934618	1.11689	NCU05758	5.47725
163	20	NCU05759	hypothetical protein	null	FGSC14957, 14958	wild type	wild type	VII	NCU05759	0	0	0	0	0	0	0	0	0	0	0	0	NCU05759	1	0	0	0	0.91895	0	0	0	12914.1	0	0	0	NCU05759	0	0	0	0	0	0	0	0	0	0	0	0	NCU05759	0
164	20	NCU05760	hypothetical protein	null	FGSC14959, 14960	wild type	wild type	VII	NCU05760	0	0	0	0	0	0	0	0	0	0	0	0	NCU05760	0	0	0	0	0	0	0	0	0	0	0	0	NCU05760	0	0	0	0	0	0	0	0	0	0	0	0	NCU05760	0
165	20	NCU05761	hypothetical protein	null	FGSC14961, 14962	wild type	wild type	VII	NCU05761	12.4818	6.42085	2.4666	1	0.609878	0.584923	0.348469	0.22132	0.599484	0.620811	0.404052	0.292425	NCU05761	12.2004	4.92161	4.57457	1	0.633806	0.469355	0.51659	0.261382	0.631388	0.565841	0.561139	0.320574	NCU05761	215.204	1	0	0	127.652	0.898236	0	0	290.048	8.22045	0	0	NCU05761	37.6532
166	20	NCU05762	hypothetical protein	null	FGSC15758, 15759	wild type	wild type	VII	NCU05762	13.5735	5.44947	3.15392	1	0.703765	0.629907	0.449501	0.278959	0.69042	0.62402	0.485766	0.317522	NCU05762	7.22191	3.85012	3.29804	1	0.474823	0.394501	0.40161	0.228116	0.469554	0.388679	0.401471	0.275439	NCU05762	180.918	1	0	0	142.584	0.907466	0	0	419.924	8.02421	0	0	NCU05762	60.0939
167	20	NCU05763	hypothetical protein	null	FGSC14963, 14964	wild type	wild type	VII	NCU05763	114.161	18.0449	6.07501	1	1.43271	1.31906	0.677527	0.278386	1.57027	1.39744	0.735733	0.330462	NCU05763	67.4742	8.42551	3.17545	1	0.542552	0.455807	0.30667	0.181857	0.610898	0.507899	0.319087	0.203699	NCU05763	1	0	0	0	0.625001	0	0	0	0.479463	0	0	0	NCU05763	1
168	20	NCU05764	hypothetical protein	null	NA			VII	NCU05764	19.1983	10.3718	2.77895	1	0.70572	0.669826	0.365094	0.229025	0.712632	0.7118	0.39634	0.289449	NCU05764	10.4131	3.72301	2.03973	1	0.443567	0.373442	0.289784	0.214204	0.476531	0.37247	0.326642	0.243794	NCU05764	543.275	0	0	1	267.485	0	0	0.967144	333.045	0	0	8.53606	NCU05764	72.8182
169	20	NCU05766	hypothetical protein	null	FGSC14965, 14966	wild type	wild type	VII	NCU05766	6.60687	3.10208	1.7694	1	0.262105	0.235168	0.182171	0.133264	0.268189	0.235043	0.173198	0.152874	NCU05766	1.98819	1.00707	1	1.20838	0.0996191	0.0776156	0.0817598	0.0874935	0.0968175	0.0838666	0.080486	0.0994347	NCU05766	71.7572	1	0	0	36.3764	0.599551	0	0	50.8882	1.46039	0	0	NCU05766	1
170	20	NCU05767	zinc finger transcription factor-10	znf-10*	FGSC11051, 11052	wild type	wild type	VII	NCU05767	2.79106	1	1.10991	2.15121	0.264639	0.19146	0.183129	0.28069	0.288182	0.227341	0.184839	0.283182	NCU05767	1.22002	1.15514	1	2.03366	0.160365	0.172508	0.156615	0.231678	0.189068	0.178844	0.18143	0.22569	NCU05767	51.5377	1.75032	0	1	46.6329	1.60892	0	0.910872	213.117	12.3003	0	8.88989	NCU05767	1
171	20	NCU05768	mating response protein POI2	poi-2	FGSC14967, 14968	not well growth with normal conidia	few protoperithecia	VII	NCU05768	33.1128	12.7114	2.9683	1	0.183632	0.166603	0.082213	0.0551077	0.177609	0.186627	0.0828764	0.0548412	NCU05768	70.7778	13.6775	4.82043	1	0.231735	0.177242	0.126775	0.0594934	0.197492	0.185862	0.126917	0.0737234	NCU05768	4861.84	1	2.237	3.81277	1.32935	0.671717	1.1356	1.52688	2.44362	1.03289	1.57856	1.91159	NCU05768	310.122
172	20	NCU05769	Septal pore-associated protein, putative	null*	FGSC17752, 17553	white hyphae	wild type	VII	NCU05769	0	1	0	0	0	0.97916	0	0	0	8652.29	0	0	NCU05769	0	0	0	0	0	0	0	0	0	0	0	0	NCU05769	0	0	0	0	0	0	0	0	0	0	0	0	NCU05769	0
173	20	NCU17267	hypothetical protein	null	NA			VII	NCU17267	25.9728	15.2393	5.91743	1	1.43415	1.3069	0.842762	0.371339	1.45601	1.47961	0.950729	0.473107	NCU17267	9.12591	3.29299	3.04784	1	0.457324	0.358157	0.332315	0.204181	0.438725	0.363655	0.41268	0.245952	NCU17267	1	0	0	0	0.913544	0	0	0	1.56308	0	0	0	NCU17267	1
174	20	NCU17268	hypothetical protein	null	NA			VII	NCU17268	5.87476	7.90147	2.66025	1	0.352671	0.384037	0.243663	0.167554	0.33788	0.384314	0.274826	0.179272	NCU17268	10.416	3.67356	3.50085	1	0.529286	0.45155	0.45019	0.25723	0.556029	0.442781	0.464291	0.30361	NCU17268	1	0	0	0	0.958599	0	0	0	5.06277	0	0	0	NCU17268	15.3344
175	20	NCU17269	oligopeptide transporter-5	opt-5	NA			VII	NCU17269	20.6205	10.5328	3.15725	1	1.92123	1.72447	0.934547	0.506611	1.59742	1.86894	1.13987	0.825191	NCU17269	7.75657	1.92108	1.95511	1	0.73018	0.490487	0.477156	0.389396	0.69146	0.565109	0.576386	0.460208	NCU17269	33.2878	1	0	0	31.6121	0.976624	0	0	644.877	69.1475	0	0	NCU17269	10.2173
176	20	NCU17270	hypothetical protein	null	NA			VII	NCU17270	21.8168	13.6812	3.99017	1	1.71699	1.62253	0.854675	0.433463	1.76349	1.67509	0.968582	0.618369	NCU17270	11.3358	5.73027	4.47353	1	0.888965	0.740445	0.763523	0.361099	1.01493	0.815801	0.719992	0.453168	NCU17270	1	0	0	0	0.899264	0	0	0	3.0657	0	0	0	NCU17270	7.99714
177	20	NCU17271	hypothetical protein	null	NA			VII	NCU17271	5.47007	4.68301	1.72303	1	0.391789	0.43523	0.259178	0.219085	0.404689	0.400004	0.269442	0.242121	NCU17271	7.77286	3.41023	2.39271	1	0.732542	0.616272	0.510399	0.365913	0.697878	0.655276	0.592954	0.410653	NCU17271	151.981	0	0	1	124.109	0	0	0.907131	410.438	0	0	8.59948	NCU17271	1
[truncated: 62 more columns]
