# Supplementary material for: Secondary Metabolism Gene Clusters Exhibit Increasingly Dynamic and Differential Expression during Asexual Growth, Conidiation, and Sexual Development in Neurospora crassa
Source: mSystems. 2022 May 31;7(3):e00232-22. doi: 10.1128/msystems.00232-22 (PMC9239088; doi:10.1128/msystems.00232-22)
Supplement: TABLE S2 [file msystems.00232-22-s0003.csv]

Table S2. Mappled-counts from the Townsend lab's experiments, including N. crassa conidial germination on Bird at 25C and 37C, on PDA at 25C, and on Maple sap medium at 25C, as well as N. crassa sexual development on SCM at 25C.
N. crassa conidial germination on Bird medium at 25C														N. crassa conidial germination on Maple sap medium at 25C															N. crassa conidial germination on Bird medium at 37C															N. crassa conidial germination on PDA medium at 37C
Bird-25C	replicate 1	replicate 2	replicate 3	replicate 1	replicate 2	replicate 3	replicate 1	replicate 2	replicate 3	replicate 1	replicate 2	replicate 3		MSM-25C	replicate 1	replicate 2	replicate 3	replicate 1	replicate 2	replicate 3	replicate 1	replicate 2	replicate 3	replicate 1	replicate 2	replicate 3			BM-37C	replicate 1	replicate 2	replicate 3	replicate 1	replicate 2	replicate 3	replicate 1	replicate 2	replicate 3	replicate 1	replicate 2	replicate 3			PDA-25C	replicate 1	replicate 2	replicate 3	replicate 1	replicate 2
ID	stage 1	stage 2	stage 3	stage 1	stage 2	stage 3	stage 1	stage 2	stage 3	stage 1	stage 2	stage 3		ID	stage 1	stage 2	stage 3	stage 1	stage 2	stage 3	stage 1	stage 2	stage 3	stage 1	stage 2	stage 3			ID	stage 1	stage 2	stage 3	stage 1	stage 2	stage 3	stage 1	stage 2	stage 3	stage 1	stage 2	stage 3			ID	stage 1	stage 2	stage 3	stage 1	stage 2
NCU00003	452	279	334	359	131	209	143	236	157	166	122	141		NCU00003	148	240	363	242	246	266	198	148	69	130	86	87			NCU00003	880	1130	965	300	428	478	510	463	662	379	245	279			NCU00003	611	605	472	764	664
NCU00004	4593	2456	2550	4313	1855	2631	3980	4284	3124	3172	2957	2971		NCU00004	1193	4344	2837	4264	5045	5166	5440	4811	2912	5552	6023	3769			NCU00004	4777	3935	4304	2057	2777	3022	3608	2923	3755	3290	1852	2297			NCU00004	1592	1746	1677	2146	2404
NCU00005	1102	445	540	542	283	389	734	587	466	481	474	566		NCU00005	504	996	879	684	1259	925	1339	1013	700	2044	1626	1192			NCU00005	1296	1109	1125	347	511	685	604	463	657	578	332	466			NCU00005	155	171	177	414	424
NCU00006	5950	3784	4654	5434	2430	4661	5812	6559	4335	4254	3574	3944		NCU00006	2801	3835	4132	3404	4787	5759	6166	6388	3972	10145	9464	6007			NCU00006	4340	4378	4759	2015	2976	3087	4754	3746	5054	3306	2040	2280			NCU00006	3393	3072	2569	3350	3652
NCU00007	7628	5750	5689	7794	2597	3778	5533	4599	3642	2611	2373	2645		NCU00007	3510	3332	3198	2633	3836	3875	3759	3290	2171	3279	3021	2430			NCU00007	5627	5910	6356	1295	1802	2000	1933	1247	1895	1952	1163	1437			NCU00007	2422	2245	2169	1464	1328
NCU00008	4870	2889	2131	4697	1818	3626	9395	8171	6113	7138	6761	8201		NCU00008	1739	3326	2473	4783	7395	7316	14660	13263	9956	18222	18299	11283			NCU00008	3183	2976	2803	3334	4696	4926	6171	4260	5894	4828	3420	3693			NCU00008	1076	1238	1055	3608	3876
NCU00009	0	0	0	0	0	0	0	0	1	0	0	0		NCU00009	0	0	0	0	1	0	0	0	0	1	1	0			NCU00009	0	0	0	0	0	0	0	0	0	0	0	0			NCU00009	0	0	0	0	0
NCU00010	25413	25558	27951	24329	6938	9016	8317	7210	5974	4323	4543	4848		NCU00010	22727	9035	8222	6554	11342	12791	8795	9682	8368	12522	14927	9484			NCU00010	16268	17930	16741	4801	6547	7199	5835	4002	5914	6899	4672	5557			NCU00010	4614	4475	4286	1962	1868
NCU00011	15	40	28	21	3	2	2	5	3	1	4	1		NCU00011	83	36	9	14	15	14	11	4	5	3	11	4			NCU00011	0	7	4	0	5	0	0	0	9	0	2	0			NCU00011	0	0	0	3	4
NCU00013	32	18	19	16	13	17	43	22	14	8	27	16		NCU00013	51	37	19	20	13	15	12	14	16	7	11	4			NCU00013	11	8	4	0	3	7	0	0	4	7	5	2			NCU00013	9	9	4	0	0
NCU00014	3729	3247	3125	2751	1045	1527	2701	2596	1755	1900	2153	1906		NCU00014	13454	4715	3498	2724	4166	3405	4465	3679	2736	5160	4865	3274			NCU00014	3308	2862	3124	1579	2169	2247	2211	1584	2041	2591	1493	1939			NCU00014	2126	2011	1829	2062	2235
NCU00015	969	811	930	827	236	305	449	392	277	364	335	336		NCU00015	2652	1044	617	706	701	569	462	527	270	903	757	439			NCU00015	1591	1249	1267	685	887	960	1199	1109	1095	1022	607	751			NCU00015	304	274	269	636	658
NCU00017	119	81	365	174	26	25	32	50	31	25	18	19		NCU00017	122	12	38	31	25	8	25	22	22	20	6	8			NCU00017	88	70	65	20	30	26	29	31	37	19	10	12			NCU00017	25	18	31	7	0
NCU00018	24949	7987	16714	6951	2872	4994	7964	9524	6367	9908	9623	10096		NCU00018	3688	4234	6093	4269	8152	6937	19055	10800	5444	24174	15942	12431			NCU00018	13471	18048	15822	22962	32780	36393	35616	23487	35965	33334	23622	27673			NCU00018	2257	2374	2105	44820	43929
NCU00019	3385	2395	2022	3067	1556	2891	4297	4282	3084	2902	2477	2502		NCU00019	892	2794	3484	2564	3529	3440	3488	2809	1773	2800	2813	1910			NCU00019	2820	2856	2767	1613	2288	2313	2712	1669	2655	2380	1637	1787			NCU00019	1970	1951	1785	2120	2158
NCU00021	54888	58190	57016	52010	23859	32708	40470	34814	26205	27743	22459	26529		NCU00021	49454	24544	32318	27577	26597	25729	17295	14762	8356	4242	5153	2395			NCU00021	35571	52217	54715	18569	25284	26497	35656	23201	35798	25958	18651	20445			NCU00021	53917	56160	52149	37853	37181
NCU00022	2103	2042	1606	2294	1046	1437	1927	1956	1263	1388	1263	1411		NCU00022	2053	2464	2240	1755	2124	2079	1378	1322	855	1327	1521	947			NCU00022	2568	2352	2198	1461	1931	1813	1570	1270	1698	2126	1225	1575			NCU00022	2439	2129	2095	1605	1651
NCU00023	37655	26385	33429	33387	14114	23178	26050	22910	16999	17409	14757	15794		NCU00023	16839	16138	28025	17136	21408	17884	15620	13775	10688	21183	21776	13657			NCU00023	25332	25990	27463	12571	17079	18978	17956	14332	18770	18242	12719	14065			NCU00023	33578	33720	31819	10157	10669
NCU00024	850	644	723	675	244	225	507	362	288	340	256	370		NCU00024	2766	748	704	784	1974	1208	3274	3446	2711	10009	9458	5758			NCU00024	2088	1698	1594	1058	1262	1470	1936	1770	2038	1484	885	1164			NCU00024	216	204	218	98	105
NCU00025	2814	1466	1460	1796	699	982	1703	2055	1409	1288	1359	1465		NCU00025	1992	4102	2473	2821	6916	7164	10465	14452	12242	13686	14910	9220			NCU00025	1533	1389	1116	1230	1575	1820	1569	1200	1536	1658	1185	1411			NCU00025	561	607	524	807	859
NCU00026	1522	1089	1085	1901	676	927	1524	1080	835	588	547	576		NCU00026	1252	1468	768	952	1771	2429	1725	1838	1663	1537	1884	1149			NCU00026	717	660	664	330	435	435	509	412	511	615	324	383			NCU00026	443	477	436	181	148
NCU00027	2239	1643	1522	2551	1098	2195	2979	3167	1833	1869	1743	1689		NCU00027	1282	2432	1936	2165	2351	2504	2447	1778	1148	1293	1307	909			NCU00027	1589	1421	1420	889	1074	1063	934	758	967	1215	773	833			NCU00027	2374	2209	2019	2998	3388
NCU00028	6439	2831	5314	4189	3349	8068	8956	12029	9723	9281	7715	8480		NCU00028	4680	9933	5708	10050	12914	13927	16394	16859	9214	12938	12045	6964			NCU00028	2135	1999	2320	5885	7506	7530	6480	5002	6050	8696	4737	5720			NCU00028	401	427	377	1592	1805
NCU00029	1859	1340	1018	1450	810	1497	2590	2617	1797	2441	1964	2261		NCU00029	1112	1278	1894	1026	1677	1207	2549	2167	1368	5334	3970	3201			NCU00029	1269	1008	922	979	1498	1575	1977	1158	1878	1654	1006	1226			NCU00029	1121	1233	1118	2007	2071
NCU00030	5769	4952	4030	4813	2246	2473	4341	4379	2962	3953	3513	3682		NCU00030	8370	7805	4880	4042	5393	4601	5031	4145	2572	4415	3751	2491			NCU00030	4391	4236	4302	4339	5576	5741	5758	3697	5902	6145	3808	4474			NCU00030	2884	2711	2611	5771	6237
NCU00031	53	18	18	45	21	18	29	24	21	3	12	8		NCU00031	33	40	39	34	59	46	42	56	26	62	48	23			NCU00031	36	18	10	0	13	4	9	13	15	13	11	3			NCU00031	22	4	24	9	13
NCU00032	2125	1922	2029	3116	808	1250	2172	1994	1512	1392	1384	1434		NCU00032	2029	1733	1425	1807	3626	2990	4880	3933	2638	5162	4361	3160			NCU00032	2298	2951	2786	1740	2437	2535	2479	1491	2553	2463	1633	1824			NCU00032	721	815	622	1605	1426
NCU00033	269	162	190	307	136	165	159	224	135	171	128	184		NCU00033	182	340	274	183	294	463	328	415	176	355	278	238			NCU00033	158	135	166	164	142	191	207	139	194	222	114	161			NCU00033	91	59	66	127	97
NCU00034	1345	488	661	1227	535	900	1941	1738	1362	1421	1513	1579		NCU00034	1160	1806	1147	1653	3223	2779	4595	3805	2863	5063	4931	3209			NCU00034	636	607	444	725	856	963	799	640	807	998	619	661			NCU00034	265	210	206	796	769
NCU00035	885	567	624	491	201	312	889	708	459	806	721	807		NCU00035	651	731	809	754	1164	814	1718	1317	1106	3094	2758	1684			NCU00035	919	791	683	918	1303	1158	1591	1223	1482	1389	892	1045			NCU00035	789	673	667	694	756
NCU00037	2458	1868	1612	1873	964	1727	2568	2377	1799	1885	1759	1874		NCU00037	1755	2637	2854	1981	2111	1862	2198	1515	884	1702	1465	992			NCU00037	2200	2079	2192	1588	2168	2244	2106	1531	2166	2365	1537	1799			NCU00037	2577	2630	2474	2756	2751
NCU00038	4777	3739	3816	4272	2598	4251	3480	4084	2550	3152	2226	2471		NCU00038	1315	3255	5486	2198	1749	1967	1094	838	285	385	353	243			NCU00038	3675	3192	3176	1258	1590	1635	2006	1505	2079	1816	1202	1285			NCU00038	5004	4666	4446	3208	3262
NCU00039	3	4	4	4	0	2	2	4	0	0	2	4		NCU00039	2	0	0	4	2	0	4	0	3	4	0	9			NCU00039	0	0	3	3	0	0	6	18	16	3	0	9			NCU00039	0	0	0	0	0
NCU00040	69957	63073	60793	58610	30609	56501	54749	54531	39552	43878	38381	39421		NCU00040	23157	32988	55351	34311	32706	31907	37544	21355	12218	15321	15221	9702			NCU00040	49842	68626	69940	32681	44931	47484	44644	16712	44831	43983	33485	35992			NCU00040	77817	80668	81475	76529	74021
NCU00041	20869	14038	15596	18189	8302	14819	22085	23099	17256	17595	17057	18352		NCU00041	18614	20455	16157	19538	28306	27392	41466	39839	29669	83241	79012	45389			NCU00041	18077	14286	15181	7399	10024	10204	14547	11843	14612	11821	6982	7913			NCU00041	10043	9706	9402	7397	8307
NCU00042	980	824	585	671	294	298	714	606	387	671	539	638		NCU00042	1031	814	1055	811	943	537	1052	892	457	1970	1308	759			NCU00042	1139	904	1020	1366	1754	1803	2530	2171	2538	2167	1059	1347			NCU00042	327	280	291	842	990
NCU00043	38538	27805	27183	29639	17467	31984	39877	39468	32802	34434	29791	30911		NCU00043	13081	32642	37536	25444	29201	29202	33247	24043	16302	28580	27141	19215			NCU00043	28793	29488	29947	21699	29029	31447	27357	20131	28295	31316	21069	24538			NCU00043	49419	48989	47534	39070	41726
NCU00045	1688	1653	1570	1827	737	1015	1286	1281	953	961	879	1044		NCU00045	1451	1200	1216	820	1122	1365	1318	1210	752	1514	1446	930			NCU00045	1338	1513	1422	1138	1482	1641	1712	1374	1637	1567	992	1236			NCU00045	1119	1194	968	1418	1584
NCU00046	11566	6989	7638	12008	3818	7054	8495	8407	6082	5411	4950	5361		NCU00046	8122	8929	7081	5317	9612	10428	10082	10303	7685	10319	11438	7654			NCU00046	5691	6107	6067	4376	5640	6085	5376	3455	5402	5909	4195	4654			NCU00046	1925	1726	1763	2103	1928
NCU00047	48	31	26	38	12	13	17	9	14	16	1	6		NCU00047	22	49	17	16	10	5	7	4	2	1	6	1			NCU00047	22	23	24	12	12	16	7	9	14	3	5	16			NCU00047	5	0	0	0	0
NCU00048	5	4	2	3	5	6	13	14	9	4	4	6		NCU00048	2	8	0	5	6	7	10	10	11	27	25	8			NCU00048	0	0	0	0	0	0	0	0	0	0	0	0			NCU00048	0	0	0	2	0
NCU00050	25130	15911	19054	20857	10979	21267	24239	23498	17595	20553	18193	19108		NCU00050	11151	14425	15456	15234	18451	14601	23016	15172	9008	15127	13140	8448			NCU00050	18138	19646	20499	14051	19010	19614	26151	16404	26898	20409	13116	15405			NCU00050	12935	12523	11927	25025	26330
NCU00051	10791	7285	7894	7906	4007	7863	10990	11349	8664	9603	8972	9251		NCU00051	6417	8742	9110	9019	10609	9606	11894	9923	6232	7456	6628	4194			NCU00051	7449	7018	6997	4671	6456	6323	7755	5069	7666	6742	4408	4799			NCU00051	8013	7665	7136	7524	7636
NCU00052	0	4	2	8	0	0	2	2	6	2	2	0		NCU00052	0	4	2	0	2	0	0	0	2	0	3	0			NCU00052	11	3	7	0	8	5	8	0	5	0	0	0			NCU00052	15	9	0	4	0
NCU00054	253	304	411	400	146	199	123	138	105	91	48	87		NCU00054	243	254	342	185	263	179	80	110	36	58	41	63			NCU00054	289	319	313	145	170	185	212	164	247	167	102	171			NCU00054	607	615	479	116	75
NCU00055	15	12	4	2	7	5	8	7	8	0	6	6		NCU00055	30	9	17	12	16	11	14	5	8	6	18	4			NCU00055	4	7	9	0	0	0	0	0	0	9	0	6			NCU00055	0	9	12	0	3
NCU00056	2578	1512	1461	1685	970	1479	2846	2876	1773	2180	2307	2152		NCU00056	2325	3697	3479	3557	3871	2848	3509	2925	1781	3111	2677	1740			NCU00056	2971	2190	2523	1372	1877	1759	1770	1462	1800	2090	1237	1290			NCU00056	1884	1953	1782	1976	2090
NCU00057	3553	2777	2567	2539	1721	2501	5290	4527	2824	4490	4165	4447		NCU00057	3182	3830	4136	3988	4785	3218	5323	4175	2492	4440	3587	1956			NCU00057	3763	3152	3196	3052	3861	3996	4831	3617	4645	4407	2948	2896			NCU00057	3698	3673	3403	5725	5961
NCU00059	7639	6363	5865	6699	3626	7125	6343	7261	5350	5246	4213	4327		NCU00059	2638	4942	9245	4497	3166	3394	2994	1656	674	439	346	258			NCU00059	5144	5640	5783	2232	2966	3242	3094	1985	3235	3263	2162	2392			NCU00059	14104	14213	13693	9028	9213
NCU00060	4378	3193	2982	3344	1638	2146	3234	3137	2442	2228	2175	2228		NCU00060	4385	4920	3808	2870	3741	3330	2826	2504	1728	2759	2441	1618			NCU00060	4035	3355	3508	2224	2863	3324	2854	2069	2944	3145	1943	2255			NCU00060	3747	3363	3375	1836	1807
NCU00061	736	457	526	888	387	417	731	583	475	257	344	289		NCU00061	638	719	407	398	616	671	547	574	434	497	464	326			NCU00061	365	489	431	251	295	334	328	258	303	370	258	230			NCU00061	132	138	117	129	118
NCU00064	21118	13298	16872	20480	7489	11753	14532	12231	9194	7780	7267	8037		NCU00064	9482	11628	11662	8808	13447	14371	15795	14240	9801	16791	17284	12041			NCU00064	8757	10005	10364	4571	6432	6880	7350	4975	7494	6912	4448	5206			NCU00064	9541	9160	8679	4547	4310
NCU00065	10907	8943	7504	7883	3917	5324	4217	4835	3460	3335	2734	3056		NCU00065	4538	7300	8623	4407	3890	3971	2825	2198	1046	1538	1294	826			NCU00065	7795	7228	7826	2694	3535	3909	4157	3248	4380	3802	2641	2783			NCU00065	8003	7515	6956	5831	6230
NCU00066	4682	3406	3256	3980	2109	3855	4876	4619	3380	3938	3643	3825		NCU00066	2335	3534	4376	2738	3397	3271	4099	3331	2149	4089	3751	2899			NCU00066	4444	4416	4487	3307	4351	4931	4806	3353	5076	4893	3314	3700			NCU00066	5613	5804	5414	5683	5540
NCU00067	4936	2904	2798	3227	1736	2352	5400	5070	3606	4115	4523	4475		NCU00067	3181	4350	4188	4095	5635	5105	13386	12861	10162	20230	17253	10571			NCU00067	3059	2158	2199	2119	3005	2771	3293	2799	3249	3393	1891	2176			NCU00067	1063	1048	1010	2662	2787
NCU00068	14175	6441	10254	16292	5554	6043	7110	6694	4300	2890	2795	3513		NCU00068	6293	5348	4180	3987	7363	8504	8652	9549	6005	10970	9726	6198			NCU00068	7357	9218	8850	4728	6351	7166	7135	4618	7054	6604	4339	5529			NCU00068	1144	1072	982	2217	2164
NCU00069	437	177	371	340	177	208	504	484	321	279	249	259		NCU00069	343	263	181	185	364	348	469	653	324	1256	902	604			NCU00069	131	139	124	376	402	521	342	311	290	500	323	325			NCU00069	10	8	21	16	25
NCU00070	3034	2474	2494	3340	1458	2535	3024	3036	2070	2182	1948	2163		NCU00070	2739	2784	2718	2401	3831	3703	4599	3822	2360	4156	4431	2651			NCU00070	2425	2799	2890	2231	2958	3211	2691	1649	2722	3201	1993	2306			NCU00070	3077	2895	2757	2395	2282
NCU00071	9	5	2	10	5	0	0	0	4	2	0	2		NCU00071	9	1	0	0	1	0	0	1	1	0	0	0			NCU00071	0	4	0	0	0	0	0	0	0	0	0	0			NCU00071	0	0	0	0	0
NCU00072	699	354	429	389	308	455	1885	1129	868	1753	1635	1604		NCU00072	191	175	598	858	1422	497	2736	1853	2006	7609	6341	3161			NCU00072	1165	1060	992	2150	3014	3203	3548	2200	3658	2971	2133	2421			NCU00072	334	381	374	3352	3455
NCU00073	8259	6454	6260	9551	4175	5532	7993	7845	5166	4665	4262	4647		NCU00073	5573	7487	5373	5529	7485	7882	9442	6985	4680	7140	7636	4825			NCU00073	4093	4310	4306	2919	3861	4335	4714	3032	4878	4516	2914	3422			NCU00073	1275	1288	1213	1597	1600
NCU00074	4447	5450	4118	6433	4002	5014	7195	8270	5146	6190	4826	5124		NCU00074	11230	6402	5720	4705	4008	3855	3039	3608	2265	3748	3283	1584			NCU00074	3469	2886	3003	2161	2707	2834	3849	3481	3875	3311	1796	2045			NCU00074	4186	3683	3603	1394	1539
NCU00075	11078	10693	9178	8916	5292	7095	11687	10142	7405	8587	8591	8841		NCU00075	21672	16891	13450	11661	12695	10425	10304	9157	6224	10341	9322	5038			NCU00075	12105	10112	10604	7078	9450	9774	10693	8235	10179	10810	7237	7480			NCU00075	8933	8708	8173	6406	7191
NCU00076	1025	599	462	641	247	408	891	880	588	802	795	764		NCU00076	481	938	1015	792	1115	855	1222	949	774	1737	1655	963			NCU00076	1069	776	870	636	805	913	902	733	915	905	620	706			NCU00076	644	546	604	1020	1178
NCU00077	3591	2618	2102	2593	1417	2068	3891	4103	2442	2930	2662	2882		NCU00077	2178	3867	3805	3370	3790	3173	3775	3239	2450	4035	4249	2444			NCU00077	4680	3751	3903	3229	4279	4299	3367	2923	3406	4761	3063	3530			NCU00077	3458	3152	2816	4327	4595
NCU00078	1705	721	690	422	277	585	2109	1951	1104	1178	1201	1162		NCU00078	440	1603	1341	1400	3015	2675	5108	4279	3450	7084	6568	3868			NCU00078	1174	927	930	726	1029	1060	772	647	835	1114	630	750			NCU00078	508	463	447	490	537
NCU00079	2700	4212	2979	11033	3186	2856	7520	7181	5477	5287	4123	4854		NCU00079	9151	1154	967	1800	1582	2260	2142	2648	1740	2431	2246	1285			NCU00079	2373	3000	2753	3417	4490	4360	8668	6262	9258	4859	3079	3333			NCU00079	1612	1550	1611	3188	3692
NCU00080	2611	744	1281	1715	771	1120	2402	1622	1166	932	958	960		NCU00080	580	994	1775	1981	3462	1324	3890	2184	1480	5822	4300	2759			NCU00080	2796	2239	2336	754	958	979	632	524	659	888	650	664			NCU00080	564	440	537	257	252
NCU00081	669	316	326	238	163	344	936	892	493	834	849	886		NCU00081	463	991	825	1039	1212	628	1510	794	521	1624	1245	871			NCU00081	727	610	594	1134	1457	1621	1136	962	1239	1680	1034	1061			NCU00081	369	401	405	1334	1509
NCU00082	24	14	33	22	9	10	16	27	23	7	17	8		NCU00082	71	64	20	30	43	23	22	40	22	16	29	21			NCU00082	33	29	26	22	17	14	26	23	28	13	24	17			NCU00082	2	0	0	0	4
NCU00083	11147	11354	10064	15025	4731	4073	6067	6982	4194	4228	3222	3454		NCU00083	12655	9479	4290	4535	7777	8842	9083	10188	6748	11817	11689	6657			NCU00083	6706	7058	6801	3030	4295	4378	7551	5569	7371	4478	3245	3576			NCU00083	821	716	787	1550	1649
NCU00084	280	172	182	295	104	209	443	450	294	299	251	280		NCU00084	207	339	353	301	379	339	306	340	227	331	327	190			NCU00084	286	282	284	252	281	369	294	248	298	391	188	208			NCU00084	198	201	168	253	312
NCU00085	2340	1780	1992	1703	809	1407	1817	1791	1249	1316	1227	1366		NCU00085	2760	1994	1765	1615	2261	1789	1894	1679	925	1792	1653	1064			NCU00085	1828	1960	2130	1261	1661	1849	1482	967	1548	1910	1267	1430			NCU00085	1186	1286	1136	1234	1167
NCU00086	22	18	7	22	9	10	52	45	16	18	30	29		NCU00086	37	37	39	37	54	60	64	59	39	64	60	39			NCU00086	42	23	21	27	33	29	21	4	24	31	13	28			NCU00086	24	31	15	32	35
NCU00087	14324	5815	7310	9380	5757	9481	17672	18236	11901	13088	11425	13732		NCU00087	1880	5356	7635	8605	8914	7682	11776	8115	5242	12676	11209	6897			NCU00087	11016	9961	10821	11839	14834	15656	15856	10925	14914	17776	10333	11904			NCU00087	6065	5727	5480	15163	17721
NCU00088	11873	8517	15394	13367	5500	6530	5917	5627	4333	4406	3757	4887		NCU00088	21107	5479	3807	3737	4441	4117	6584	7621	4236	8835	7628	4391			NCU00088	6048	5683	6223	4229	5380	5645	6275	5562	5818	6134	3959	4487			NCU00088	604	597	550	2214	2377
NCU00089	4378	4310	4445	4132	2296	3723	5997	6970	4285	5775	4748	5109		NCU00089	4363	3029	3799	3711	3698	2984	3486	2898	1638	2421	2417	1119			NCU00089	2786	2753	2843	2598	3571	3706	4312	3606	4314	3995	2487	2849			NCU00089	3847	3881	3695	6164	6348
NCU00090	43384	35196	36387	42490	17871	22963	15670	14850	13166	16610	14292	16010		NCU00090	5966	18781	19417	11473	17082	22044	16346	13105	9916	18453	19164	13678			NCU00090	39406	42941	44416	9927	13856	13703	15537	9150	15212	14321	9942	10822			NCU00090	29097	28389	26928	14583	14902
NCU00091	2472	1903	2100	2530	987	1786	2540	2808	1854	2220	1923	2117		NCU00091	1640	2499	3166	2065	2419	2429	2373	2164	1164	2106	1725	1266			NCU00091	2430	2235	2388	1751	2368	2578	2198	1632	2290	2534	1833	2086			NCU00091	2956	2820	2494	3664	3494
NCU00092	4356	3759	2955	3042	2333	4101	4187	4698	3198	3339	2954	2860		NCU00092	1904	4082	6044	3400	2111	2280	1719	1036	532	621	644	328			NCU00092	4487	3181	3630	1392	1926	2138	1932	1717	2083	2103	1298	1456			NCU00092	7109	6689	6988	5009	5675
NCU00093	245	115	154	152	91	215	224	187	211	90	81	83		NCU00093	108	158	305	172	137	153	105	50	30	37	38	31			NCU00093	147	109	134	34	64	55	42	56	51	70	41	49			NCU00093	332	273	245	59	73
NCU00095	10701	7603	7349	7801	3383	4963	6758	7464	4864	5123	4644	5324		NCU00095	7198	7462	6961	4516	5582	6461	7032	5893	3551	5892	5443	3627			NCU00095	8698	9771	9968	6807	8838	9090	8385	6078	9610	9958	6340	7158			NCU00095	8060	7932	7289	10334	10536
NCU00096	36	24	31	42	3	22	36	36	33	42	11	21		NCU00096	50	86	55	54	67	31	49	52	28	70	49	44			NCU00096	28	19	10	14	18	20	19	18	17	15	11	5			NCU00096	12	17	19	6	6
NCU00097	907	533	491	790	241	376	587	603	384	325	278	290		NCU00097	391	608	818	470	701	459	709	462	204	454	194	312			NCU00097	213	244	258	92	130	149	153	90	173	155	89	102			NCU00097	168	129	139	73	81
NCU00099	1	6	1	6	2	0	1	2	1	1	0	2		NCU00099	17	3	6	1	8	1	3	9	3	2	3	1			NCU00099	0	0	0	0	0	0	0	0	0	0	0	0			NCU00099	0	0	3	0	0
NCU00100	1478	579	602	771	327	549	1515	2245	1379	1936	1421	1613		NCU00100	188	1001	1386	837	1400	1554	1807	1916	1153	3222	2718	2045			NCU00100	982	883	879	1600	2099	2358	2181	1693	2274	2261	1451	1934			NCU00100	370	296	376	902	1018
NCU00101	1241	394	428	757	322	602	1505	1869	1173	1630	1537	1577		NCU00101	309	1202	1176	1528	2326	1784	3592	3141	1880	4616	4098	2480			NCU00101	1079	896	952	1993	2788	3157	3407	2612	3371	2925	1886	2339			NCU00101	310	259	287	2852	2945
NCU00102	1581	344	663	208	91	205	416	348	228	409	305	270		NCU00102	137	352	805	338	579	351	741	475	454	1381	947	651			NCU00102	1594	988	1236	135	191	244	213	178	224	225	159	143			NCU00102	468	455	464	209	274
NCU00103	17792	12547	11955	14161	7474	11347	13875	16498	11471	12742	10793	11355		NCU00103	14170	17127	15141	11886	11331	11574	11920	9710	4368	5535	4839	2975			NCU00103	16493	13635	14942	9349	12156	12403	14114	10110	14572	13928	8581	9459			NCU00103	15845	15003	14788	17259	18866
NCU00104	3578	3348	1373	2886	1870	2294	5462	4639	3798	3244	3101	4793		NCU00104	787	1097	2189	2000	4014	2022	5329	3299	1985	5712	3826	2422			NCU00104	9074	14438	10072	5046	6615	6543	7105	5154	6788	7515	5056	5106			NCU00104	678	741	671	4325	4296
NCU00105	18753	17025	14180	12719	9922	18941	26155	20956	16242	15761	14968	14374		NCU00105	11074	17374	23184	18045	11087	9604	9510	5507	3618	1589	1895	880			NCU00105	14793	10523	11369	3745	4857	4648	4515	3799	4253	5120	3543	3405			NCU00105	27142	25496	25228	13902	14950
NCU00106	20010	14377	19571	12933	8505	14643	11486	12581	10214	9321	7940	8483		NCU00106	14738	20050	14341	10486	11024	12292	12120	10074	4958	7567	6269	4359			NCU00106	14038	15072	16712	7032	8837	9394	10464	6280	10636	9699	6321	7487			NCU00106	1770	1727	1721	4781	5278
NCU00107	4957	3386	3982	2895	2259	3750	3041	3746	2719	3204	2801	3028		NCU00107	5757	8267	6077	3753	3649	3678	3277	3082	1689	3507	3384	1747			NCU00107	5051	4008	4371	1973	2792	2605	3273	2557	3305	3052	1873	2039			NCU00107	2864	2721	2697	2915	2957
NCU00108	5741	3914	3289	4846	2487	3113	3455	3532	2158	1842	1818	1852		NCU00108	3754	5326	4029	3479	3772	5826	2475	3092	2224	3694	3645	1975			NCU00108	2998	2442	2473	1350	1758	1957	2005	1513	1933	2175	1345	1412			NCU00108	1300	1173	1211	848	954
NCU00109	3533	1695	1644	2960	1886	2710	3864	3890	2582	2390	2354	2517		NCU00109	1834	3903	2825	3388	4200	4235	4263	3309	2548	3782	3474	2370			NCU00109	874	836	838	1684	850	951	683	1927	885	1059	625	1651			NCU00109	850	771	323	788	2417
NCU00110	1628	1204	1100	1192	676	1317	2337	2313	1473	1962	1670	1824		NCU00110	1133	1702	1350	1262	1506	1565	1904	1635	1037	2241	2295	1413			NCU00110	1342	1476	1524	1624	2189	2407	2156	1327	2265	2526	1559	1787			NCU00110	1485	1490	1405	2097	2370
NCU00111	1393	339	775	193	195	320	974	929	515	1052	1263	1271		NCU00111	204	608	896	1030	1708	800	3382	2149	1389	8028	5501	2789			NCU00111	978	623	640	1071	1449	1357	782	614	682	1610	1123	1132			NCU00111	223	204	188	2000	2171
NCU00112	6446	3388	4172	7024	2210	2735	3774	4548	3078	4065	3466	4153		NCU00112	5966	8082	5621	4259	6689	5875	8140	8097	6294	12299	12215	6841			NCU00112	3800	4225	4053	4596	5892	6140	6514	4041	6741	6309	4744	4868			NCU00112	2141	1930	1900	7041	7486
NCU00114	20340	14888	12206	12098	9002	13355	19674	21089	14032	17154	15890	16112		NCU00114	12004	22632	20308	17679	19580	15272	18842	12685	6962	9545	8751	4974			NCU00114	14284	12336	13252	7863	10550	10718	11837	8726	11934	11282	7722	8424			NCU00114	16022	15727	14715	15026	15772
NCU00115	21482	18867	17928	21265	13073	18972	23803	26506	17600	17335	16170	15605		NCU00115	12952	20534	26239	19692	13096	13481	10168	6951	3893	3161	4218	2057			NCU00115	12194	8804	9997	3472	4323	4352	4770	4561	4980	5164	3308	3349			NCU00115	21977	20302	19876	11903	13290
NCU00116	4810	2773	2401	4341	2241	3334	6430	5879	3885	4695	4762	5086		NCU00116	2292	4715	4098	4177	6018	5294	7329	5845	4540	11995	11071	6879			NCU00116	3338	2651	2942	2607	3632	3689	3996	3036	3988	3817	2548	2859			NCU00116	2781	2501	2299	4434	4837
NCU00117	5643	3409	3384	4484	1576	2176	3082	3409	2100	2587	2384	2595		NCU00117	3016	5822	4448	2915	5155	4778	5916	5125	2956	6386	5975	4195			NCU00117	3926	3729	3290	2936	4126	4487	5424	4011	5471	4753	2939	3417			NCU00117	1885	1762	1714	3382	3673
NCU00118	109	72	54	129	36	55	99	104	51	47	57	55		NCU00118	152	159	160	95	89	102	91	107	50	107	89	58			NCU00118	145	155	142	47	62	78	78	79	81	42	47	57			NCU00118	124	140	86	20	20
NCU00119	3250	2599	2066	2149	1066	1857	3518	3074	2108	2183	1893	2016		NCU00119	1370	1919	3041	1836	2579	2244	3289	2558	2416	4798	4601	2878			NCU00119	4695	4054	4275	2184	2995	3279	3260	2453	3333	3454	2030	2645			NCU00119	3845	3801	3632	2323	2196
NCU00120	1266	1043	953	1434	525	893	1301	1440	802	945	851	937		NCU00120	1352	1637	1645	985	1377	1304	1202	1335	708	1480	1198	925			NCU00120	1909	1804	1650	1483	2038	2074	1931	1370	1924	2243	1318	1668			NCU00120	2058	1789	1571	1735	1755
NCU00121	11180	9636	10938	24091	4483	4280	5976	4807	3854	3475	3206	4104		NCU00121	21596	6066	3862	4231	6896	6622	7238	10826	7104	23215	22198	14272			NCU00121	4995	5415	5410	4056	5719	5897	6789	5125	6868	5614	3912	4583			NCU00121	945	960	811	1811	1696
NCU00122	3312	800	1038	1566	802	1265	2215	2452	1871	2496	2495	2937		NCU00122	787	919	1132	1595	2643	1635	3291	2207	1327	2826	2254	1463			NCU00122	1721	1773	1808	4264	5564	5751	6566	4411	6497	6131	3892	4598			NCU00122	365	307	336	3265	3741
NCU00123	14	12	10	10	6	6	14	11	11	8	1	12		NCU00123	57	14	8	7	16	10	13	7	4	23	16	10			NCU00123	0	5	8	0	2	5	0	4	3	4	0	5			NCU00123	0	0	0	0	6
NCU00124	5850	4676	4664	5268	1796	2855	5349	4171	3251	3226	3017	3257		NCU00124	6251	2874	2800	2209	3794	3660	4158	3877	3733	6469	7731	4649			NCU00124	4885	4806	4740	2057	2867	2883	3222	2804	3200	3025	1826	2396			NCU00124	3034	3278	3199	2057	2373
NCU00125	2097	2226	2089	1508	838	1190	2346	2403	1432	1860	1698	1895		NCU00125	1905	2255	2156	1575	1510	1236	1726	1181	789	1896	1646	1041			NCU00125	1519	1335	1360	1046	1435	1505	1483	990	1396	1552	863	1024			NCU00125	1423	1458	1310	1465	1593
NCU00126	3494	2073	2336	3836	1127	1983	2949	3284	2427	1876	1891	1649		NCU00126	2116	3074	2930	2147	3923	3459	4472	3890	2700	5977	5689	3943			NCU00126	2219	2503	2328	2022	2437	2770	2692	1740	2498	2837	1900	2030			NCU00126	1098	1102	1067	1346	1596
NCU00127	1757	987	952	2768	778	1024	2453	2246	1484	1741	1420	1545		NCU00127	643	863	1344	1011	1683	1162	2280	2305	1363	4920	3495	2720			NCU00127	1597	1509	1449	1661	2219	2390	2808	2018	2848	2566	1561	1737			NCU00127	982	971	877	1296	1384
NCU00128	26	17	5	6	3	4	32	9	10	8	15	7		NCU00128	6	5	33	44	29	16	57	14	11	229	108	78			NCU00128	222	233	191	79	100	134	33	12	17	88	80	114			NCU00128	181	174	168	29	15
NCU00129	491	259	392	230	48	93	166	119	133	81	61	114		NCU00129	722	299	344	234	474	235	284	227	141	281	158	198			NCU00129	486	413	324	67	119	97	88	65	101	118	91	107			NCU00129	25	63	35	29	17
NCU00130	50	23	42	49	13	17	86	73	35	77	72	84		NCU00130	40	57	76	99	177	129	121	112	78	237	180	123			NCU00130	46	59	66	98	151	162	219	150	198	169	124	127			NCU00130	22	23	7	42	51
NCU00132	496	149	145	133	74	93	507	254	172	259	231	235		NCU00132	83	139	301	334	752	241	815	333	286	1069	744	412			NCU00132	684	509	430	573	662	667	579	447	608	665	528	521			NCU00132	51	55	47	151	174
NCU00133	14425	11688	7970	8069	5123	7366	11030	12981	8454	10048	8592	9385		NCU00133	9180	20289	14333	8894	7396	8651	8602	8352	5637	8574	8752	5293			NCU00133	13844	11126	10992	7994	9775	10228	9163	7691	9303	11312	6421	7889			NCU00133	9242	8943	8353	10722	11690
NCU00134	13165	10156	9242	14138	6570	11666	16655	16626	11332	10916	9445	10332		NCU00134	7056	10558	13422	8704	10604	11634	9072	7777	5533	6393	6474	4287			NCU00134	14096	15617	15086	8634	11489	11883	11280	7694	11076	12321	8052	9523			NCU00134	21331	21775	19624	16672	16741
NCU00135	4898	2787	3001	3154	1462	1852	2931	3688	2430	3229	2774	2948		NCU00135	4629	5539	5566	3423	4499	3541	4736	5077	3078	5809	5789	3630			NCU00135	4704	3691	3863	1975	2489	2735	3069	2541	2980	2771	1941	1960			NCU00135	5013	4909	4485	6265	7120
NCU00136	16940	21694	18271	13154	7151	8780	6540	7420	4862	5052	3793	4052		NCU00136	23185	19885	17787	6943	5540	5837	3570	2608	1160	1122	939	624			NCU00136	16980	14091	14832	3887	5025	5062	6619	5537	6621	5509	3990	4099			NCU00136	15506	15793	14690	5603	5843
NCU00137	15036	7355	7522	8875	6181	12518	20198	21896	14992	19151	18510	17438		NCU00137	4684	15487	18528	19210	19913	14945	21063	13620	7297	12015	9534	5569			NCU00137	10120	8417	8781	11652	15112	15276	16182	12555	16183	16412	11668	11471			NCU00137	12565	11892	11126	18118	18648
NCU00138	870	1098	802	950	326	473	637	481	297	335	339	298		NCU00138	643	617	592	541	633	869	543	527	483	536	774	535			NCU00138	633	571	646	119	134	153	82	107	100	208	103	117			NCU00138	523	494	454	100	100
NCU00142	6712	3712	4102	4762	1458	2550	4472	3278	2603	2186	2167	2200		NCU00142	3395	3316	5160	3802	6353	3871	4810	3676	2936	4581	4139	3107			NCU00142	3838	4262	4502	2582	3736	4095	3911	2446	4065	3769	2646	3125			NCU00142	2226	2299	2217	1562	1608
NCU00143	3	0	0	0	0	0	0	0	0	0	0	0		NCU00143	0	0	0	0	2	0	0	0	0	0	0	0			NCU00143	0	0	0	0	0	0	0	0	0	0	0	0			NCU00143	0	0	0	0	0
NCU00144	1231	879	1085	980	393	666	1829	1727	1515	1463	1416	1645		NCU00144	1872	1775	1943	1840	2890	2059	2180	2526	2204	3024	3935	2181			NCU00144	1446	1173	1208	1275	1807	2001	1287	981	1437	1865	1207	1471			NCU00144	1348	1201	1117	1346	1328
NCU00145	4138	2768	1981	2613	1704	2568	3766	4872	2687	3975	3258	3614		NCU00145	1320	4735	3780	3756	3210	2990	3935	2707	1129	3302	2390	1810			NCU00145	2742	2410	2523	2394	3061	3308	2997	2185	2992	3507	2447	2801			NCU00145	1707	1674	1455	4245	4690
NCU00146	1041	524	426	841	434	661	1421	1308	1082	1210	1136	1317		NCU00146	689	1469	1153	1530	2384	2195	3060	3883	3592	4350	4215	2502			NCU00146	1160	847	889	890	1322	1319	1066	895	973	1351	816	925			NCU00146	261	188	244	598	596
NCU00147	3295	2085	2005	1799	1379	2642	6405	6161	4132	6726	6344	7433		NCU00147	2175	3977	5123	9606	9380	7385	8689	6306	3760	7341	5777	3125			NCU00147	3183	2204	2609	5003	6584	6205	5794	4891	6013	7121	4856	4787			NCU00147	2228	2255	2100	4922	5197
NCU00148	8925	8403	8254	10596	4022	3725	5884	5421	3638	3022	2918	3567		NCU00148	9685	4873	4101	4219	4763	4713	4369	4428	2437	3766	3432	2019			NCU00148	7085	6956	7141	2266	2798	2975	4952	4370	4974	2884	1928	2266			NCU00148	942	1011	872	1281	1423
NCU00149	1623	1155	1124	3755	1107	821	2170	1724	1108	671	772	1018		NCU00149	1519	104	126	249	195	277	184	439	111	95	51	51			NCU00149	546	659	856	734	917	1049	4076	4220	4765	978	576	720			NCU00149	42	62	95	42	64
NCU00150	5314	3230	3514	5998	2730	3306	5712	5782	3849	4848	4798	5332		NCU00150	6851	5270	4245	4992	5435	4695	6471	5820	3539	7769	5967	3328			NCU00150	3617	2972	3076	3392	4140	4378	3724	3463	3511	4864	2909	3388			NCU00150	1822	1667	1729	4284	4516
NCU00151	7815	7361	6385	7276	4517	6845	5928	7047	4707	4572	3936	4043		NCU00151	4267	7360	9496	4136	2537	3200	2204	1521	718	620	648	407			NCU00151	6768	4666	5119	1594	2037	2017	1972	1673	1938	2463	1456	1541			NCU00151	11025	10747	9643	6496	7496
NCU00152	3827	1892	2441	3471	1596	2726	4837	5036	3004	2876	2714	2845		NCU00152	2650	3878	5001	3277	7041	6382	7001	6300	4813	8997	8359	5009			NCU00152	3736	4432	4266	4649	6223	7034	6831	3431	6701	6549	3934	5062			NCU00152	2196	2354	2064	4478	4378
NCU00153	13216	11694	11541	14393	7785	14903	29895	27330	18151	23352	20964	22346		NCU00153	23486	15954	22029	18937	27114	17223	22273	16392	11454	11695	10643	7612			NCU00153	16314	19656	19092	13306	18022	18909	19931	12262	19944	20213	13912	14142			NCU00153	21835	21243	20930	47592	49033
NCU00154	952	589	495	1060	331	361	728	854	669	747	600	844		NCU00154	829	716	506	645	888	1003	1398	1362	872	1892	1339	1168			NCU00154	643	528	667	653	1034	1133	1415	1154	1642	1085	729	748			NCU00154	188	156	133	1021	924
NCU00155	18727	15506	18164	14628	7880	10323	6373	7536	5505	5315	4081	4610		NCU00155	6111	7815	13821	5849	6544	6456	5174	3815	2460	3997	3713	2727			NCU00155	18415	20435	20936	6530	8433	9758	7965	5125	7800	9757	5405	6921			NCU00155	41951	40549	35333	7935	7558
NCU00157	5259	1474	2072	2804	1523	2393	3983	5568	3057	4187	3690	4161		NCU00157	584	4392	4007	3957	5234	5091	6147	4818	3485	8596	7733	4347			NCU00157	3083	2426	2371	2686	3822	3885	3921	3195	3760	4248	2697	3122			NCU00157	1642	1481	1436	3632	4034
NCU00158	3223	2587	2335	2829	1481	2217	2614	2773	2024	1769	1628	1628		NCU00158	2431	2906	2471	1840	2372	2747	2339	2032	904	1488	1361	1079			NCU00158	2431	2230	2404	1307	1810	1982	2015	1270	1889	2193	1183	1497			NCU00158	2784	2543	2669	2392	2808
NCU00159	907	735	686	1216	473	760	1845	1755	1237	1133	1150	1226		NCU00159	1689	1827	1172	1354	2018	1770	2073	2023	1346	1808	1837	1137			NCU00159	1094	1020	1042	1322	1621	1678	1459	1119	1309	2056	1196	1383			NCU00159	503	386	451	798	939
NCU00160	3158	1892	1857	2245	1107	1491	3792	2845	1925	1999	2189	2027		NCU00160	3571	4540	3072	4214	5211	3378	4865	3816	2489	6609	5444	3423			NCU00160	2018	1701	1629	689	815	926	1321	1023	1278	876	629	729			NCU00160	1189	1166	1003	228	286
NCU00161	3476	5222	5798	5155	1644	1963	1813	1508	1162	1264	982	1155		NCU00161	9419	1901	2923	2168	3147	1942	2928	2405	1190	2271	1591	1233			NCU00161	4914	4977	5312	1132	1366	1376	2438	1533	2493	1512	1030	1128			NCU00161	4822	4724	4641	1539	1519
NCU00162	2347	1149	1363	1484	562	932	1215	1444	1049	1649	1499	1701		NCU00162	1083	1963	1637	1270	1959	3239	4181	6205	5648	6768	6855	4626			NCU00162	1478	1149	1163	2372	3110	3837	3009	2134	2862	3629	2068	2624			NCU00162	969	770	855	1184	1329
NCU00163	2843	2939	2728	1842	890	1381	1844	1822	1515	1647	1482	1523		NCU00163	2940	2345	2759	1982	2383	1938	2321	1892	1421	2688	2661	1775			NCU00163	2825	2339	2357	1124	1705	1801	1856	1472	1957	1574	1160	1547			NCU00163	2020	1924	1821	1159	1161
NCU00164	12294	14175	12951	9453	4157	6233	6894	7629	4621	5319	4642	4944		NCU00164	9624	8000	10027	4832	5167	5021	3704	3293	1890	2812	2438	2171			NCU00164	17424	19155	19693	7408	9225	10418	7414	4354	7798	10474	6447	7844			NCU00164	24869	23800	20642	7533	7915
NCU00166	460	190	140	135	60	62	190	167	93	129	140	154		NCU00166	291	176	261	265	397	285	565	528	211	2945	1561	1400			NCU00166	279	167	223	240	332	295	324	234	346	406	247	297			NCU00166	46	35	27	57	55
NCU00167	3470	3030	2404	4090	1649	2448	4312	4396	3222	3116	2767	3159		NCU00167	2256	4199	2794	2200	3326	4143	5256	4518	3033	4625	4550	3443			NCU00167	2480	2724	2662	2295	3203	3316	3754	2308	3976	3531	2368	2507			NCU00167	2105	2182	2006	2633	2588
NCU00168	5158	5041	3956	6326	2113	2859	6652	5518	4375	5648	4769	5743		NCU00168	5601	4501	2981	2742	4661	3663	6021	6000	3829	5929	5715	3857			NCU00168	5033	5923	5907	5100	6940	7148	10325	6159	10277	7480	4820	5412			NCU00168	905	922	940	5127	5371
NCU00169	7654	4379	4955	7255	2572	5085	6431	7646	5590	5186	4965	5301		NCU00169	2185	4942	4940	3417	6375	9649	12952	14993	12652	10557	10064	7655			NCU00169	4339	4797	4652	5006	6370	7453	8330	5520	8223	7457	4625	5727			NCU00169	3442	3059	2887	6530	6905
NCU00170	17567	13180	12648	12590	6527	10282	14264	14552	9776	11771	11102	11229		NCU00170	11133	14838	15242	10335	11511	9790	10603	7864	5271	8125	7938	4312			NCU00170	15453	17012	17371	9315	12137	12910	11874	7601	12093	13347	9323	9972			NCU00170	20382	19908	18877	19488	19794
NCU00171	1732	880	768	1804	736	1170	2187	2469	1622	1518	1692	1889		NCU00171	1013	2585	1410	2129	3311	4112	4577	3852	2284	5120	4086	2880			NCU00171	1500	1142	1104	1230	1567	1834	1641	1260	1763	1897	1236	1381			NCU00171	334	299	382	1271	1386
NCU00172	2844	992	1234	2120	930	1758	2878	3316	2000	2359	2397	2660		NCU00172	912	3727	2665	3015	4676	5055	6837	7198	4421	8023	8488	5520			NCU00172	1563	1403	1537	2362	3131	3444	3848	2880	3880	3682	2115	2760			NCU00172	693	766	698	1516	1731
NCU00173	7867	7031	10723	1771	673	999	2049	2470	1677	2313	2361	2677		NCU00173	9250	241	662	1328	2072	1266	4523	3453	1853	19631	12216	7625			NCU00173	4324	4301	4050	7240	9031	9605	7727	7202	8195	10470	5895	7346			NCU00173	129	105	116	6467	7415
NCU00175	8	14	7	9	9	19	19	34	12	3	14	12		NCU00175	19	16	27	13	54	31	61	49	50	71	82	48			NCU00175	34	21	35	10	7	12	23	0	18	9	8	25			NCU00175	36	21	26	7	13
NCU00176	6	3	7	6	1	0	1	1	1	1	1	1		NCU00176	9	9	3	1	3	0	4	4	1	1	0	3			NCU00176	0	0	0	4	0	0	0	0	2	0	0	0			NCU00176	0	0	0	0	0
NCU00177	120535	111423	110675	137180	62184	78695	64085	63022	49419	45419	37164	41627		NCU00177	74604	55745	61657	37861	33197	36475	23237	20248	8578	4612	4903	2655			NCU00177	67896	79514	82304	28481	37683	39093	48511	30363	48760	38526	29015	30438			NCU00177	60601	59697	57297	37440	36852
NCU00178	1685	881	713	1390	856	1353	2034	2683	1645	1772	1632	1602		NCU00178	555	1640	1280	1592	1594	1797	2068	1603	1051	1785	1805	1138			NCU00178	1325	1046	943	1350	1565	1560	1577	1246	1474	1927	1113	1265			NCU00178	792	742	724	1947	2239
NCU00179	3	0	0	0	0	0	0	0	1	0	0	0		NCU00179	0	1	0	0	0	0	0	0	0	0	0	0			NCU00179	0	0	0	0	0	0	0	0	0	0	0	0			NCU00179	0	0	0	0	0
NCU00180	1684	779	711	1802	768	1188	2299	2289	1352	1296	1065	1373		NCU00180	460	1719	1647	1252	1662	1593	1399	1404	994	1562	1668	1209			NCU00180	668	604	582	960	1239	1245	946	879	998	1414	901	1087			NCU00180	557	547	464	622	679
NCU00181	3701	3365	2974	4311	1882	2719	2867	2794	1980	1820	1613	1709		NCU00181	2999	2605	2569	1742	1996	2633	1906	1666	1096	1169	1241	819			NCU00181	2965	2886	2905	1059	1466	1537	1465	966	1440	1918	1131	1299			NCU00181	2959	2857	2742	2536	2716
NCU00182	3232	1835	1783	3429	1893	2494	2494	2330	2054	1860	1835	1750		NCU00182	1011	1554	1270	1816	4041	5255	5701	6376	4981	6029	5756	3621			NCU00182	2312	1961	1858	1855	2630	2958	2421	2220	2496	2826	1901	2163			NCU00182	483	561	458	1572	1604
NCU00183	1859	913	999	1449	460	898	1460	1309	966	978	1031	941		NCU00183	1424	1939	1772	1683	2869	2156	2608	2222	1310	2670	2227	1703			NCU00183	1198	1060	980	882	1079	1156	1547	1168	1613	1195	770	851			NCU00183	380	317	373	598	722
NCU00184	1499	1031	891	1459	494	653	864	1076	681	712	679	821		NCU00184	1440	1952	1100	1041	1565	1791	1724	1895	1115	1375	1102	894			NCU00184	1385	1112	1252	890	1105	1266	1366	975	1290	1335	807	969			NCU00184	404	433	342	862	896
NCU00185	51	29	45	22	8	50	35	33	28	7	5	14		NCU00185	85	98	98	56	49	38	37	30	8	23	13	10			NCU00185	48	47	38	0	10	8	9	7	0	3	0	0			NCU00185	24	26	43	2	5
NCU00186	425	297	399	194	157	372	530	417	327	195	248	232		NCU00186	828	673	734	451	449	340	381	291	145	253	176	102			NCU00186	343	256	401	71	87	91	39	53	65	82	63	56			NCU00186	222	160	211	81	98
NCU00187	6173	8892	12298	979	1026	2488	1472	1337	1145	1332	891	1005		NCU00187	28847	12481	9174	4412	5971	3851	5732	4725	2280	3951	2961	1708			NCU00187	7553	7044	7045	1838	2354	2551	2148	1582	2065	2718	1665	1834			NCU00187	209	162	180	456	525
NCU00188	17892	16115	21354	24079	5616	5519	5521	3683	3393	1773	1528	1978		NCU00188	24156	6251	3635	2973	6386	6957	5383	6680	5614	6810	8375	5751			NCU00188	9938	14634	13717	2187	3104	3154	4739	3508	4880	3143	2021	2569			NCU00188	780	812	698	1176	1064
NCU00189	38	61	37	119	27	10	25	17	16	9	8	12		NCU00189	154	42	17	28	32	32	30	20	8	25	44	20			NCU00189	23	10	17	8	8	26	15	19	14	8	0	7			NCU00189	0	0	4	5	10
NCU00192	0	9	1	0	1	0	0	0	0	0	0	0		NCU00192	5	1	0	0	0	1	0	0	4	0	0	0			NCU00192	0	0	0	0	0	0	0	0	0	0	0	0			NCU00192	0	0	0	0	0
NCU00193	2457	1504	1505	2036	832	1708	3039	3199	2227	2248	1982	2031		NCU00193	1039	2102	2439	1921	2528	1949	3208	2678	1353	3466	2191	1725			NCU00193	3345	2618	2685	2312	3099	3899	4132	3229	4330	3610	2437	2758			NCU00193	1598	1453	1413	2282	2852
NCU00194	11553	10121	9824	5528	4222	7471	8343	8275	7399	5190	4929	5714		NCU00194	7941	19823	11255	5299	6620	3773	7898	4926	3852	4191	4337	2114			NCU00194	11838	10316	10529	4438	6143	5728	8744	5695	8715	6547	3608	5216			NCU00194	11634	11484	10704	20494	31376
NCU00195	7607	3969	8579	4710	2146	4074	3182	3199	3136	1717	1293	1733		NCU00195	3674	4792	2681	1738	3248	3166	3411	5457	3334	4185	3562	2213			NCU00195	2226	2411	2613	1281	1734	1817	3395	2707	3517	1558	1349	1385			NCU00195	47	65	56	81	106
NCU00196	2258	2281	2146	2753	1042	1365	2595	2325	1669	2122	1891	1944		NCU00196	2240	1321	1099	1168	2307	2256	2939	2717	2341	4742	4549	3065			NCU00196	1888	2213	2019	1772	2410	808	3046	529	914	2755	1784	1964			NCU00196	275	245	737	1675	1747
NCU00197	2	1	3	0	0	0	2	2	0	2	2	6		NCU00197	3	5	10	2	3	3	0	1	3	11	10	3			NCU00197	0	2	0	0	0	0	0	4	6	0	0	0			NCU00197	0	0	0	0	0
NCU00198	6256	4048	3337	1614	1740	2660	8288	7560	4920	8414	8245	8984		NCU00198	4560	8063	8994	8388	7595	4068	7823	5576	3632	10016	8668	3407			NCU00198	5842	3725	4227	4741	6491	5798	7598	6316	7345	7545	4814	4636			NCU00198	4616	4107	4231	12424	14029
NCU00199	14428	11851	13536	9974	3922	6743	9355	9308	6434	6908	6511	7063		NCU00199	7608	6654	7976	4446	5565	6070	5707	4737	2531	4792	3843	3208			NCU00199	9740	12114	11617	8024	10935	11739	11249	6954	11434	11672	7381	8958			NCU00199	8913	8383	7598	12237	11477
NCU00200	35002	40909	47826	36633	15225	18859	10271	11936	9224	7478	6215	7141		NCU00200	37845	15204	14648	9902	10504	11712	8879	7908	3814	4570	3953	2249			NCU00200	23024	26957	27008	6395	8975	9689	12559	8337	13285	9475	6519	7501			NCU00200	9665	9377	8773	11618	11120
NCU00201	110	91	189	77	25	71	43	51	30	14	11	23		NCU00201	91	21	62	14	45	56	25	24	23	21	35	20			NCU00201	96	143	127	31	46	78	92	107	117	44	30	58			NCU00201	52	40	27	16	28
NCU00202	11072	4066	5384	6724	3318	6208	9131	10406	7194	7539	8310	8145		NCU00202	3237	12373	8316	8129	14199	15154	23236	16387	10094	23806	20707	13004			NCU00202	5535	6812	6499	10778	15353	16232	15160	7771	15408	15780	11104	12707			NCU00202	2174	2320	2131	11006	11358
NCU00203	6913	3736	5149	5561	2166	2598	2240	2321	1664	2025	1836	1890		NCU00203	6281	5940	5576	2805	3770	2913	4108	3148	1573	5162	4132	2602			NCU00203	5341	4632	4476	1737	2063	2188	2760	1919	2708	2201	1257	1651			NCU00203	1266	1334	1180	2273	2350
NCU00204	5164	4518	4771	6595	2409	3192	3902	3557	2625	2538	2318	2675		NCU00204	6741	3506	2954	2484	2394	2032	2067	1886	984	1233	1075	659			NCU00204	4622	4303	4254	2136	2835	2981	3975	3420	4000	3383	2023	2301			NCU00204	2643	2765	2517	2610	2752
NCU00205	1940	1096	1071	2006	934	1808	1601	1841	1221	1069	878	1051		NCU00205	558	1477	1397	1432	1758	2603	1004	1225	559	1013	781	791			NCU00205	2347	2780	2685	2217	3001	3263	2948	2109	2900	3508	1806	2516			NCU00205	1826	1925	1586	1975	1649
NCU00206	245	281	221	491	116	217	635	594	429	346	312	356		NCU00206	325	350	293	270	484	472	596	618	330	579	508	344			NCU00206	264	213	188	302	408	395	357	311	346	467	272	319			NCU00206	239	239	198	136	125
NCU00207	1216	958	828	988	644	847	1783	1853	1387	1303	1278	1133		NCU00207	1491	2172	1098	1080	1856	2328	2428	2500	1669	2965	2686	1903			NCU00207	898	599	748	794	965	978	1134	840	1045	1201	699	786			NCU00207	1008	888	866	804	990
NCU00208	11	5	4	16	9	7	11	6	7	0	1	3		NCU00208	2	6	1	8	3	2	2	7	0	1	0	1			NCU00208	12	16	7	9	16	18	41	28	42	19	13	17			NCU00208	3	0	0	4	3
NCU00209	4887	2754	2997	3734	1973	3582	5221	5955	3539	4024	3308	3669		NCU00209	1748	4738	4655	3201	4800	5111	4510	3947	2572	5109	5405	3011			NCU00209	2647	2523	2539	3571	4603	4837	4488	3593	4905	4888	3383	3822			NCU00209	3532	3136	2901	5249	5555
NCU00210	5146	4079	3527	2753	2145	3128	5054	5727	3394	4865	4344	4494		NCU00210	4949	9693	7021	5423	4740	4360	5543	4171	2895	6179	5909	3500			NCU00210	4276	2983	3355	3352	4069	4077	3775	3265	3906	5076	2869	3135			NCU00210	5019	4427	4455	5530	6392
NCU00211	18370	14202	12817	11460	8601	13202	21763	22089	15030	17766	16456	17360		NCU00211	21096	33204	25168	24372	22899	18041	23868	16872	10572	14695	12935	7471			NCU00211	14181	10102	10664	6026	7560	7851	7722	6905	7621	8705	5659	5950			NCU00211	17638	16271	16307	12349	13547
NCU00212	41149	30457	28221	29948	19286	35250	73355	73228	46944	69471	67299	71111		NCU00212	42096	57749	47993	57740	68499	49933	92327	82918	56171	149432	138888	75140			NCU00212	30524	21633	24012	36809	47919	48294	51416	45114	51425	56904	31487	36813			NCU00212	31133	29654	29157	62425	71958
NCU00213	3319	2127	2337	2848	1399	2479	2647	2844	2068	1904	1687	1839		NCU00213	1760	3114	2814	2134	3067	3422	2801	2595	1535	2989	2890	2005			NCU00213	2634	2307	2322	1440	1812	1865	2137	1675	2239	2019	1433	1527			NCU00213	2006	1877	1986	2027	2028
NCU00214	1381	1617	1706	1267	506	943	1365	1551	958	1175	1134	1234		NCU00214	3455	2081	1578	1330	1792	1812	1958	2441	1515	2243	1905	1384			NCU00214	1613	1107	1157	839	1177	1236	1440	1034	1265	1423	839	981			NCU00214	722	643	727	1017	1113
NCU00215	1023	554	796	738	401	686	948	1083	941	1050	832	911		NCU00215	1511	1661	794	1274	1666	1536	1934	1931	1066	2815	1954	1455			NCU00215	454	315	432	609	690	659	706	574	800	673	462	553			NCU00215	154	139	136	325	477
NCU00216	20899	18048	16332	17622	9113	13727	16360	16155	13063	13858	12323	13528		NCU00216	18716	28941	19353	14092	18027	20872	24244	25266	20684	28328	27914	15423			NCU00216	15903	14365	15650	9618	13316	13732	19656	14167	20059	14556	9511	10726			NCU00216	20360	19643	18870	18896	20057
NCU00218	678	360	299	277	150	259	603	727	404	819	633	689		NCU00218	404	832	765	770	570	440	468	484	356	684	642	293			NCU00218	642	474	559	504	675	613	597	575	651	859	443	505			NCU00218	446	409	383	930	1007
NCU00219	6224	3313	3336	4423	2071	3628	6725	5947	4252	4239	4323	4459		NCU00219	2033	6134	4095	2856	5897	6910	7222	6342	4459	6409	6757	4783			NCU00219	4399	5714	5483	5578	7698	8058	7737	3781	7969	8035	5243	6239			NCU00219	2838	2939	2668	4959	4618
NCU00220	1242	1244	795	820	506	687	1440	1454	916	1012	1118	1111		NCU00220	1192	1001	871	730	887	797	1300	1042	711	1856	1480	865			NCU00220	1408	985	1198	801	1081	1231	1062	980	1210	1314	715	909			NCU00220	590	571	606	1236	1334
NCU00221	42	5	31	11	17	32	36	29	23	12	27	29		NCU00221	9	30	25	21	43	55	46	34	17	77	44	29			NCU00221	3	19	21	11	22	22	14	15	28	27	6	14			NCU00221	14	15	14	16	18
NCU00222	2040	895	1160	1816	1159	2804	2972	2885	1998	2358	2143	2216		NCU00222	259	1124	1380	2459	2955	3846	2957	2781	1914	4457	4662	2530			NCU00222	1749	2327	2226	2279	3147	3396	3149	1795	3300	3612	2212	2733			NCU00222	1305	1242	1326	2384	2310
NCU00223	19303	14680	19132	15592	7424	10565	9974	8037	6877	6492	5140	5544		NCU00223	5232	8200	9624	5746	6981	5907	5514	4843	3892	5104	5965	3613			NCU00223	10557	11254	12061	2881	3910	4452	5488	4360	5569	4271	2579	3226			NCU00223	8171	7875	7261	3005	3227
NCU00224	25	26	21	52	17	2	11	12	3	5	2	1		NCU00224	52	1	4	3	0	4	2	2	0	7	1	0			NCU00224	10	6	2	0	7	3	14	9	8	0	2	4			NCU00224	2	0	0	0	0
NCU00225	224400	178762	170659	190816	120233	190549	272720	273129	199492	226312	218319	217713		NCU00225	112284	187034	206252	204549	232250	155219	233042	124980	73275	59370	47852	28106			NCU00225	125807	120773	124484	96139	127721	128533	108818	65442	104877	133812	101276	99367			NCU00225	166075	161462	155852	206430	211164
NCU00226	738	296	355	279	111	199	465	357	246	239	303	289		NCU00226	141	441	497	317	610	666	899	817	336	1391	1149	724			NCU00226	733	721	659	647	975	1016	1056	849	1037	1033	696	806			NCU00226	234	294	317	734	776
NCU00227	45689	37908	39269	41837	18631	23922	20257	19115	16555	11849	10785	11774		NCU00227	36224	30335	24449	15453	13325	14787	10624	8571	4506	4140	3540	1914			NCU00227	31181	29564	30949	6934	9192	8959	10629	8725	10741	9450	6379	6921			NCU00227	13930	13600	13180	11358	11278
NCU00229	4	16	10	0	1	0	3	3	3	0	0	1		NCU00229	17	15	7	2	1	0	1	0	0	7	6	0			NCU00229	6	0	0	3	0	3	0	0	0	0	0	0			NCU00229	0	0	0	0	0
NCU00230	13809	14099	13997	9793	4280	6632	8077	7800	5413	5606	5102	5121		NCU00230	8178	9104	9812	4640	6301	6048	6799	5728	4070	7128	7587	5016			NCU00230	9032	10162	10031	3781	5379	5757	5548	3939	5983	5578	3982	4623			NCU00230	10107	9820	8933	5148	5304
NCU00231	1	3	3	3	0	2	0	0	0	0	2	0		NCU00231	0	1	1	1	1	2	0	0	0	0	1	0			NCU00231	5	11	0	0	0	3	3	5	0	6	0	4			NCU00231	0	0	2	0	0
NCU00232	8748	8351	8533	8726	3766	6154	6301	6239	4756	4754	3687	4038		NCU00232	3798	3013	6247	2917	2416	2302	2099	1306	602	822	669	517			NCU00232	10107	11287	11552	4258	5501	6111	6958	4253	7280	6393	3991	4882			NCU00232	16030	15804	15227	12552	12347
NCU00233	26	17	21	13	2	6	17	19	8	12	14	19		NCU00233	47	22	14	26	26	26	48	35	20	47	40	25			NCU00233	17	9	11	12	25	26	9	13	11	20	15	13			NCU00233	15	11	11	21	11
NCU00234	1935	1206	1355	1601	619	1060	2033	1589	1220	1222	1217	1204		NCU00234	1405	1394	1466	1356	1980	1791	2550	1904	1332	3133	3173	2063			NCU00234	1960	1809	1886	1544	1869	2088	2292	1782	2285	2117	1304	1654			NCU00234	1328	1268	1194	975	1040
NCU00236	7059	4913	8405	3300	833	1305	932	1138	887	904	852	1030		NCU00236	11526	6643	5018	3349	5269	3499	3907	3286	1691	5552	4104	2710			NCU00236	6332	5280	5313	917	1052	1114	1490	1184	1532	1174	768	771			NCU00236	8962	8878	8386	5663	6865
NCU00237	1486	934	990	978	413	760	1557	1485	990	1345	1212	1192		NCU00237	1017	1174	1607	1714	2102	1661	2492	1967	1195	3183	2661	2108			NCU00237	1953	1719	1722	1215	1595	1941	2144	1626	2370	1989	1285	1464			NCU00237	1246	1285	1167	2371	2759
NCU00238	1259	1242	1080	1024	878	1472	2685	2318	1914	1615	1637	1420		NCU00238	1847	1836	2221	2090	2045	1373	2031	1299	852	1366	1098	509			NCU00238	807	614	675	294	392	361	410	290	448	414	238	261			NCU00238	1348	1255	1215	682	610
NCU00239	2145	1349	1311	1265	643	906	2447	2078	1595	1995	1671	1931		NCU00239	1236	1293	1036	833	2049	1857	3603	3489	2536	4814	4944	3389			NCU00239	2267	2673	2340	2999	3896	4188	3948	2809	4187	4116	2610	3183			NCU00239	933	882	913	3431	3019
NCU00240	231	226	175	194	155	228	622	456	302	357	249	272		NCU00240	89	145	224	362	712	578	1040	1136	929	1498	1576	939			NCU00240	391	331	342	451	565	561	766	656	781	573	409	522			NCU00240	193	194	148	264	289
NCU00241	1473	1186	1144	1531	828	1330	1719	1868	1227	1709	1634	1748		NCU00241	977	1072	1226	1177	2035	2522	2424	2383	1791	4201	3775	2220			NCU00241	1955	2050	2057	2863	3734	4387	4038	2579	4148	4277	2717	3529			NCU00241	840	861	876	1969	2125
NCU00242	4364	4057	5225	5522	1763	2012	3216	2853	2216	2137	2030	2440		NCU00242	6839	2435	1733	1555	2733	3034	3623	4099	3379	6108	7079	3924			NCU00242	3380	3602	3749	2856	3592	3888	4028	3054	4016	4133	2405	2861			NCU00242	580	463	536	1177	1391
NCU00243	9191	5009	5267	6112	3245	5017	9451	10249	6376	8362	8293	8853		NCU00243	5143	8194	5611	5270	7017	8191	12710	10981	7724	19656	17449	11299			NCU00243	5588	5171	5452	8840	11646	12933	14185	9891	14198	13502	7857	10018			NCU00243	2689	2579	2361	11667	12370
NCU00244	2584	1996	2149	1469	806	1537	3258	3102	1659	1873	1971	2060		NCU00244	1741	605	1541	1437	2086	983	2423	1345	980	2776	1819	1164			NCU00244	3726	2802	1805	2536	2414	3340	2079	2382	2815	2317	2081	1898			NCU00244	645	720	519	1877	2400
NCU00245	40	43	11	20	29	42	122	151	41	58	46	38		NCU00245	14	56	70	54	44	51	49	61	21	22	18	19			NCU00245	36	45	47	46	56	47	53	68	78	72	37	68			NCU00245	74	59	56	191	238
NCU00246	46	41	37	37	8	13	55	52	24	17	29	11		NCU00246	25	16	81	112	78	49	51	31	20	52	58	29			NCU00246	130	107	110	13	5	3	14	5	13	0	13	9			NCU00246	71	67	52	14	8
NCU00247	262	249	146	262	218	157	214	72	91	70	25	29		NCU00247	174	124	399	127	378	168	171	72	74	200	86	88			NCU00247	263	185	188	3	5	9	7	8	9	9	3	5			NCU00247	114	92	97	9	0
NCU00248	172	148	125	229	189	164	216	87	87	99	82	64		NCU00248	106	148	97	150	312	460	389	320	263	480	490	324			NCU00248	198	111	134	14	20	19	38	31	70	19	13	22			NCU00248	91	96	95	7	7
NCU00249	371	289	249	478	186	472	1160	1351	968	1237	1052	1284		NCU00249	258	382	355	515	667	842	1175	1117	609	1873	1649	1138			NCU00249	428	362	447	598	850	919	1312	806	1343	950	529	653			NCU00249	369	360	293	2057	2135
NCU00250	264	95	108	119	36	74	236	28	95	262	22	21		NCU00250	133	75	617	138	611	50	116	54	49	162	53	37			NCU00250	524	310	357	5	0	0	9	9	0	0	4	5			NCU00250	140	75	104	0	0
NCU00251	25002	52963	74574	26852	6102	5560	1802	1083	1469	751	588	565		NCU00251	96786	10259	5862	1914	3203	3419	1966	2475	2019	2281	2964	2062			NCU00251	18321	22030	21434	507	619	591	940	614	852	635	373	391			NCU00251	1918	1759	1695	813	870
NCU00252	564	627	595	649	232	364	726	757	409	597	532	561		NCU00252	644	654	466	459	509	404	523	449	341	512	608	389			NCU00252	357	347	344	506	620	755	779	592	756	652	432	494			NCU00252	294	241	288	369	340
NCU00253	916	795	822	716	330	514	1106	1133	792	896	789	919		NCU00253	1545	1016	948	1047	1274	1016	1359	1248	896	2565	2099	1174			NCU00253	1039	909	811	898	1090	1237	1509	1200	1442	1491	849	961			NCU00253	679	470	506	516	567
NCU00254	1	0	0	0	2	1	1	0	0	1	1	0		NCU00254	0	0	0	0	0	0	1	0	1	0	0	0			NCU00254	0	0	0	0	0	0	0	0	0	0	0	0			NCU00254	0	0	0	0	0
NCU00257	1625	1051	897	1041	585	1129	2297	2429	1477	1894	1668	1601		NCU00257	658	1319	1019	1046	1541	1681	2199	1476	864	1480	1221	1102			NCU00257	1165	1232	1112	1721	2356	2504	2271	1283	2502	2536	1531	1879			NCU00257	788	708	695	2148	2341
NCU00258	189406	173199	170869	176767	95910	175425	263842	250045	195483	227142	217038	212940		NCU00258	123952	139036	169944	187591	228886	143357	250624	135916	84024	72195	62725	33786			NCU00258	107110	115536	120926	97346	134827	137526	121821	66919	119061	134733	98783	102766			NCU00258	137744	131923	133750	195827	192311
NCU00259	1034	817	721	688	332	475	1072	960	791	834	831	781		NCU00259	546	916	786	700	812	625	848	686	543	1012	940	566			NCU00259	659	666	631	304	353	327	531	417	368	329	312	325			NCU00259	264	276	231	398	530
NCU00260	278	142	147	121	78	108	214	232	162	195	133	154		NCU00260	189	261	254	260	318	241	465	366	221	858	562	385			NCU00260	328	242	329	247	298	327	343	229	359	344	226	195			NCU00260	149	137	118	92	115
NCU00261	46350	46074	38324	42756	22663	36138	44186	41876	29892	31880	26377	27743		NCU00261	22888	31019	45523	26252	22812	20274	18834	12945	8038	7082	8276	4997			NCU00261	49240	48241	50310	15656	21203	21310	21809	16212	22895	22165	15876	16743			NCU00261	83895	81935	76643	38116	38286
NCU00262	163	57	88	88	21	52	166	154	89	217	139	166		NCU00262	43	112	171	157	262	214	214	189	131	409	298	201			NCU00262	218	147	117	205	246	340	402	231	371	394	197	274			NCU00262	92	87	76	218	318
NCU00263	29781	10445	15017	30229	11516	21398	18409	20641	19358	10806	11171	15015		NCU00263	5992	22082	25625	32073	95172	50046	180748	132163	98487	165337	145518	105629			NCU00263	4196	4955	4513	5292	8451	7562	14905	8579	14494	8115	5383	5546			NCU00263	309	355	340	870	704
NCU00264	2047	2891	2066	2566	1097	1377	2432	1888	1363	1499	1420	1551		NCU00264	5147	3967	1971	2558	4403	1562	4383	3350	2248	2657	2599	1427			NCU00264	1547	1359	1317	802	1199	1104	1591	1132	1497	1130	724	876			NCU00264	998	897	848	1351	1355
NCU00265	215	114	108	94	80	149	353	297	179	523	381	387		NCU00265	142	281	291	266	440	420	924	894	600	35299	17605	13424			NCU00265	181	186	148	274	375	399	15719	8884	17024	433	232	282			NCU00265	136	80	101	58	56
NCU00267	25	5	8	12	0	4	27	11	7	4	10	10		NCU00267	6	2	13	8	19	13	27	4	0	28	45	19			NCU00267	0	0	5	0	0	0	0	3	5	15	0	9			NCU00267	14	17	12	0	0
NCU00268	680	541	483	803	289	512	867	755	492	583	569	636		NCU00268	680	874	650	457	677	768	586	644	641	1504	1769	1181			NCU00268	359	374	369	463	651	731	675	472	688	640	470	583			NCU00268	448	496	431	191	206
NCU00269	5351	5662	4874	6930	2159	3041	4561	4158	2874	2863	2694	2746		NCU00269	4030	2971	3333	2263	3097	3423	2714	2748	2114	2919	3127	1836			NCU00269	2172	2254	2173	1565	2174	2283	2292	1554	2606	2240	1317	1719			NCU00269	2797	2839	2576	2581	2523
NCU00270	2866	4648	4472	4097	1294	2038	2817	2585	1916	1733	1730	1825		NCU00270	5590	2178	1698	1638	2215	2936	3822	3568	2412	5978	5790	4171			NCU00270	2431	2523	2295	1054	1412	1568	2272	1649	2510	1568	879	1164			NCU00270	3421	3071	3088	820	968
NCU00271	2	1	0	2	2	0	2	1	0	0	0	0		NCU00271	4	1	0	0	1	0	2	0	2	0	1	1			NCU00271	0	0	0	0	0	0	0	0	0	0	0	0			NCU00271	0	0	0	0	0
NCU00272	2973	1468	1583	2257	952	1483	2792	2741	1530	1849	1778	1963		NCU00272	1775	1902	1619	1913	3144	2785	3269	2947	1858	3925	3461	2470			NCU00272	3079	2976	2931	2568	3260	3580	3365	2671	3564	3826	2487	2800			NCU00272	1288	1210	1019	3069	3192
NCU00273	11250	7286	6277	7998	3909	6804	10800	10299	6865	7329	6681	7181		NCU00273	3608	6939	8489	5372	7010	6584	6261	5108	3026	5463	4852	3676			NCU00273	8946	10258	10448	8310	11421	12404	11095	7636	12027	12555	7663	9345			NCU00273	10480	10834	9199	11330	10698
NCU00274	2999	1999	2075	1830	1007	2146	3345	3183	2221	2500	2067	2365		NCU00274	746	1743	2761	2167	2126	1951	2176	1489	849	1949	1680	1145			NCU00274	4284	4281	4309	2036	2996	3192	3343	2239	3419	3234	2026	2690			NCU00274	6769	6728	5544	3789	3430
NCU00275	1901	2683	3475	2548	649	601	688	713	530	550	452	530		NCU00275	3716	815	655	478	784	734	782	716	417	1142	960	648			NCU00275	1021	1135	1172	748	1015	1141	1386	878	1352	1068	775	809			NCU00275	455	324	334	1112	1265
NCU00276	3437	4196	5121	5393	2257	3916	5227	4827	3610	3302	2639	2850		NCU00276	2349	841	2348	1831	1588	1709	1462	1032	506	713	490	397			NCU00276	3790	4615	4630	2559	3519	3433	4064	2347	4151	3405	2426	2698			NCU00276	6688	6653	6070	5316	5611
NCU00277	2148	1823	2685	2569	789	1117	1722	1429	1048	920	1044	1094		NCU00277	1479	899	863	791	1169	1503	1841	1554	1060	2106	1799	1253			NCU00277	1162	1603	1516	973	1334	1195	1414	942	1491	1401	1197	911			NCU00277	358	435	405	1097	1024
NCU00278	946	611	715	1053	414	507	1027	851	560	610	574	627		NCU00278	1237	943	815	817	1276	1016	1705	1640	1218	3517	2878	1974			NCU00278	702	609	611	349	510	544	1129	966	1192	526	286	444			NCU00278	341	357	272	232	275
NCU00279	1274	910	649	1068	608	1051	1358	1484	1018	1063	917	1022		NCU00279	667	1165	1010	759	655	809	725	587	323	511	578	365			NCU00279	839	820	872	727	978	1004	880	697	773	1130	672	773			NCU00279	1257	1229	1254	1065	1193
NCU00280	1347	641	642	1372	572	901	2159	2058	1186	1388	1558	1786		NCU00280	472	997	881	1209	1880	1735	3126	3055	2000	3824	3584	2123			NCU00280	1536	1457	1526	2659	3283	3525	3422	2771	3684	3785	2322	2732			NCU00280	371	419	321	2264	2446
NCU00281	219	67	60	163	69	116	380	230	95	539	306	304		NCU00281	12	56	186	82	149	93	342	199	119	1049	786	643			NCU00281	541	649	484	562	813	792	477	312	450	924	482	535			NCU00281	157	135	129	352	325
NCU00282	157	73	140	235	116	186	386	309	230	219	182	261		NCU00282	48	119	236	221	428	445	607	635	583	924	1100	743			NCU00282	280	315	280	253	275	310	243	228	265	334	197	241			NCU00282	115	125	104	145	143
NCU00283	4986	5130	4766	4581	2444	4670	6862	5754	4860	3500	2693	2971		NCU00283	4168	2203	4873	3699	3244	2784	2299	1709	1113	1406	1308	836			NCU00283	8793	9977	10373	1440	1914	1823	1640	1183	1765	2190	1364	1451			NCU00283	19325	18694	18151	3819	4032
NCU00284	20	8	15	24	17	29	125	52	62	80	55	64		NCU00284	2	26	22	40	46	39	78	91	64	218	239	133			NCU00284	16	18	13	27	67	58	67	47	48	53	32	57			NCU00284	23	28	22	26	21
NCU00285	49	19	26	70	49	136	250	187	95	142	132	128		NCU00285	16	40	86	97	106	66	423	206	150	806	664	437			NCU00285	119	87	81	318	358	323	357	349	410	323	238	321			NCU00285	141	100	94	390	415
NCU00287	137	60	84	199	57	86	265	294	202	373	390	423		NCU00287	116	271	191	220	389	390	539	837	886	1529	2716	1596			NCU00287	91	77	80	333	494	544	597	532	622	539	353	409			NCU00287	45	89	51	137	179
NCU00288	14	8	7	4	2	2	10	10	3	17	6	8		NCU00288	6	16	15	13	13	14	20	13	4	22	46	22			NCU00288	0	9	0	0	9	7	11	4	11	8	7	8			NCU00288	0	0	4	3	0
NCU00289	724	317	341	583	328	721	1613	1566	1057	1634	1472	1841		NCU00289	205	943	912	1475	1785	1566	2623	2058	1499	3088	3261	2164			NCU00289	460	491	513	1276	1724	1978	2927	2120	3086	2078	1243	1606			NCU00289	1126	982	1037	2810	2745
NCU00290	1003	630	627	321	52	66	121	128	78	83	79	59		NCU00290	1055	848	865	139	196	281	143	192	161	220	302	106			NCU00290	356	207	194	6	0	17	16	4	7	3	5	11			NCU00290	22	29	27	0	0
NCU00291	1041	682	697	655	276	406	974	1060	540	912	953	909		NCU00291	567	807	945	689	651	690	1028	901	546	1983	1455	999			NCU00291	1090	928	996	1522	1923	2341	2453	2120	2544	2256	1477	1717			NCU00291	740	666	705	510	655
NCU00292	144	118	62	43	24	20	93	9	32	12	4	2		NCU00292	101	28	117	56	53	14	35	29	16	26	23	39			NCU00292	337	285	306	4	5	3	7	0	0	9	0	6			NCU00292	99	111	101	4	0
NCU00293	49288	103013	132264	32621	8250	7834	3145	2891	3011	2650	2110	2088		NCU00293	158010	7923	9052	3469	3147	2801	2855	2128	1384	2512	1863	1075			NCU00293	44350	36402	37161	1331	1695	1899	2322	1905	2598	2097	1329	1540			NCU00293	7945	7514	6882	1673	2045
NCU00294	343779	279898	293805	340526	211238	303034	582492	498783	353170	410648	429818	452138		NCU00294	274481	300792	306612	336384	450020	284148	440707	265503	242266	166774	204568	96441			NCU00294	211854	189941	195874	154456	201666	203196	191489	137471	187405	220101	141748	156641			NCU00294	237421	227068	223030	307038	329784
NCU00295	2011	582	501	1174	742	1201	1993	2176	1370	1936	1792	1885		NCU00295	507	1264	1152	1410	2872	3110	3837	3520	1845	4083	3353	2405			NCU00295	1503	1259	1108	2325	3024	3328	2710	2026	2920	3365	2133	2491			NCU00295	295	293	215	2279	2338
NCU00296	16	13	3	6	6	13	18	30	28	24	37	22		NCU00296	5	10	9	14	22	27	35	24	17	37	43	21			NCU00296	21	14	21	10	15	25	5	8	16	16	18	12			NCU00296	8	9	10	18	14
NCU00297	1	4	8	4	4	0	11	5	14	4	7	4		NCU00297	12	5	6	5	11	15	5	16	7	16	22	14			NCU00297	3	3	4	0	3	2	0	7	0	2	3	2			NCU00297	3	1	0	0	1
NCU00298	18	15	17	28	8	11	17	23	23	36	32	34		NCU00298	34	21	15	18	31	31	22	46	45	56	89	60			NCU00298	26	15	21	15	20	31	51	39	31	36	29	22			NCU00298	0	7	12	8	12
NCU00299	1331	2376	710	256	88	104	223	223	225	326	252	450		NCU00299	1246	2379	1404	1356	2183	1420	1627	2229	1296	2595	2121	1219			NCU00299	2862	1499	1705	255	217	328	286	190	245	333	203	209			NCU00299	621	617	609	202	225
NCU00300	2502	5627	5069	4816	1371	943	618	650	534	586	418	469		NCU00300	3851	613	855	244	217	245	196	247	87	300	119	86			NCU00300	1364	1319	1330	1332	1668	2101	1580	1368	1514	1892	1139	1695			NCU00300	368	311	354	650	721
NCU00301	22544	19072	18143	17430	10946	16773	11926	14613	9368	9677	7462	7724		NCU00301	8834	18426	24654	10627	6596	7759	5207	3048	1353	975	1029	730			NCU00301	17631	16558	17958	4604	6384	6810	6256	4916	7096	7295	4574	5105			NCU00301	41562	41769	37512	18874	21238
NCU00302	1164	454	571	733	284	357	595	519	299	484	481	493		NCU00302	1495	1173	765	850	1329	899	1775	1535	882	2633	2384	1449			NCU00302	998	833	814	875	1058	1112	1389	1067	1219	1076	696	816			NCU00302	186	133	123	687	680
NCU00303	569	234	213	583	241	529	1857	2059	1182	2429	2338	2263		NCU00303	259	1219	782	647	734	979	1250	960	558	2060	1655	1084			NCU00303	211	207	175	1666	1853	2314	1859	1324	1784	2255	1215	1752			NCU00303	342	294	305	935	1027
NCU00304	177	194	138	208	67	123	948	1103	744	1146	1041	1569		NCU00304	315	381	173	286	872	1256	885	1574	1183	2376	3283	1684			NCU00304	145	113	97	739	1177	1142	464	387	420	1221	793	857			NCU00304	73	60	76	41	52
NCU00305	177	260	226	94	26	16	72	35	33	30	24	29		NCU00305	293	81	119	162	326	159	217	204	106	399	203	156			NCU00305	305	200	180	69	84	116	64	64	55	117	56	59			NCU00305	47	44	46	9	10
NCU00306	534	2476	1820	1073	384	381	602	450	574	648	353	488		NCU00306	1760	221	254	400	577	560	834	1150	818	818	547	463			NCU00306	1243	1109	1197	250	363	283	419	187	385	318	262	190			NCU00306	628	580	582	176	149
NCU00307	3	0	0	5	0	5	1	0	5	0	1	3		NCU00307	3	5	0	0	7	6	3	6	2	5	5	0			NCU00307	2	0	0	0	2	0	1	0	0	0	2	1			NCU00307	0	0	0	0	5
NCU00308	1750	1684	1444	1524	912	1821	2332	2642	1613	1673	1380	1474		NCU00308	1087	1486	2280	1443	1178	1251	962	747	333	420	341	207			NCU00308	2046	1775	2084	1173	1547	1475	1200	993	1265	1751	1063	1213			NCU00308	4567	4201	3901	2854	3373
NCU00309	62318	42255	52755	116059	50384	104150	88538	86443	70977	51464	50444	50787		NCU00309	54516	46114	66860	73462	84307	81333	55176	45045	26137	21124	25837	17107			NCU00309	29105	33462	36995	41429	54663	59289	39036	25082	37191	60793	41439	45041			NCU00309	121911	117549	119227	25574	26513
NCU00310	2671	2543	1762	2349	1148	2373	3108	3131	2084	2117	1776	1834		NCU00310	1163	2294	3325	1617	1463	1524	1033	775	394	434	312	300			NCU00310	4135	3321	3618	1617	1952	2166	1573	1252	1742	2335	1447	1646			NCU00310	6204	6003	5162	3049	3255
NCU00311	16028	12159	12933	12563	4571	6721	11618	11114	8482	10784	11017	11564		NCU00311	14471	14072	12535	8433	13960	12211	12959	11731	8781	15731	16299	10155			NCU00311	11176	10852	12201	10946	14190	15750	10968	7691	12531	14990	10498	13906			NCU00311	7151	6848	6794	9665	9962
NCU00312	5	2	1	6	0	5	0	2	1	1	6	5		NCU00312	5	1	0	5	25	1	17	13	4	19	8	17			NCU00312	0	5	0	0	5	4	0	0	6	5	7	0			NCU00312	5	0	0	0	0
NCU00313	0	0	0	0	0	0	0	0	0	0	0	0		NCU00313	0	0	0	0	0	0	0	0	0	0	0	0			NCU00313	0	0	0	0	0	0	0	0	0	0	0	0			NCU00313	0	0	0	0	0
NCU00314	0	2	0	2	0	0	0	0	0	1	0	1		NCU00314	2	2	0	0	0	0	0	2	0	0	0	0			NCU00314	0	0	3	0	5	0	0	0	2	0	3	2			NCU00314	0	2	5	3	0
NCU00315	134549	96703	88668	107716	78136	103516	234507	204260	158840	176229	180237	184204		NCU00315	244306	214779	157493	254294	246938	157536	260687	172709	146850	152718	138579	55141			NCU00315	97257	72871	81699	68265	90194	86818	77869	66778	74292	99831	52744	64521			NCU00315	89024	81335	84448	120523	125991
NCU00316	4034	6015	2238	1347	662	939	1849	2463	2060	3027	2085	2958		NCU00316	2652	6596	4379	6726	10369	7133	8715	8526	6340	10662	9949	5627			NCU00316	7397	4883	5216	2006	2706	2668	3166	2335	3227	3015	1841	2006			NCU00316	2301	2034	1805	1799	1795
NCU00317	1100	701	730	1790	477	592	500	624	519	605	503	638		NCU00317	1153	632	765	1017	1561	1472	790	968	426	986	779	795			NCU00317	828	776	730	916	1123	1214	1348	1073	1331	1294	874	844			NCU00317	600	515	488	1057	1236
NCU00318	110	78	75	143	53	136	249	242	153	145	151	134		NCU00318	73	75	190	121	191	160	98	92	43	71	83	17			NCU00318	122	82	102	76	102	102	76	44	83	110	55	75			NCU00318	224	250	203	70	87
NCU00319	1251	1291	757	1132	751	1366	1760	2420	1356	1816	1659	1675		NCU00319	1417	2472	2624	2125	1458	1155	1135	939	609	487	376	219			NCU00319	1434	1023	1147	533	754	759	730	440	600	794	518	513			NCU00319	2354	2248	2001	1539	1589
NCU00320	3669	1062	1317	3099	1423	3096	7206	5892	4065	3686	3784	4318		NCU00320	401	1580	2234	3191	5626	4214	4713	4596	3788	5233	5534	3249			NCU00320	4303	5629	4887	6232	8500	9726	7541	5615	7959	8979	5836	6791			NCU00320	2150	2106	1936	5125	4702
NCU00321	153	70	92	164	55	170	1179	1075	605	2923	3502	3604		NCU00321	47	96	279	259	521	402	500	416	301	1246	521	659			NCU00321	224	199	256	7180	9447	11259	7595	5551	8271	10733	6591	8518			NCU00321	182	190	151	512	582
NCU00322	5933	2148	2656	591	662	1196	3218	1973	983	2079	2081	1516		NCU00322	925	3223	6890	1792	3603	864	1443	449	630	1376	851	485			NCU00322	4840	4530	3812	3605	4041	4661	1214	971	1168	3575	3169	3695			NCU00322	2508	2260	2243	135	126
NCU00324	2361	1513	1470	2750	1097	1234	2035	2230	1456	1787	1629	1892		NCU00324	1935	2582	2187	1509	2759	3327	3460	3218	2332	3672	3777	2313			NCU00324	1819	1601	1648	2078	2735	3175	2627	1979	2789	3047	2033	2375			NCU00324	1009	1140	935	1898	1840
NCU00325	1574	1235	940	1547	736	1205	1488	1807	1075	1416	1282	1365		NCU00325	1166	1875	1666	1391	1504	1299	1764	1362	835	1720	1861	1166			NCU00325	1371	1031	1208	1060	1399	1638	1457	1151	1510	1708	1015	1217			NCU00325	1320	1303	1217	1880	2070
NCU00326	2590	852	1349	897	593	1225	2037	1736	1276	1650	1566	1535		NCU00326	860	1696	1890	1802	2916	1861	4275	2655	1402	7176	4666	3377			NCU00326	1657	1302	1503	2529	3331	3618	2758	2343	4256	3342	2515	2809			NCU00326	610	669	604	1621	1784
NCU00327	8	1	3	0	0	0	0	0	2	1	0	0		NCU00327	3	3	4	2	0	0	2	3	5	0	0	0			NCU00327	0	0	0	0	0	0	0	0	0	0	0	0			NCU00327	0	0	0	0	0
NCU00329	79	70	44	49	9	59	57	48	18	31	34	25		NCU00329	9	48	109	76	171	75	107	54	26	86	19	47			NCU00329	88	80	73	69	96	119	77	36	45	140	88	73			NCU00329	57	48	37	114	86
NCU00330	1096	729	712	801	421	646	874	894	580	569	423	474		NCU00330	828	1503	1096	814	727	775	771	621	375	644	494	349			NCU00330	858	655	745	435	502	568	618	475	557	650	443	467			NCU00330	967	931	820	917	1128
NCU00331	2620	2110	1844	2067	1150	2122	2694	2342	1813	1606	1392	1430		NCU00331	1049	1585	2707	1318	1107	1047	956	472	294	457	303	231			NCU00331	2329	2489	2666	934	1285	1323	1315	878	1442	1364	822	1086			NCU00331	4168	3927	3777	2689	2627
NCU00332	135	83	54	70	17	34	118	66	53	167	70	65		NCU00332	30	43	105	77	243	178	501	300	206	788	562	394			NCU00332	202	181	151	94	121	191	252	182	198	92	133	97			NCU00332	113	97	76	363	334
NCU00333	336	168	183	253	179	291	587	619	418	669	616	710		NCU00333	298	754	326	436	787	949	1457	1485	971	1898	1931	1123			NCU00333	252	192	209	436	654	656	584	409	530	782	351	572			NCU00333	56	50	74	807	843
NCU00334	5650	4452	3429	3662	2531	3720	4839	5179	3437	3846	3597	3579		NCU00334	4226	8024	6539	4221	4252	4183	4458	3191	2179	4172	3245	1914			NCU00334	4753	3401	3869	2359	2900	3000	2347	1957	2531	3359	1876	2356			NCU00334	6198	5672	5585	6314	6705
NCU00335	3702	2722	2319	2933	1310	1716	2362	2756	1682	2047	1826	2073		NCU00335	3343	3913	3235	2283	2398	2667	3141	2490	1637	4322	3746	2335			NCU00335	2626	2076	2400	1540	2131	2205	2344	1915	2433	2598	1438	1749			NCU00335	2035	1984	1947	2728	3253
NCU00336	29156	26627	27725	26704	12177	22545	17297	16398	11811	11809	9417	9970		NCU00336	9405	12151	25445	10198	8282	9328	5592	3395	1677	840	917	548			NCU00336	20991	27410	27248	5481	7821	8035	7174	4503	7736	7552	5452	6449			NCU00336	52908	51212	44953	23609	20003
NCU00337	13726	11521	11595	10809	6739	11464	7858	10617	6475	6701	5125	5344		NCU00337	5507	11522	17587	7097	4488	5145	3380	1879	644	444	419	278			NCU00337	9985	8981	9624	2841	3231	3718	3995	2954	4049	3952	2321	2940			NCU00337	24414	24358	22430	11262	11785
NCU00338	957	537	766	327	196	361	549	317	316	349	249	325		NCU00338	333	393	497	384	454	248	376	225	289	902	737	460			NCU00338	891	846	926	212	321	243	388	329	454	351	192	205			NCU00338	321	270	323	62	90
NCU00339	0	0	0	1	1	0	1	0	1	0	0	0		NCU00339	0	1	0	0	0	0	0	0	0	0	0	0			NCU00339	0	0	0	0	0	0	0	0	0	0	0	0			NCU00339	0	0	0	0	0
NCU00340	10131	5936	7141	8868	3276	6258	10009	9975	6696	9047	8680	8929		NCU00340	6530	8232	7429	7730	12218	10716	15263	13202	8244	27377	24991	17613			NCU00340	7036	7835	7772	11122	15277	17595	16182	11275	16104	15863	11474	13968			NCU00340	4796	4853	4322	6710	6699
NCU00343	81	34	32	45	17	28	59	73	47	51	51	68		NCU00343	99	95	47	53	84	79	115	113	76	234	228	130			NCU00343	13	10	7	48	39	58	17	20	24	50	30	31			NCU00343	0	0	5	0	2
NCU00344	3851	3033	3297	2771	1181	2171	3075	2648	2016	1813	1753	1908		NCU00344	2773	2593	2932	2484	3232	2687	3011	2358	1562	3011	2332	1701			NCU00344	3857	4093	4074	1578	2035	2236	2299	1580	2319	2192	1567	1814			NCU00344	2301	2191	2156	1409	1584
NCU00345	2073	1396	1675	2093	723	1281	2159	2172	1394	1595	1372	1610		NCU00345	1527	1947	2198	1713	1958	1758	1851	1511	843	1406	1160	907			NCU00345	2447	2389	2629	1430	1788	1781	1655	1346	1725	2038	1372	1444			NCU00345	2656	2669	2372	2062	1989
NCU00346	1525	966	963	1869	648	778	2194	1781	1319	1326	1325	1433		NCU00346	868	912	1049	1046	1328	1270	1899	1783	1046	4006	3512	2574			NCU00346	950	778	826	774	1027	1102	1907	1465	1891	979	681	897			NCU00346	414	357	357	802	891
NCU00347	7583	7325	4810	9340	2796	3015	4539	5244	3796	3509	2817	3350		NCU00347	4656	6320	4194	3081	4228	5199	5667	6057	3309	5986	4942	3156			NCU00347	5427	4488	4975	2898	3834	3919	4496	3400	4339	4406	2898	3047			NCU00347	2016	1996	1670	2130	2512
NCU00348	6461	5983	4646	4842	3143	4083	5891	5296	3579	3680	3847	3950		NCU00348	13697	13085	8837	6180	5620	4950	5186	4124	2667	5434	4627	2364			NCU00348	6138	4303	4667	2332	2968	3080	2504	2209	2500	3604	1795	2349			NCU00348	5992	5462	5542	3477	3626
NCU00349	3456	2253	2561	2266	1180	1700	2060	2094	1353	1315	1305	1367		NCU00349	2502	3308	2941	2155	2215	1978	2056	1557	1065	1846	1834	1233			NCU00349	2423	1955	2243	810	1031	972	886	753	709	1087	736	785			NCU00349	1787	1697	1557	1354	1447
NCU00350	1139	988	598	221	124	225	508	718	457	1176	944	1413		NCU00350	456	1223	1322	893	805	766	1959	2172	993	3876	2821	1609			NCU00350	3497	2522	2737	4145	5488	6098	6509	4947	6602	6973	3578	4853			NCU00350	1505	1543	1428	1057	1286
NCU00351	2669	1258	2128	1193	577	1021	1470	1459	850	1197	1323	1284		NCU00351	1179	2000	1921	2138	2601	1986	2677	1791	1158	4135	2623	1480			NCU00351	2124	1633	1671	2426	3274	3634	2033	1856	2068	4054	2551	2811			NCU00351	954	1013	896	1507	1818
NCU00352	10855	9024	11545	10658	3553	4792	5926	5461	4117	4171	3849	4384		NCU00352	10653	5861	4846	3779	7332	7917	6960	7546	5196	8555	8209	5286			NCU00352	9306	10985	10789	6600	9247	10097	7491	5273	6836	9740	6420	7622			NCU00352	4839	4649	4129	4278	4187
NCU00353	54	36	41	21	15	23	17	24	27	20	14	6		NCU00353	89	65	34	33	18	23	15	26	12	13	16	24			NCU00353	22	23	14	4	3	0	0	4	5	6	0	0			NCU00353	4	4	0	0	5
NCU00354	9	2	4	9	2	6	7	1	0	2	0	2		NCU00354	25	12	6	4	5	3	8	1	2	10	7	6			NCU00354	2	0	0	0	0	0	0	0	2	0	0	0			NCU00354	0	0	0	0	0
NCU00355	17126	19415	35865	33887	6470	12539	4974	2371	3674	1959	1358	2147		NCU00355	9098	1590	2378	2018	1696	1322	2721	1355	598	977	537	483			NCU00355	18120	27142	28830	4839	6405	6441	1172	706	1135	6801	4962	4853			NCU00355	1388	1304	1362	94	82
NCU00356	921	514	799	448	135	285	211	196	182	174	153	172		NCU00356	670	667	380	267	592	694	1182	1249	741	2261	1555	1389			NCU00356	619	707	627	365	543	617	597	520	679	552	437	377			NCU00356	124	80	101	166	203
NCU00357	3890	3187	3956	4280	1955	3789	6091	6282	4142	4911	3695	4380		NCU00357	2814	2800	4048	3120	3585	3120	3990	3422	1903	3488	3124	2077			NCU00357	2823	3169	3029	3342	4701	4593	6136	4097	6436	4764	3265	3567			NCU00357	4373	4187	3892	4132	4325
NCU00358	409	211	280	422	226	345	586	550	310	471	447	580		NCU00358	178	247	268	526	756	563	1557	946	399	1771	1074	736			NCU00358	446	455	440	805	1008	1178	1022	750	940	1217	736	760			NCU00358	174	176	121	519	556
NCU00359	946	306	312	507	539	1019	1839	2094	1117	1674	1599	1744		NCU00359	65	422	1153	887	688	466	994	514	278	960	700	401			NCU00359	911	810	790	1319	1798	1873	2004	1861	2192	2105	1123	1494			NCU00359	702	628	697	3085	3266
NCU00360	1409	443	407	340	420	626	1372	1227	770	1490	1629	1831		NCU00360	203	554	1369	1024	1491	617	1679	952	561	4920	2745	1631			NCU00360	1364	1067	1105	1409	1816	1883	2509	1696	2456	1969	1429	1450			NCU00360	522	480	476	3328	3791
NCU00361	3101	2649	2396	2184	1169	1889	2406	2399	1571	1757	1676	1698		NCU00361	2712	2464	2925	1938	1922	1755	2025	1582	964	2713	2079	1411			NCU00361	3478	2856	3086	1813	2375	2469	2966	2394	2912	2771	1437	1814			NCU00361	2839	2668	2630	3118	3689
NCU00362	899	640	638	892	371	637	1020	1112	877	690	580	600		NCU00362	653	977	1186	843	1014	865	853	866	475	768	608	498			NCU00362	853	685	719	520	550	667	510	384	513	627	470	449			NCU00362	691	800	707	642	656
NCU00363	0	0	0	0	0	0	4	0	0	0	0	0		NCU00363	1	0	0	0	0	0	4	2	0	1	0	0			NCU00363	0	0	0	0	0	0	0	0	0	0	0	0			NCU00363	0	3	0	0	0
NCU00364	1462	922	1136	1104	412	445	771	984	650	854	756	874		NCU00364	1966	1456	1192	1595	1900	1261	1622	1633	1034	2777	2636	1434			NCU00364	1533	1294	1266	1451	1994	2160	2231	1935	2244	2371	1397	1685			NCU00364	421	478	405	1442	1548
NCU00365	139574	97712	129287	92509	44073	60797	37470	27623	24964	17738	16613	12239		NCU00365	209363	13887	19392	32974	31431	16491	14575	8504	10116	17512	14625	6536			NCU00365	88692	67568	77896	2659	3097	2844	4164	3682	4129	3168	2307	2142			NCU00365	2060	1932	2488	1213	1350
NCU00366	56621	64678	62081	56120	26266	43169	49879	58061	36329	50358	42293	40939		NCU00366	47540	32559	63334	40082	36761	33232	28933	22901	13481	13934	15483	7697			NCU00366	53426	54289	54136	24161	32281	33539	39140	31795	39925	34833	24955	26781			NCU00366	77224	74379	70017	59377	62549
NCU00367	9	5	11	4	3	5	9	12	0	0	6	6		NCU00367	6	16	23	12	5	3	11	4	2	4	0	7			NCU00367	21	15	24	5	11	5	5	5	3	5	7	0			NCU00367	13	24	14	5	0
NCU00368	247	98	160	184	101	188	552	381	255	218	248	299		NCU00368	238	442	463	505	821	488	753	525	341	791	739	504			NCU00368	325	274	280	259	323	324	255	200	245	438	282	321			NCU00368	141	103	149	206	188
NCU00369	1033	434	479	508	228	454	795	677	400	510	592	688		NCU00369	472	1476	1107	842	1025	779	943	694	476	1072	748	543			NCU00369	1319	1039	1029	927	1214	1380	1176	1041	1382	1349	855	1020			NCU00369	443	354	374	785	835
NCU00370	9	7	4	14	9	2	25	23	36	37	43	42		NCU00370	14	10	13	28	48	29	35	33	23	62	59	39			NCU00370	4	14	12	24	40	31	51	46	41	37	36	23			NCU00370	5	13	13	58	25
NCU00371	14190	11857	10516	12601	7131	12272	20164	18600	13780	16465	13905	15196		NCU00371	9380	11093	14262	12552	13540	12496	13386	11085	6011	7448	6301	4021			NCU00371	13195	12032	12299	7991	10549	10650	13122	9373	12656	11936	7726	8049			NCU00371	15848	14962	14500	13770	15587
NCU00372	8877	7332	5931	6777	3310	6555	8097	8321	5994	6660	5822	5832		NCU00372	2909	5251	9091	5379	4975	4721	4042	2723	1269	1274	949	677			NCU00372	9693	10061	10133	4309	6008	6175	5092	3540	5495	6155	4474	4829			NCU00372	16020	15976	14361	10591	9579
NCU00373	55995	49968	50778	72259	24400	33235	39482	31507	26647	19802	19360	21282		NCU00373	38317	27891	35078	20338	36037	34935	28556	29533	26027	30242	39269	23616			NCU00373	22335	25612	24746	11352	15577	15770	15830	12235	16397	15351	10152	11753			NCU00373	41477	42489	39180	9335	9224
NCU00375	36	33	19	28	10	26	23	46	13	16	18	31		NCU00375	47	41	34	30	20	14	49	12	20	59	44	24			NCU00375	30	16	11	5	0	8	4	0	3	5	10	5			NCU00375	9	11	11	4	5
NCU00376	3949	2652	3047	4019	1312	1771	3612	4553	3050	3431	2888	3384		NCU00376	5410	5576	3297	4200	6652	6120	5904	5848	3358	5863	4857	3747			NCU00376	3521	3023	2940	2594	3258	3869	2794	1932	2901	3953	2378	2983			NCU00376	916	801	678	2489	2588
NCU00377	2168	1089	1383	1429	455	779	2097	1957	1224	1555	1616	1674		NCU00377	1085	1400	1675	1542	2665	1887	3753	2611	1825	6128	5248	3578			NCU00377	2611	2372	2191	1696	2211	2476	2481	1900	2623	2420	1705	1903			NCU00377	674	660	657	1722	1709
NCU00378	2140	826	917	1361	592	866	3255	3307	2067	3137	2991	3290		NCU00378	1234	2404	2137	5119	8496	7353	12353	8798	5548	30588	20965	16297			NCU00378	2610	2372	2309	4016	5316	5495	5227	3547	5018	5915	3833	4296			NCU00378	803	683	662	4835	5065
NCU00379	1050	295	291	408	256	514	1317	1450	724	1367	1294	1288		NCU00379	158	515	889	934	1610	1247	2991	2081	969	3592	2313	1914			NCU00379	1191	1076	977	1888	2541	2627	2815	1998	2819	2831	1755	2221			NCU00379	392	385	406	2919	3073
NCU00380	10	5	5	4	1	3	9	3	8	2	10	2		NCU00380	7	9	20	12	23	2	10	2	9	26	13	14			NCU00380	17	4	19	6	5	4	0	0	5	12	3	9			NCU00380	7	7	7	0	0
NCU00382	13363	9651	9752	10702	6718	13336	12561	12734	9297	7664	6237	6745		NCU00382	4852	8973	13785	9699	13274	10478	8397	7735	4502	4175	4687	3387			NCU00382	14941	18621	18968	6796	9477	9448	10770	6824	10563	9932	6643	7168			NCU00382	27594	27492	26501	6955	6981
NCU00384	26	34	35	36	17	13	21	8	16	14	11	7		NCU00384	79	35	26	23	22	22	13	21	7	9	21	12			NCU00384	0	8	4	11	0	8	9	17	6	6	12	4			NCU00384	8	5	6	0	3
NCU00385	30438	21319	22381	17936	12914	23568	34600	34658	26731	35853	33361	32136		NCU00385	16929	22181	27052	39204	45589	27705	60070	31757	17654	41762	28745	21625			NCU00385	17414	16919	17112	18706	25899	24773	24970	15176	24355	25570	16922	19071			NCU00385	15436	15643	15202	28414	28870
NCU00386	406	378	407	420	205	347	389	312	220	156	174	150		NCU00386	365	266	424	282	423	379	334	258	229	296	455	338			NCU00386	192	159	177	32	55	59	64	33	56	64	33	46			NCU00386	370	270	297	44	95
NCU00387	577	576	624	771	220	380	771	687	465	635	603	678		NCU00387	1409	570	482	549	775	571	998	960	589	1206	841	666			NCU00387	694	580	595	871	1077	1201	1092	980	1141	1254	762	869			NCU00387	304	371	315	1195	1314
NCU00388	12431	9366	10405	10891	5060	8103	10189	9964	6856	7486	6475	7136		NCU00388	7146	6102	8450	5912	7936	8147	8819	7929	5376	10131	10276	6669			NCU00388	13097	14677	14934	9298	11967	13592	13209	8175	13507	13811	8363	10572			NCU00388	13174	13094	11806	12733	12814
NCU00389	18678	14515	13076	14564	9301	13904	14268	16643	11243	12139	10339	10840		NCU00389	10215	18741	18867	13204	10911	10481	9120	6691	3368	5425	4273	2733			NCU00389	21930	19439	19385	8836	11357	12098	10017	8535	10095	12789	8452	9184			NCU00389	24036	22319	21955	16364	18105
NCU00391	2	3	2	2	0	2	1	1	1	2	1	0		NCU00391	2	1	6	0	3	2	2	0	0	1	7	4			NCU00391	0	0	0	0	0	0	0	0	2	2	0	2			NCU00391	0	0	0	0	0
NCU00392	1287	643	641	1004	299	675	720	1040	617	1028	936	941		NCU00392	500	805	1338	648	880	1083	909	1114	708	1535	1048	1098			NCU00392	577	590	574	1537	2162	2587	2875	2307	2846	2565	1471	1995			NCU00392	712	742	702	603	606
NCU00395	6939	4091	3963	4981	3083	6025	8283	8407	6276	8236	7312	7443		NCU00395	3200	6407	7329	7610	8392	6341	10461	7139	3311	6153	4753	3126			NCU00395	6139	6024	5907	5581	7364	7286	9151	6121	8640	7667	5532	5645			NCU00395	6480	6102	6134	9619	9774
NCU00396	15313	13493	11852	17255	7183	9205	9876	10436	7006	7547	6897	7609		NCU00396	10237	10191	10369	5969	7602	8254	6983	6198	3713	6065	5503	3639			NCU00396	13677	14309	14392	7638	9863	10702	11273	7881	10776	10730	6982	8679			NCU00396	11581	11213	10132	13129	12893
NCU00397	1983	1346	2304	2560	898	824	976	864	617	686	572	637		NCU00397	1474	358	406	475	564	485	707	610	313	1381	941	583			NCU00397	1500	1477	1578	818	1249	1220	1533	1287	1547	1154	769	915			NCU00397	146	148	123	362	397
NCU00398	1584	1412	1433	1486	541	766	1807	1686	1225	1480	1357	1549		NCU00398	2252	1550	1482	1574	2722	2275	3468	2897	2327	4548	4243	2753			NCU00398	2108	2313	2028	2153	3138	3283	3303	2357	3111	3066	2023	2342			NCU00398	1079	1107	982	2295	2087
NCU00399	654	582	622	313	275	428	1015	459	377	388	362	388		NCU00399	884	619	2048	1339	1140	521	728	402	465	449	380	266			NCU00399	1078	863	815	257	292	401	452	266	462	364	208	289			NCU00399	2039	1839	1982	570	526
NCU00400	549	411	457	560	230	402	589	617	350	362	387	386		NCU00400	606	852	1012	666	877	771	708	716	554	1109	1062	643			NCU00400	971	873	915	718	1042	1128	1315	979	1350	1020	659	879			NCU00400	1132	1196	1046	764	724
NCU00401	2799	2627	2380	3204	1650	2769	2871	3369	1972	1612	1230	1380		NCU00401	4038	4295	2204	1894	2921	3580	2736	3325	1989	5610	6022	4072			NCU00401	1491	1140	1409	929	1243	1248	1405	1197	1536	1402	813	943			NCU00401	1582	1595	1462	443	479
NCU00403	851	659	602	455	298	289	390	291	215	206	140	157		NCU00403	229	258	484	197	348	183	199	158	125	339	200	141			NCU00403	1968	1595	1423	202	292	358	419	387	439	308	198	322			NCU00403	242	240	229	199	236
NCU00404	13523	12156	11418	13211	7565	10744	11433	12510	7669	8214	7227	7108		NCU00404	6627	9192	13201	6939	4760	5056	4103	2139	1161	876	972	599			NCU00404	10215	8593	9645	3333	4405	4695	4445	3754	4308	5070	3075	3593			NCU00404	19062	18071	17273	12618	14203
NCU00405	54145	52042	48389	72796	31185	40699	29920	35043	24016	24295	19530	21827		NCU00405	37253	27204	28540	20610	20268	23729	20287	15043	6370	6855	5695	3452			NCU00405	41720	50652	50744	30626	41072	43587	40036	24987	41004	43425	31291	34038			NCU00405	37274	37003	35359	38281	39380
NCU00406	17032	8309	11065	11327	5021	8530	8683	9531	5819	6492	6139	6504		NCU00406	5167	15279	10382	7320	11986	13733	15689	13438	7928	16299	14700	9226			NCU00406	7459	7633	7730	7519	10675	11854	10187	5666	10049	11863	7574	9399			NCU00406	6486	6708	6142	4682	4641
NCU00407	706	438	409	627	344	585	751	786	499	490	389	449		NCU00407	386	812	834	905	703	978	491	536	323	900	638	515			NCU00407	1251	1073	1051	901	1201	1372	1424	1293	1295	1517	756	1048			NCU00407	715	593	537	505	601
NCU00408	266	214	180	151	164	230	664	809	557	989	829	909		NCU00408	286	381	541	831	482	403	923	1065	680	2684	2353	1430			NCU00408	661	517	679	1556	1970	1710	2109	1914	2181	2321	1305	1514			NCU00408	485	498	407	585	706
NCU00409	6542	4294	7621	5333	3142	4763	4673	4968	3960	3715	3295	3803		NCU00409	10348	6400	4349	3816	4123	4021	4276	4692	2458	3063	2695	1549			NCU00409	4179	3841	4477	2494	3224	2973	4071	3211	4057	3577	928	2560			NCU00409	356	294	298	1107	1299
NCU00410	66846	53485	50227	51884	31913	48023	68670	62963	44049	40848	38867	38549		NCU00410	26811	45098	55679	34418	38099	32006	32469	26002	19422	23277	25778	13968			NCU00410	42343	39645	42001	20753	26797	26991	28187	21749	27433	28522	19506	21627			NCU00410	69431	67961	64561	53165	54814
NCU00411	3233	1656	2018	4316	1655	1813	3138	3030	2114	2197	2325	2711		NCU00411	2229	2064	1402	2226	3078	2574	4908	3624	2236	5380	4201	2403			NCU00411	1145	1015	1120	1840	2465	2571	2624	1891	2458	2789	1774	2011			NCU00411	372	342	337	2290	2473
NCU00412	6954	6097	4411	3202	2174	3248	6012	6638	3907	5385	4816	4828		NCU00412	2820	5272	6356	3004	3015	3054	3764	2907	1965	4016	4411	2782			NCU00412	5261	4475	4783	3626	4677	5111	4921	3909	4973	5312	3395	4062			NCU00412	8115	7882	7388	4779	5024
NCU00413	425379	315694	318549	398796	235973	337735	505422	501568	369586	408178	399194	400642		NCU00413	262338	405419	386840	365067	436431	303524	454794	284061	181240	161320	154698	77600			NCU00413	244451	213928	227752	178932	236015	239111	223566	172525	212261	246662	178861	184382			NCU00413	279615	271414	262954	383805	388522
NCU00414	23991	10705	12172	9757	9254	20893	36355	36411	28093	39426	35996	41203		NCU00414	3385	13246	18923	22838	24729	16633	29991	16465	11163	19532	17085	11218			NCU00414	18239	17444	18326	24872	33576	34810	42405	27517	40632	36310	24458	27357			NCU00414	27713	26651	26902	43977	45330
NCU00415	21325	18637	18165	18650	8212	13922	16592	16320	10979	11208	9304	10233		NCU00415	13406	12763	18193	9950	11517	11818	8814	7593	4872	6786	7716	4402			NCU00415	16808	18382	19249	7182	9739	10411	9974	6220	10407	10418	7026	8334			NCU00415	22475	22454	20819	13076	12602
NCU00416	512	356	370	591	211	483	707	727	449	533	450	541		NCU00416	406	716	938	647	452	379	392	295	201	337	352	195			NCU00416	471	264	361	304	320	390	400	335	453	418	235	293			NCU00416	603	532	497	701	709
NCU00417	4155	3127	2788	2313	1350	2057	2892	3505	2123	2422	2229	2317		NCU00417	3241	5560	4883	3071	3125	2471	3202	2415	1287	2902	2314	1600			NCU00417	3818	2928	2788	1416	1925	2046	1917	1532	2062	2214	1261	1522			NCU00417	4167	3987	3645	2571	3092
NCU00418	9006	4680	5860	5120	2735	4641	5175	4787	3211	2704	2482	2367		NCU00418	10733	10541	9428	12602	11478	8589	12063	9802	6391	26178	17872	10846			NCU00418	6267	5079	5546	1290	1701	1810	1746	1415	1994	1896	1049	1341			NCU00418	3227	2845	2710	213	194
NCU00419	17201	16750	14768	13330	8138	11148	11830	12007	7240	8257	7063	7088		NCU00419	18877	21027	21969	13123	8312	6486	5782	3963	2119	2300	2267	1169			NCU00419	13000	9421	10776	3021	4186	4117	4626	4030	4523	4680	2686	3163			NCU00419	18267	16474	16047	8086	9340
NCU00420	20906	17788	22538	22713	6424	10716	12883	11357	9286	7191	6787	7376		NCU00420	16432	9948	11622	9122	15223	13732	16249	12554	9417	14948	14755	10503			NCU00420	10052	11188	12048	6621	9034	9944	8063	5929	8017	9686	5905	7756			NCU00420	7325	6989	6983	4130	4388
NCU00421	2713	2038	1686	2726	1152	1792	1834	2113	1374	1835	1423	1682		NCU00421	1202	2312	2189	1421	1948	1972	1909	1552	898	1524	1244	1031			NCU00421	2443	2457	2582	1917	2577	2766	2654	1433	2703	2586	1830	2301			NCU00421	1355	1411	1192	2278	2354
NCU00422	26611	9511	9947	16201	13379	27864	50110	52150	33915	46189	42337	42523		NCU00422	1505	8071	18494	26146	28012	18008	40035	19520	10447	19982	15168	9827			NCU00422	17538	18260	18303	32969	43449	45630	40367	22798	40089	47403	32475	34969			NCU00422	18370	18577	18568	97573	102060
NCU00423	8901	7678	6745	6760	3395	5195	7678	7369	4606	4738	4145	4404		NCU00423	8167	9862	9888	6124	8061	7403	9212	6717	4429	8493	7546	5226			NCU00423	6528	6173	6725	3129	4207	4676	4629	3315	4563	4595	3044	3797			NCU00423	7346	6989	6440	3650	3893
NCU00424	7899	5015	4519	7121	2684	4006	7082	6819	4169	4720	4393	5079		NCU00424	3557	5319	4668	4130	5525	5611	6300	5531	3746	6954	6626	4278			NCU00424	6371	7317	8144	7322	9353	10264	10479	7302	11051	10698	6800	8260			NCU00424	4705	4293	4040	8570	9129
NCU00425	1	1	0	1	2	1	0	0	4	1	1	7		NCU00425	2	4	0	1	5	1	0	4	2	2	0	0			NCU00425	0	0	0	0	7	0	7	5	3	2	0	2			NCU00425	0	0	0	4	0
NCU00426	1163	800	679	688	529	804	1010	1119	778	794	680	848		NCU00426	663	1419	928	712	1008	1352	1652	1558	751	1795	1433	867			NCU00426	735	545	596	741	1082	1105	971	781	1026	1188	756	847			NCU00426	327	303	313	656	860
NCU00427	11718	10902	9093	11192	4899	6248	6966	6550	4950	4100	3501	4058		NCU00427	5888	8186	7897	3548	3548	4572	2701	2483	1688	1779	1988	1124			NCU00427	7410	6918	7307	2382	3346	3742	3447	2593	3426	3900	2207	2612			NCU00427	7959	8153	6958	4034	4329
NCU00428	6554	5448	4371	5312	3295	4756	5548	5574	4030	3564	2879	3194		NCU00428	2433	5126	5647	3261	2536	3239	2365	2015	1456	2137	2550	1603			NCU00428	5659	5583	5908	2362	2904	3231	3192	2419	3320	3438	2098	2419			NCU00428	8584	8611	7814	3555	3738
NCU00430	14736	9948	13126	22122	8986	12461	10902	9865	7814	7884	6192	7265		NCU00430	4699	6422	10588	6355	8383	9819	8588	8446	5616	15482	17534	11662			NCU00430	18391	20323	20190	5242	6726	7188	6772	4919	6898	7315	4399	5490			NCU00430	15120	15464	13470	8011	8008
NCU00431	30502	24005	20297	20827	12526	21500	31761	35241	25130	30427	26932	26581		NCU00431	16634	25511	31365	23510	20906	19373	20079	16252	8678	10498	10001	5661			NCU00431	32949	26901	28364	16433	20661	21983	22460	19032	22304	23357	14049	16396			NCU00431	36420	35099	33332	31242	34962
NCU00432	7406	4973	6074	6441	2251	4464	6125	5470	4123	4369	4097	4135		NCU00432	3848	4952	5641	4445	6619	6113	7088	5786	4248	8493	7166	5244			NCU00432	5815	7252	6912	5834	7727	8988	8318	5213	8522	8578	5682	6799			NCU00432	7389	7271	6919	4682	4736
NCU00434	3011	1010	1327	2225	1078	1819	3561	3306	2274	2801	2719	3345		NCU00434	510	2735	2335	2180	4578	4537	6531	6000	4714	7945	8748	5595			NCU00434	2288	2126	2110	3117	4502	4688	5082	3682	4915	4683	2917	3531			NCU00434	707	610	655	3470	3876
NCU00435	2141	863	908	970	614	919	2047	2189	1233	2210	2052	2442		NCU00435	2009	4183	3317	3293	4619	3524	5985	5638	3666	11528	9707	5287			NCU00435	1928	1169	1246	1525	2122	2052	1708	1531	1740	2424	1344	1512			NCU00435	500	456	424	2004	2427
NCU00436	14394	13278	15210	13808	6510	9574	9132	9611	6996	7188	5855	6526		NCU00436	13269	9405	10413	7423	7869	7067	6358	5103	2687	3940	3932	2485			NCU00436	13436	15490	15159	6711	8882	9552	12146	7810	12172	9347	6677	6794			NCU00436	11498	11525	10986	10286	10251
NCU00437	8041	13917	17537	13343	3077	2577	1099	1214	1341	804	458	750		NCU00437	30339	1516	746	534	581	963	689	901	406	378	338	278			NCU00437	3738	3969	4228	142	169	188	299	221	358	236	153	154			NCU00437	430	383	447	104	99
NCU00438	1094	597	676	573	314	322	601	626	458	665	513	635		NCU00438	1836	1856	1103	1189	1409	1040	1067	1031	529	1332	982	602			NCU00438	1033	802	769	661	709	837	507	432	606	938	492	626			NCU00438	548	530	531	952	1172
NCU00439	8	6	2	14	5	6	2	10	8	3	6	3		NCU00439	15	31	7	7	3	10	6	2	5	11	21	1			NCU00439	10	0	0	0	0	0	0	0	0	0	3	0			NCU00439	4	0	0	0	0
NCU00440	23268	16742	18503	20219	7741	14500	19990	19653	14778	14697	14571	15169		NCU00440	12334	19015	17932	13599	20880	19747	29018	26832	20241	51700	47801	29401			NCU00440	20824	21261	20600	11694	16190	16957	24190	17669	24665	17687	10821	12844			NCU00440	13949	13573	12808	11192	12080
NCU00441	13197	9427	10687	10068	3634	3867	3343	3370	2473	2023	2097	2243		NCU00441	9530	10243	8198	4080	6187	4688	6175	4518	2918	6994	6306	3597			NCU00441	7205	6461	6523	2644	3532	3973	3922	3229	4038	3971	2411	2921			NCU00441	4158	3941	3838	2120	2230
NCU00442	3855	1842	2205	2864	752	989	1219	1038	754	748	589	860		NCU00442	3378	2771	1935	1712	3932	2823	2943	3446	2753	4867	5191	3466			NCU00442	3758	3356	3218	1400	1982	2046	1962	1470	1889	2085	1366	1555			NCU00442	164	177	165	315	295
NCU00443	50563	19282	22863	32072	19519	31946	41591	50607	34885	34034	32572	34737		NCU00443	12635	45581	35626	38983	43114	47146	53780	37777	22748	45588	38934	23580			NCU00443	28281	27842	28102	28974	37442	41198	38439	28519	39273	40744	26245	31220			NCU00443	19049	18764	17691	37122	40802
NCU00444	5521	3482	2971	2864	1818	2919	6803	6473	4488	6167	5858	6208		NCU00444	1879	6656	5821	4517	5788	4823	7674	6206	4681	10436	10355	6388			NCU00444	4697	3854	3867	4515	5871	6254	5855	4885	6068	6737	4103	4904			NCU00444	4475	4071	3921	6103	6470
NCU00445	4883	4368	3588	4377	1917	3011	3806	3925	2986	2834	2474	2552		NCU00445	2173	3793	4370	2318	3051	3198	2230	2305	1600	2556	2286	1516			NCU00445	7322	7873	8137	3846	5303	5388	4744	3537	5098	5514	3553	3994			NCU00445	6804	6788	6084	3903	4359
NCU00446	1987	1535	1476	1601	420	661	475	600	530	622	489	617		NCU00446	3068	2856	1942	1759	2425	2433	1776	1743	894	1743	1419	1044			NCU00446	1660	1510	1570	681	899	877	943	560	994	977	611	760			NCU00446	3421	3459	3350	897	903
NCU00447	20038	25890	25034	26261	8360	11997	12268	11800	9279	9563	8759	9560		NCU00447	26255	10351	10499	9054	13908	15067	16328	16113	10587	19253	18688	11772			NCU00447	22272	25829	25040	7058	9088	9678	11850	7285	12368	9865	6494	7484			NCU00447	14452	13917	13349	8662	8810
NCU00448	713	660	476	578	261	434	1034	1010	684	771	756	860		NCU00448	538	765	771	795	865	768	957	738	467	1086	981	628			NCU00448	930	828	840	804	1047	995	956	827	1020	1316	670	915			NCU00448	805	792	588	783	916
NCU00449	26	24	38	14	11	5	22	6	3	9	4	1		NCU00449	39	14	8	15	7	17	4	14	22	25	27	16			NCU00449	31	33	25	0	5	0	0	3	7	3	0	0			NCU00449	10	5	16	0	0
NCU00450	1360	555	578	696	220	380	958	705	515	633	666	635		NCU00450	331	564	906	635	1406	1154	2228	1896	1737	7594	6358	4326			NCU00450	497	515	417	391	1921	2015	2129	374	635	541	1287	1625			NCU00450	390	378	424	759	183
NCU00451	130	87	102	193	69	95	140	156	112	124	82	99		NCU00451	237	166	192	205	227	147	200	204	94	276	185	116			NCU00451	181	172	136	149	194	176	204	198	210	166	144	120			NCU00451	90	124	83	88	89
NCU00453	3059	1919	1593	3033	1321	2121	4042	4061	2867	3210	2890	3087		NCU00453	1858	4017	3012	2440	3591	4016	4305	5089	3840	5364	5161	3296			NCU00453	3695	2858	2772	2854	3683	4063	4007	2961	3875	4057	2647	3085			NCU00453	1112	1066	933	3265	3331
NCU00454	4842	3473	2970	4728	2546	2416	2291	2241	1564	1223	733	884		NCU00454	851	2486	1669	928	1926	2632	1941	2132	1306	1552	1480	1034			NCU00454	3660	3467	3432	784	1019	1047	973	651	987	1064	686	778			NCU00454	288	286	265	363	463
NCU00455	4875	2743	3117	4686	1605	2399	5116	4744	3395	3946	4068	4246		NCU00455	2964	4616	3474	3584	6749	5485	6915	6906	5345	8389	8817	5458			NCU00455	3598	4138	3955	4412	5782	6556	5671	3779	5899	6402	4294	4898			NCU00455	1272	1303	1159	3659	4103
NCU00456	401	159	103	114	81	140	561	574	275	679	726	773		NCU00456	163	161	263	463	860	323	1451	920	503	2399	1659	908			NCU00456	329	296	239	1654	2239	2672	2559	2156	2478	2591	1486	2027			NCU00456	136	119	123	777	979
NCU00457	75354	69344	63166	68581	38365	70890	83521	83328	56805	60941	54340	58127		NCU00457	26492	44002	74171	47764	47063	41666	39267	23951	12371	9010	9905	6178			NCU00457	68970	79065	79340	33658	44715	45455	39562	21315	40209	46532	33074	35593			NCU00457	122702	120370	114652	84231	85246
NCU00458	1095	373	524	1330	571	916	1747	2011	1317	1632	1544	1649		NCU00458	1115	2100	1105	1983	2670	2985	3778	3998	2131	5732	5238	3287			NCU00458	528	363	411	527	723	744	1106	1091	1123	820	580	537			NCU00458	179	174	167	699	692
NCU00459	1661	871	1268	984	371	731	1541	1530	993	1280	1187	1561		NCU00459	3005	1241	1237	1016	2437	2504	3747	3868	2917	5316	5421	3458			NCU00459	1729	1941	1631	1688	2823	2854	3726	2643	3808	2949	1773	2541			NCU00459	863	676	670	2097	1796
NCU00461	1127	448	436	2563	662	711	1120	1432	947	2014	1157	2107		NCU00461	402	1711	1067	1026	2257	2792	1513	2370	1530	3410	3852	2351			NCU00461	713	618	708	1790	2436	2784	2211	1604	2290	2580	1771	2289			NCU00461	719	736	702	1484	1457
NCU00462	3	2	4	8	2	6	3	2	6	1	2	1		NCU00462	13	11	6	7	9	2	2	5	9	31	16	10			NCU00462	0	0	2	0	3	0	0	0	5	0	0	0			NCU00462	0	0	0	0	0
NCU00463	6229	4563	4411	8359	3494	3704	5037	4847	3280	3982	3661	4018		NCU00463	7073	6475	4237	5660	6500	5419	5099	3729	2004	3683	3289	1917			NCU00463	2917	2714	2737	2266	2916	3199	3383	2671	3065	3106	2168	2250			NCU00463	1729	1590	1585	3744	3814
NCU00464	297950	212863	213081	241479	156179	247704	508817	454512	331630	383445	400529	415448		NCU00464	364165	374698	328586	459842	482864	318273	468674	351476	314447	248051	261324	108180			NCU00464	170398	132996	150008	122379	161596	155111	134389	113289	130189	182790	120754	117835			NCU00464	173072	161504	161032	228806	247316
NCU00465	28427	23468	21546	22329	13604	18634	22128	23034	14625	17572	16577	17241		NCU00465	11183	16145	23818	14322	14268	12602	15725	9724	6144	14004	13189	7033			NCU00465	17162	14852	15910	5425	7127	7448	8492	6320	8033	7419	5367	5679			NCU00465	27221	26414	24535	24337	23897
NCU00466	3450	2395	2166	2826	1351	2000	2912	3596	2483	3297	2711	2905		NCU00466	1892	3391	2820	2628	2636	2878	2969	2472	1338	2051	1873	1182			NCU00466	2420	2055	2081	2601	3458	3450	3508	2579	3544	3785	2404	2635			NCU00466	2015	1965	1914	3181	3461
NCU00467	3686	1759	1576	2120	1203	1674	2174	2777	1602	2101	1927	2234		NCU00467	1083	3591	2400	2324	3062	2931	4192	3890	2368	6583	6030	3580			NCU00467	2827	2039	1942	2443	3315	3341	3593	2773	3226	3690	2228	2553			NCU00467	875	799	842	2727	3291
NCU00468	13773	12388	10959	11396	7226	9457	15237	14262	10210	11054	11024	10811		NCU00468	17168	15909	13247	12444	10550	9202	8328	6232	4042	4188	4419	2255			NCU00468	7824	5878	6672	3539	4613	4702	4435	3639	4448	5213	3012	3375			NCU00468	9121	8948	8270	10078	10447
NCU00469	4427	3001	3397	2055	1191	1997	2450	2494	1709	2053	1928	1842		NCU00469	3767	5005	4203	3170	3070	2117	2289	1503	744	1411	992	736			NCU00469	4707	3823	4102	2126	2821	2925	3263	2597	3094	3376	1980	2243			NCU00469	3360	3120	3057	2103	2491
NCU00470	1305	977	910	1328	485	555	891	1148	730	1048	880	918		NCU00470	1679	1848	1495	1259	1235	1187	1260	1231	717	1550	1355	844			NCU00470	1386	1008	978	762	934	1033	1189	916	1052	1191	736	834			NCU00470	734	638	665	704	823
NCU00471	97	90	49	117	37	48	169	147	103	117	119	120		NCU00471	138	153	123	176	206	224	200	273	211	367	369	255			NCU00471	88	56	87	40	71	74	73	93	139	80	35	62			NCU00471	68	67	35	56	62
NCU00472	7896	1972	2182	6826	3963	6522	8118	8476	6041	5151	5717	7613		NCU00472	718	5488	4024	4993	5923	7408	11264	7919	4494	7904	6960	4224			NCU00472	11771	14355	12184	5883	7432	7130	8900	6510	8140	8984	4939	5555			NCU00472	841	839	848	6922	7741
NCU00473	4221	3064	2832	7066	2170	1651	1518	1480	1303	682	548	671		NCU00473	4912	1418	1088	1090	1470	1388	1509	1570	753	1370	1163	842			NCU00473	1786	1859	1775	426	570	585	1105	1161	1238	557	433	483			NCU00473	261	249	235	202	248
NCU00474	8	24	19	48	3	7	17	18	3	3	5	8		NCU00474	56	37	15	11	1	12	9	15	8	3	10	4			NCU00474	3	0	0	0	0	0	0	0	0	0	0	0			NCU00474	8	14	10	0	0
NCU00475	354067	279659	273216	356051	211303	298627	512286	521429	363900	405872	399768	407765		NCU00475	355931	439343	387549	415958	457915	301666	458230	284888	185755	173856	157454	84747			NCU00475	191868	157329	177629	140828	183843	186503	165930	124606	161196	203018	138707	140475			NCU00475	205735	195733	193072	278776	295054
NCU00476	4850	4331	3528	7642	2657	3352	5715	6332	4049	5392	4921	6099		NCU00476	8064	5111	4204	4757	4682	5148	4136	3548	2100	3413	3506	1801			NCU00476	4380	3752	3680	3110	3950	3763	4480	3907	4501	4399	2791	3106			NCU00476	3762	3584	3451	8491	9727
NCU00477	10472	6732	7986	12718	2992	3807	6904	6987	5177	7392	6584	8483		NCU00477	11568	8086	5765	9849	20216	21407	33741	32518	17921	65604	52824	35868			NCU00477	8096	7977	7504	10157	13504	14567	19066	13729	18763	13706	9510	11833			NCU00477	1996	1960	1877	4889	5133
NCU00478	9402	8443	9591	8157	2354	2913	2456	2101	1754	1400	1141	1471		NCU00478	4272	3371	5317	1716	2761	2762	2048	2022	1671	2695	2873	2075			NCU00478	4052	5093	1983	930	1499	575	1993	389	2193	484	835	434			NCU00478	6911	6996	6452	1946	1948
NCU00480	18578	17300	16680	16292	7817	12035	14544	14644	9891	11181	9050	10088		NCU00480	9153	12875	16894	7869	8750	10256	7512	7333	5051	8464	9204	5515			NCU00480	19934	24894	24586	10236	13678	14506	13465	7798	13583	14346	9089	11221			NCU00480	27266	28188	24563	16633	16187
NCU00481	5755	1733	3412	3054	997	1143	1843	1338	947	1192	1180	1362		NCU00481	1389	2370	3164	1762	3765	2096	4829	3483	3193	9647	9341	4763			NCU00481	3567	3082	3053	2219	3055	3495	4503	2761	4967	3557	1976	2725			NCU00481	873	852	827	3648	3528
NCU00483	5047	4230	3668	4454	2691	4234	4535	5083	3367	3628	3352	3455		NCU00483	1706	5480	6159	3417	2915	2788	2734	1789	1083	1614	1881	1106			NCU00483	4734	3743	3826	1991	2476	2767	2440	1966	2408	2828	1675	2198			NCU00483	5832	5529	5095	4632	5201
NCU00484	1771	554	799	1098	623	1140	2364	1728	1070	1332	1463	1436		NCU00484	419	1099	1388	2049	2974	1853	3991	2792	2060	6815	4561	3386			NCU00484	1406	1092	1213	930	1391	1338	1785	1506	1766	1386	833	1141			NCU00484	440	430	411	316	396
NCU00485	5	1	0	6	4	1	3	5	3	6	10	5		NCU00485	11	9	5	9	13	4	13	6	8	18	25	10			NCU00485	0	3	0	0	0	0	0	0	5	0	0	0			NCU00485	0	0	0	0	0
NCU00486	2089	727	897	1112	469	823	1784	1444	979	1442	1401	1682		NCU00486	656	1775	1289	1349	2659	2434	3907	3304	2092	5971	4984	3683			NCU00486	1561	1247	1225	1733	2398	2678	2489	1780	2386	2669	1614	2068			NCU00486	297	283	268	1326	1517
NCU00487	4060	2477	1706	4085	2270	3711	5539	6746	4347	4084	3885	4064		NCU00487	1944	4604	3466	3940	3340	3903	3462	2809	1548	1709	1758	973			NCU00487	3308	2509	2704	2337	3179	3150	2697	2207	2729	3634	2049	2497			NCU00487	2380	2006	2015	6156	6992
NCU00488	16706	7312	9921	10689	4926	7116	10487	11220	7567	9206	8674	9171		NCU00488	3138	7609	8292	7627	11473	10899	19064	13236	8024	20556	16396	11655			NCU00488	8566	9477	9061	10686	14842	15842	14060	10821	14099	15196	10768	12433			NCU00488	2980	2948	2780	11409	11754
NCU00489	301308	234110	240119	275261	161655	252010	277893	341090	227990	282654	252901	252385		NCU00489	186280	254433	271140	253118	270452	207466	302538	178090	83446	91782	69851	40266			NCU00489	205491	190773	196924	166550	220579	222592	201032	121874	191897	230998	169401	175477			NCU00489	222988	216541	218521	326291	338821
NCU00490	6031	5214	6063	4211	1614	2384	4133	3920	2859	2781	2877	3115		NCU00490	4580	4231	3127	2530	5011	5872	6409	7280	6447	9442	8791	5893			NCU00490	1549	1571	3478	2989	2094	2203	4631	3411	4765	4680	2978	3702			NCU00490	939	1901	1799	2055	2264
NCU00491	2	3	3	1	0	1	2	2	0	0	0	0		NCU00491	0	2	1	0	0	2	0	0	0	1	1	0			NCU00491	0	0	0	0	0	0	3	0	0	0	0	0			NCU00491	0	0	0	0	0
NCU00492	7101	5839	8434	9012	4013	6750	8291	8228	5293	4980	3928	4794		NCU00492	6222	5519	8225	5196	6404	6676	3974	4653	2778	4538	4686	3574			NCU00492	6168	6057	6183	4260	5433	6516	6680	5449	7489	6530	4103	5003			NCU00492	10106	9637	8703	6008	6061
NCU00493	10483	5356	5716	7177	3288	4862	5476	7028	4434	5465	5333	5348		NCU00493	2928	8943	7374	5593	8421	9486	15197	12239	7079	15533	11054	7294			NCU00493	6516	6429	6496	7370	9596	10652	10446	7456	10177	10671	6857	7936			NCU00493	3170	3184	3100	8167	8675
NCU00494	3394	2247	2500	3138	1099	1641	2513	3057	2018	2123	1824	2097		NCU00494	2498	3740	3443	2609	2968	3058	2199	2365	1488	2534	2714	1627			NCU00494	3250	2750	2868	1388	1850	2043	1680	1221	1662	1973	1443	1547			NCU00494	2434	2341	2060	2222	2327
NCU00495	1275	1063	1097	1081	449	625	1100	1059	744	921	898	907		NCU00495	1291	737	801	607	1292	1218	2153	1944	1234	3669	3283	2165			NCU00495	2285	2416	2495	1540	2133	2243	3245	2010	2970	2197	1388	1820			NCU00495	668	654	642	2211	2102
NCU00496	78	59	42	136	25	49	186	228	115	134	130	198		NCU00496	110	132	53	86	97	181	165	205	133	147	135	137			NCU00496	43	37	35	115	103	132	210	165	198	135	88	116			NCU00496	63	32	46	166	202
NCU00497	637	531	631	936	317	426	847	813	509	725	614	724		NCU00497	533	384	312	455	667	662	922	893	625	1158	1099	831			NCU00497	280	299	285	598	993	894	851	600	862	806	597	632			NCU00497	113	144	150	854	947
NCU00498	2197	2823	4315	1590	498	753	1843	1789	1003	1317	1058	1181		NCU00498	2455	957	970	1231	1581	1240	3253	2601	1201	2643	2036	1665			NCU00498	1633	1344	1251	1213	1610	1716	1931	1379	1760	1781	1090	1417			NCU00498	189	209	146	1254	1346
NCU00499	1194	1023	1158	1085	462	703	526	713	327	545	454	510		NCU00499	507	1219	1124	374	444	872	388	495	141	417	182	313			NCU00499	601	765	609	989	1404	1943	4766	2409	4221	1668	1074	1452			NCU00499	541	531	393	711	812
NCU00500	596	464	476	725	249	467	958	824	681	583	493	587		NCU00500	501	646	648	507	687	671	542	667	440	795	868	768			NCU00500	277	318	369	211	339	372	224	189	255	337	226	227			NCU00500	414	407	342	201	220
NCU00501	14689	13391	12101	12913	7218	12396	11442	12589	8807	8364	7320	7172		NCU00501	6259	9816	15478	7685	6298	5987	4865	2907	1272	1341	1224	847			NCU00501	13788	13375	13507	4498	5997	6230	5562	4148	6027	6422	4135	4750			NCU00501	25519	24741	22888	15750	15829
NCU00502	41740	28537	31061	27464	19109	36090	63164	59412	40682	55988	52741	53689		NCU00502	23468	29380	39175	57122	77584	45630	98793	59805	40415	75535	64960	38097			NCU00502	22094	23232	23149	26544	36664	37050	41462	26987	40246	35585	27373	28018			NCU00502	24078	23237	22613	40059	40380
NCU00503	1254	536	809	1145	566	992	2962	2771	1756	2178	2056	2115		NCU00503	667	769	1060	1220	1762	1411	2160	1947	1306	2957	2203	1810			NCU00503	1978	1644	1637	2583	3321	3530	2925	2200	2888	3823	2373	2884			NCU00503	522	510	425	2411	2595
NCU00504	1506	1226	1011	1466	685	908	1121	1298	844	925	758	833		NCU00504	1007	1126	1203	950	765	703	661	521	256	462	402	258			NCU00504	1232	966	1039	830	1054	1096	1318	976	1195	1296	723	833			NCU00504	1119	1056	958	711	892
NCU00505	10050	6034	4653	5682	4098	6496	13978	13721	8878	10996	11482	11305		NCU00505	6007	13670	12115	11183	10724	8413	12706	9587	7343	17722	16851	9263			NCU00505	10296	7039	7756	6923	8742	9324	8556	7539	8227	11209	6082	6997			NCU00505	9415	8375	8108	11894	13992
NCU00506	1547	791	631	2097	819	769	1858	1595	1063	1225	1188	1415		NCU00506	343	274	333	518	715	624	1138	1214	675	2394	2187	1272			NCU00506	671	752	806	1425	2061	2021	3601	2809	3374	2255	1385	1581			NCU00506	144	116	127	1471	1729
NCU00509	178	161	187	257	57	89	105	89	62	58	56	87		NCU00509	195	104	75	93	131	123	104	87	74	148	127	105			NCU00509	76	75	61	65	56	96	52	59	50	75	57	60			NCU00509	42	37	33	44	52
NCU00510	19	32	10	24	15	15	22	18	16	25	21	12		NCU00510	119	27	14	24	28	16	30	29	10	22	22	22			NCU00510	14	8	5	14	13	21	14	12	7	19	9	9			NCU00510	7	5	11	10	24
NCU00512	437	487	395	908	268	452	710	796	487	566	453	508		NCU00512	679	615	456	456	685	643	613	628	354	603	551	427			NCU00512	553	602	589	1619	2278	2694	2189	1508	2227	2456	1452	2054			NCU00512	691	649	605	630	496
NCU00513	5335	4254	3449	2607	1079	1355	2433	2306	1812	2296	2149	2479		NCU00513	4834	7746	3485	3870	6163	5257	6961	6160	3653	8026	7095	4469			NCU00513	4787	4163	3584	2864	4060	4185	3609	2916	3565	4194	2686	3160			NCU00513	703	768	731	1380	1608
NCU00515	1356	957	1142	2147	548	654	1173	878	513	480	415	435		NCU00515	2273	1207	599	544	1442	1541	1369	1673	1465	2146	2385	1760			NCU00515	511	593	613	552	731	754	889	546	858	719	510	683			NCU00515	295	183	233	154	167
NCU00516	82	71	59	127	63	43	55	41	41	31	21	15		NCU00516	628	173	41	38	93	110	71	138	147	189	190	115			NCU00516	35	32	24	7	21	13	25	18	21	13	15	5			NCU00516	3	3	0	5	0
NCU00517	3402	2652	2093	2667	1510	2599	3958	3994	2579	2850	2399	2626		NCU00517	1644	3282	3679	2187	2533	2605	2586	2090	1077	2497	1892	1447			NCU00517	4312	3823	4017	2741	3492	3987	3972	3172	4172	3929	2638	3293			NCU00517	4096	4136	3748	4018	4353
NCU00518	2433	1417	1351	1566	755	938	1769	1607	1172	1781	1450	1825		NCU00518	1510	3400	1726	1112	1308	1810	1878	1569	876	2433	1751	1208			NCU00518	2151	1481	1415	2162	3134	3116	5428	4180	5385	3242	2121	2430			NCU00518	432	407	419	1919	2199
NCU00519	6783	2420	2803	1579	1373	2356	5327	5394	3386	5780	5156	5635		NCU00519	2337	5272	4501	5522	7434	5460	9319	6719	4428	9086	6760	3477			NCU00519	5158	4083	4131	6062	7841	7676	7148	4853	7234	8364	5737	6064			NCU00519	1303	1261	1219	4122	4569
NCU00520	11684	8049	5879	8041	6709	11260	8345	10109	6380	8223	5768	6285		NCU00520	1413	8753	15990	6374	3747	4496	3237	2058	841	1309	1092	564			NCU00520	14530	11355	11775	4816	6399	6541	8111	6909	8445	7240	4376	5103			NCU00520	12965	12722	11363	9666	10605
NCU00521	5619	3979	4183	4886	1856	2436	3674	3515	2927	3236	2882	3029		NCU00521	4879	4619	3362	3463	6363	5348	6988	5288	3937	8692	8343	5404			NCU00521	3373	2574	2693	2351	2940	3604	3600	2913	3318	3327	2022	2847			NCU00521	1580	1596	1436	1687	1721
NCU00522	3822	2071	3087	2218	920	1408	1992	2342	1753	2144	2023	2929		NCU00522	1750	2374	1782	2338	3749	3042	2942	1705	861	1612	1176	785			NCU00522	1419	1485	1283	2451	3491	3534	6761	4538	7111	3450	2689	2924			NCU00522	313	350	255	1948	2035
NCU00523	2899	2646	2555	2548	1282	2447	3430	3634	2292	2732	2650	2791		NCU00523	2709	2986	3905	3102	3378	2766	3248	2942	2076	3077	3093	1639			NCU00523	2568	2014	2051	1306	1540	1521	1784	1291	1720	1725	1162	1283			NCU00523	3204	3051	2753	2413	2462
NCU00524	91	97	97	90	46	79	142	133	80	51	40	57		NCU00524	79	86	138	83	138	120	122	89	65	75	55	81			NCU00524	73	57	68	8	6	9	2	2	17	6	13	22			NCU00524	92	111	115	19	21
NCU00525	0	0	0	0	0	0	0	0	0	0	0	0		NCU00525	0	0	0	0	0	0	0	0	0	0	0	0			NCU00525	0	0	3	0	0	0	0	0	3	3	0	0			NCU00525	0	0	0	0	0
NCU00526	13	6	9	6	10	12	24	32	5	8	4	16		NCU00526	26	17	10	2	17	17	12	13	6	24	28	13			NCU00526	10	5	7	7	6	6	7	5	9	10	4	8			NCU00526	11	9	25	9	25
NCU00527	8310	6037	5330	5681	3830	5596	12738	12164	8832	12123	11401	11804		NCU00527	10373	15131	9875	13816	15309	11747	18630	14746	10102	16598	14452	7806			NCU00527	6509	5120	4825	5789	8384	7774	8006	5782	7443	8396	5343	5769			NCU00527	5141	4769	4657	8120	8793
NCU00528	4409	3558	3012	4072	1720	2839	4887	4697	3218	4198	3822	3748		NCU00528	2814	4288	3688	2950	4464	4628	5806	5167	4328	6360	6555	4083			NCU00528	3605	3879	3986	3920	5100	5659	5384	3529	5394	5580	3448	4247			NCU00528	3020	2900	2683	5013	5553
NCU00529	0	0	0	0	1	0	0	0	0	0	0	0		NCU00529	0	0	0	0	0	0	0	0	0	0	0	1			NCU00529	0	0	0	0	0	0	0	0	0	0	0	0			NCU00529	0	0	0	0	0
NCU00530	0	0	0	0	0	0	0	0	0	0	0	0		NCU00530	0	0	0	0	0	0	0	0	0	0	0	0			NCU00530	0	0	0	0	0	0	0	0	0	0	0	0			NCU00530	0	0	0	0	0
NCU00531	1	0	0	0	0	0	1	0	0	0	0	0		NCU00531	0	0	0	0	0	0	0	0	0	0	0	0			NCU00531	0	0	0	0	0	0	0	0	0	0	0	0			NCU00531	0	0	0	0	0
NCU00532	3	2	5	4	2	13	39	14	12	18	31	19		NCU00532	3	7	8	12	12	12	14	7	3	4	6	1			NCU00532	6	9	0	16	15	12	0	14	6	13	10	7			NCU00532	0	0	0	0	0
NCU00533	0	1	0	0	0	0	1	0	0	1	0	0		NCU00533	0	0	0	0	0	0	0	1	0	0	0	0			NCU00533	0	0	0	0	0	0	0	0	0	0	0	0			NCU00533	0	0	0	0	0
NCU00534	1	2	2	1	0	0	1	4	1	3	3	12		NCU00534	1	4	15	18	11	12	10	7	3	2	9	2			NCU00534	0	0	0	7	13	7	10	17	21	16	14	17			NCU00534	11	0	7	4	5
NCU00535	93	58	58	65	20	80	234	279	156	292	299	302		NCU00535	68	159	151	226	251	282	291	272	164	556	395	223			NCU00535	116	72	91	281	441	452	495	457	549	535	326	322			NCU00535	46	36	24	255	334
NCU00536	2920	2691	4344	1711	912	2709	3946	5060	3534	5189	4928	6508		NCU00536	3763	7720	5999	5693	5372	5954	4326	3177	2145	3816	3690	1998			NCU00536	1946	1803	1596	4114	5570	5724	6389	4933	6504	6085	3961	4533			NCU00536	774	666	665	3192	3391
NCU00537	359	182	164	205	116	219	1108	905	603	848	1031	1276		NCU00537	162	387	427	707	1645	880	3058	1865	1578	4448	3953	2383			NCU00537	325	286	243	995	1267	1314	1506	1243	1411	1475	903	988			NCU00537	68	92	64	1046	1165
NCU00538	4847	3955	3687	4798	2005	2855	3790	3128	2283	2588	2430	2539		NCU00538	4074	3452	3819	2406	3827	3159	3629	3234	2505	4089	4349	2778			NCU00538	4756	5589	5513	2845	3626	3873	3821	2517	3816	3973	2339	3041			NCU00538	3822	3884	3474	3306	3068
NCU00541	28114	16327	16097	22496	9869	14402	17824	16703	14218	12764	11527	12270		NCU00541	11721	20212	18607	12924	16357	15830	17041	13617	9139	14039	14407	9394			NCU00541	13691	13041	13846	7120	9125	9656	10567	7725	10663	9949	6339	7182			NCU00541	11766	11582	11183	9374	9418
NCU00542	28134	22950	24518	19270	9309	18550	19893	19593	14375	11829	10276	10447		NCU00542	5876	10470	23228	11854	8655	7241	7945	4926	2814	3962	3414	1957			NCU00542	48436	44405	48068	7671	10644	10157	8847	7359	9018	11488	7517	8393			NCU00542	50257	48423	43504	15920	17738
NCU00545	2561	1759	2241	4058	1408	3152	4509	3857	2712	3217	2804	3120		NCU00545	3339	2659	3694	3808	5955	5086	5613	4801	3149	5316	4860	3842			NCU00545	1501	2058	2233	3204	4275	4672	6129	3055	6169	4632	2963	3417			NCU00545	3132	3297	3356	4392	4168
NCU00547	7	10	35	26	1	8	18	15	9	17	2	11		NCU00547	56	5	4	15	49	25	50	48	16	76	35	44			NCU00547	6	5	9	0	0	5	0	3	5	5	7	0			NCU00547	10	7	3	5	0
NCU00548	330	138	316	130	61	157	510	538	244	574	628	608		NCU00548	459	375	480	747	757	466	1014	671	375	1194	721	322			NCU00548	307	263	271	767	874	798	682	533	690	966	603	588			NCU00548	85	98	109	790	949
NCU00549	325	232	146	179	105	222	489	516	426	544	543	1012		NCU00549	200	297	444	902	1622	1016	1741	1129	606	3291	1844	1446			NCU00549	419	362	253	1118	1529	1336	1563	1203	1626	1562	1084	1031			NCU00549	103	99	79	308	358
NCU00550	6819	5295	5653	6851	3249	5435	7131	6393	5021	4542	4163	4495		NCU00550	3632	5559	6635	4794	6008	5177	5081	4091	3060	3843	4192	2644			NCU00550	5820	6495	6087	3011	4289	4534	4384	2594	4352	4371	3031	3213			NCU00550	8663	8837	7850	5936	5694
NCU00551	8009	2504	3602	5183	2012	3428	5465	6232	3925	3450	3304	4292		NCU00551	1859	5883	4777	4286	7501	8671	8331	8390	5338	9944	9057	5968			NCU00551	5427	6469	5653	6795	8613	9510	8745	7189	9043	9633	5681	7396			NCU00551	1130	1124	923	5337	4785
NCU00552	17397	8813	11742	27773	4978	7618	13984	16077	10796	7631	7209	7723		NCU00552	6813	11963	18443	9080	16845	12677	28113	27781	14604	45687	39812	26081			NCU00552	14292	11885	12497	7271	9197	8931	14510	10930	14652	10347	6953	6677			NCU00552	3462	3201	2926	2578	2726
NCU00553	5425	3185	3683	3972	1379	2423	2377	2754	1924	1741	1681	1937		NCU00553	3571	5909	3162	2668	5203	6661	8056	8025	5042	6752	6836	4760			NCU00553	3007	2755	2758	1528	2146	2444	3543	2851	3792	2413	1635	1840			NCU00553	679	588	530	2313	2265
NCU00554	58951	62184	64743	75116	37375	48465	34889	36092	29865	23026	18725	21247		NCU00554	50630	37297	33924	23725	23045	26068	19004	15649	7274	6731	5878	3245			NCU00554	35765	39741	42874	13361	18017	18260	24151	16573	23876	18267	13393	14224			NCU00554	15694	15257	14639	12963	13275
NCU00556	14614	12641	13125	16535	5848	8415	6438	7297	4913	4291	3903	4157		NCU00556	7756	6895	6115	4001	6082	8158	6280	5579	3304	4730	4888	3835			NCU00556	7527	8606	8954	2559	3378	3589	3592	2305	3586	3643	2467	2886			NCU00556	4719	4933	4715	2622	2663
NCU00557	39	32	36	37	5	22	5	13	7	3	8	7		NCU00557	64	56	22	20	14	14	18	17	13	28	19	6			NCU00557	6	4	6	0	0	2	0	0	8	7	0	2			NCU00557	0	0	0	0	0
NCU00558	56	56	33	38	19	41	51	60	13	45	58	40		NCU00558	62	49	84	42	41	22	81	44	21	25	20	19			NCU00558	42	54	37	40	34	51	64	47	94	68	45	31			NCU00558	84	52	49	81	90
NCU00559	742	410	398	1059	303	469	880	780	506	450	412	425		NCU00559	188	464	463	351	457	480	627	520	284	922	676	541			NCU00559	469	441	405	406	559	630	633	515	574	544	358	459			NCU00559	133	138	128	236	225
NCU00560	3570	2391	2058	2967	1723	3460	4314	5060	3211	3791	3263	3473		NCU00560	1263	3989	5196	3093	2356	2294	2254	1564	794	1140	1120	682			NCU00560	2805	2006	2215	1657	2090	2339	2202	2071	2311	2417	1438	1763			NCU00560	5961	5717	5244	5444	5863
NCU00561	391	95	139	168	71	235	400	412	303	318	267	298		NCU00561	107	610	516	355	471	478	444	528	267	740	552	312			NCU00561	294	243	201	190	312	266	197	176	220	315	159	216			NCU00561	107	69	97	108	101
NCU00562	1899	321	597	881	464	1283	2379	2384	1393	1696	1851	1825		NCU00562	114	1522	1926	1812	2581	2257	4008	3203	1489	4941	3570	3025			NCU00562	1864	1556	1422	2205	2945	3413	4681	3107	4935	3359	2112	2651			NCU00562	322	327	320	2188	2286
NCU00563	135	114	102	150	51	98	172	210	95	134	100	116		NCU00563	192	229	197	161	166	188	185	150	82	175	172	91			NCU00563	173	156	162	100	134	135	101	76	92	136	110	77			NCU00563	230	185	156	150	148
NCU00564	16443	12655	12316	10880	6529	9008	11988	12560	8882	10595	9810	10291		NCU00564	18937	20191	16786	16552	17625	12733	16656	12655	7200	13952	10889	5954			NCU00564	13195	10961	11793	6761	9243	9042	10602	8557	10302	9858	6618	6922			NCU00564	9822	9218	9464	6649	7599
NCU00565	19059	22514	25491	29657	9894	10227	7960	7645	6670	5272	4500	5013		NCU00565	39926	10593	6887	5353	5925	5130	4892	4375	2188	2758	2458	1377			NCU00565	12249	12213	13230	3387	4610	4810	6080	4723	6167	5062	3303	3735			NCU00565	8696	8229	8541	6870	7036
NCU00566	14929	10329	11061	13621	6280	8956	14689	14554	10674	10588	10312	10723		NCU00566	16073	13276	9729	10578	14354	13498	18150	17224	13537	29759	30536	15603			NCU00566	8996	6739	7111	4929	6564	6739	6750	5846	6422	7605	4139	4972			NCU00566	3436	3175	2905	4794	5326
NCU00567	66723	54519	67679	68666	29110	49022	38343	34376	30013	26182	19990	21753		NCU00567	38624	26464	37485	25818	27933	27265	20706	18564	10544	9654	10963	6698			NCU00567	43035	64594	64033	19825	27849	31398	31872	20739	33015	26212	20270	21757			NCU00567	32716	32418	31997	21265	18361
NCU00568	3321	2690	3034	2531	1118	1717	2011	1937	1493	1375	1232	1386		NCU00568	3933	3555	3019	2317	2712	2464	2414	2517	1710	2722	2742	1626			NCU00568	2814	2289	2408	910	1140	1145	1265	1056	1331	1333	798	915			NCU00568	3942	3734	3609	922	953
NCU00569	2547	1789	1774	1447	784	1354	1908	1735	1426	1238	1207	1200		NCU00569	3362	4027	3111	3466	2779	2012	2052	1539	969	1984	1732	899			NCU00569	2667	1626	1824	935	1122	1071	1061	860	1034	1302	697	898			NCU00569	2048	1969	1961	793	930
NCU00570	3096	3085	2249	2609	1600	2382	3201	3328	2670	2572	2349	2291		NCU00570	4321	4369	4422	3759	2309	2258	1758	1550	870	1288	1267	507			NCU00570	2637	1789	2148	1122	1477	1495	1292	1171	1422	1684	1073	1186			NCU00570	2912	2442	2506	1878	2351
NCU00571	5512	3711	3752	4457	1699	2425	3638	4414	3016	3592	3313	3449		NCU00571	7474	7521	5195	4319	6040	5934	8354	7274	4554	9017	7057	4604			NCU00571	4209	3420	3398	3674	4751	5277	4525	3392	4631	5418	3122	3856			NCU00571	1757	1814	1772	3144	3907
NCU00572	184	130	122	159	58	119	377	269	225	228	195	213		NCU00572	86	201	307	227	251	187	240	161	105	187	170	93			NCU00572	115	96	87	68	90	92	103	67	68	106	44	78			NCU00572	123	82	45	50	77
NCU00573	7705	4502	4214	6049	2772	4098	7010	6362	4481	4856	4783	4870		NCU00573	2876	5163	5477	4769	8882	7949	11135	9103	7409	13162	14256	8541			NCU00573	4530	4632	4417	3151	4442	4924	5789	3669	5971	4695	3156	3703			NCU00573	2211	2195	1974	3207	3121
NCU00574	13	9	6	5	8	4	18	9	10	8	12	6		NCU00574	31	56	22	17	22	32	26	28	16	64	35	20			NCU00574	0	5	0	0	5	0	6	2	0	4	2	8			NCU00574	7	5	5	0	0
NCU00575	32343	8639	8195	21811	12361	19377	36321	33548	23784	26761	24882	26234		NCU00575	6855	20446	14030	29754	40941	24163	31398	24538	16289	21270	22501	14797			NCU00575	16203	16819	15525	16978	21945	23429	23346	16255	23362	24096	16152	18100			NCU00575	2112	1973	1928	21630	21282
NCU00576	1752	1802	1394	1911	502	696	1060	1125	807	1039	882	966		NCU00576	3297	1381	948	1364	1896	1647	2398	1912	1114	2926	2091	1384			NCU00576	2213	2281	2219	1759	2238	2492	2775	1657	2772	2889	1703	1858			NCU00576	678	673	713	1266	1422
NCU00577	4540	4565	3515	3400	1747	2228	2756	3336	2334	2362	1881	2066		NCU00577	4533	4431	4076	2418	2441	2723	2307	2038	1353	2526	2408	1308			NCU00577	4645	4027	4106	2066	2466	2687	2635	2060	2590	3060	1783	2166			NCU00577	5873	5542	5434	2805	3240
NCU00578	2518	1488	1409	826	617	1119	2273	2620	1696	1820	1990	2061		NCU00578	1457	3559	3171	2940	2237	1984	2714	1851	1126	3155	2315	1239			NCU00578	2700	2005	2376	1647	1974	2022	1462	1068	1356	2495	1372	1440			NCU00578	2211	2043	1868	2513	2965
NCU00579	4799	1527	2042	2750	1255	2429	5538	5143	3477	3583	3237	3770		NCU00579	501	2278	2815	2556	4738	4106	6781	5695	4694	8002	7696	5006			NCU00579	4514	3910	3730	4366	5869	6664	6002	4298	6320	6236	4015	5096			NCU00579	849	995	915	5057	4969
NCU00580	1583	1907	1170	1168	490	606	1233	1421	1218	1476	1030	1409		NCU00580	3055	3509	2090	3753	4731	3919	4089	4236	2556	3068	2745	1574			NCU00580	2580	1722	1588	998	1516	1424	1525	1098	1360	1615	1017	1095			NCU00580	635	576	545	662	656
NCU00581	1041	916	955	732	241	313	595	593	428	495	458	514		NCU00581	2473	1607	967	872	1021	875	1460	1317	505	1582	1173	802			NCU00581	1203	1024	1120	694	842	1001	863	774	953	1125	556	755			NCU00581	358	321	359	485	532
NCU00582	42104	22788	26226	42326	14058	15788	10416	10349	8480	6441	5819	6143		NCU00582	12758	30745	29265	13434	17083	13033	11588	9253	4682	11087	9001	6543			NCU00582	27596	27465	28176	8424	10571	11762	12120	9533	12148	11961	7504	9100			NCU00582	10022	9863	8535	6892	7321
NCU00583	34	15	10	22	8	15	9	4	5	7	5	1		NCU00583	35	45	21	16	18	25	10	8	2	10	12	6			NCU00583	9	4	14	0	2	0	0	0	4	0	0	3			NCU00583	0	0	0	0	0
NCU00584	4699	2355	4296	4770	1012	1911	4188	4502	2913	2989	3435	3533		NCU00584	5326	5077	3623	3475	6188	4577	9926	8036	6510	12305	12237	6711			NCU00584	2710	2123	2133	1579	2006	2151	3121	2005	2922	2225	1436	1698			NCU00584	742	673	548	2474	2642
NCU00585	11936	8496	16557	16578	2758	4328	7910	7285	4452	3893	4421	4752		NCU00585	8179	3646	6630	2913	5403	4577	9558	7522	4434	16496	12831	10233			NCU00585	6323	4961	5233	599	760	827	1403	1124	1474	830	551	680			NCU00585	1621	1565	1401	2837	2997
NCU00586	2055	799	642	254	275	287	1487	90	250	445	41	58		NCU00586	381	292	1510	408	1580	187	611	306	334	1354	662	435			NCU00586	4482	2892	2764	63	70	55	93	52	68	70	42	39			NCU00586	871	742	814	19	41
NCU00587	2241	1249	1404	1812	882	1455	3317	3225	2164	3438	3252	3097		NCU00587	1477	1521	2108	2231	3437	2592	6019	4176	3383	9268	8948	5315			NCU00587	2125	1901	1716	3023	4085	4463	4826	3263	4805	4406	2786	3464			NCU00587	959	918	805	5620	5732
NCU00589	11461	11770	12572	19163	7583	7669	9362	8263	6214	7450	6002	6310		NCU00589	12154	4776	5482	4394	7446	8479	8397	8592	5931	13114	13304	8095			NCU00589	11136	9906	9796	3776	4848	4925	5749	4235	5805	5060	3577	4233			NCU00589	4351	4118	3837	4199	4429
NCU00590	2256	1243	1025	960	618	909	1321	1314	926	1124	1016	1064		NCU00590	1808	2082	1855	1361	1869	1379	2578	2062	1227	2909	2220	1528			NCU00590	2037	1400	1528	1224	1751	1729	1760	1525	1935	1920	1253	1309			NCU00590	727	581	534	2123	2339
NCU00591	427	206	203	142	102	177	459	386	216	248	231	219		NCU00591	130	674	756	450	1019	774	829	830	657	2057	1530	1155			NCU00591	805	585	532	286	363	408	286	248	410	387	233	296			NCU00591	248	261	280	616	519
NCU00592	3193	2745	2577	3243	1515	1912	1548	2111	1381	1410	1239	1426		NCU00592	4187	3596	2795	1806	1824	2233	2114	1792	984	2116	1837	1225			NCU00592	2513	2228	2314	1164	1307	1410	1705	1462	1699	1668	877	1129			NCU00592	2062	2075	1938	2055	2302
NCU00593	2417	1512	1509	1521	798	1223	1861	2296	1232	1695	1640	1610		NCU00593	1987	2292	2407	1915	2183	1684	3043	2338	1264	3892	2805	1714			NCU00593	3103	2205	2261	2294	2994	3217	3156	2742	2930	3340	2108	2430			NCU00593	1121	1044	877	2374	2731
NCU00594	8	2	11	1	1	1	2	1	1	6	3	1		NCU00594	19	2	6	0	10	2	5	2	9	7	5	6			NCU00594	2	5	0	0	0	0	0	0	0	0	0	5			NCU00594	2	0	0	0	0
NCU00595	3926	2601	3715	1888	747	1338	2011	1978	1442	1792	1763	2048		NCU00595	2507	3591	2917	1870	2977	2603	3683	3184	2415	5270	4868	3343			NCU00595	2285	2127	2059	1450	2005	2037	2001	1581	2166	2062	1264	1695			NCU00595	1179	1178	1000	777	1024
NCU00596	3108	1212	1381	1575	842	1565	2777	3708	2536	3409	3393	4058		NCU00596	1229	2960	3747	1600	2047	1345	2845	2561	1042	2419	1658	1426			NCU00596	2087	1562	1836	4909	6502	6508	4595	3486	4869	8399	4829	4802			NCU00596	1502	1303	1174	5542	6707
NCU00597	16181	14984	12449	16199	9631	14183	12735	13859	9708	9801	8082	8523		NCU00597	8767	14623	18771	9595	6267	6431	4722	2812	1360	744	1035	516			NCU00597	9775	7634	8271	2343	2959	3174	3242	2826	3113	3572	2359	2382			NCU00597	21372	20507	19750	12324	12916
NCU00598	1281	989	1184	1637	475	581	1506	1533	1154	1407	1524	1526		NCU00598	4254	2187	1076	1748	3077	3060	6183	7701	7749	8040	8276	4607			NCU00598	893	834	668	1018	1410	1339	1211	923	1194	1577	917	971			NCU00598	206	195	182	473	543
NCU00599	7632	7896	6106	9303	3911	5480	5759	6210	4325	4628	3642	4087		NCU00599	5191	7385	7021	3783	3552	3676	3418	2636	1537	1460	1427	873			NCU00599	6492	6333	6844	3377	4393	4489	5699	4478	6266	5055	3329	3775			NCU00599	8798	8542	8044	5457	5762
NCU00600	13667	10721	13405	7696	4106	6306	8937	8523	7044	7679	6991	7834		NCU00600	10557	10264	10735	5450	10397	9628	20451	18202	13637	34079	32305	20552			NCU00600	6336	5887	5564	4391	5866	6464	7753	5538	8204	6640	4303	4757			NCU00600	3207	3174	2882	3325	3481
NCU00602	10358	12649	15023	13102	4063	5848	9229	6801	5769	8389	7821	9518		NCU00602	16195	21402	22407	5835	6958	8877	14153	12931	7268	20966	21443	13381			NCU00602	5224	4372	4631	4190	5537	5606	4716	3178	4757	5907	4075	4388			NCU00602	1677	1606	1663	1305	1304
NCU00603	1	0	0	1	1	0	0	0	0	0	0	0		NCU00603	0	0	0	0	0	0	1	6	1	0	1	1			NCU00603	0	0	5	0	0	0	0	0	0	0	0	0			NCU00603	0	0	0	0	0
NCU00604	838	853	898	1088	573	425	363	410	233	230	219	237		NCU00604	538	346	359	229	204	218	187	125	103	98	148	64			NCU00604	486	416	441	117	139	113	188	178	214	124	116	109			NCU00604	182	188	193	39	45
NCU00605	3961	4603	2653	2065	1748	3154	3902	4503	2662	5212	4250	4440		NCU00605	1850	4014	5907	3449	2916	1974	3519	1957	1106	3359	2733	1743			NCU00605	5000	4066	4150	3745	4882	5216	4170	3175	4041	5540	3832	3669			NCU00605	10103	9414	9089	8206	8910
NCU00606	158	75	107	39	34	50	110	149	65	1221	1069	1650		NCU00606	225	185	265	276	332	151	527	414	195	6152	5560	3222			NCU00606	188	127	139	17	18	20	21	6	23	30	13	18			NCU00606	71	91	88	369	382
NCU00607	64	80	109	2	19	54	100	10	20	2	0	6		NCU00607	386	79	76	12	24	66	0	18	19	4	6	2			NCU00607	31	21	28	0	0	0	0	0	0	0	0	0			NCU00607	44	39	43	0	0
NCU00608	365	150	158	134	79	55	103	95	64	76	62	98		NCU00608	80	184	237	132	243	178	316	200	140	647	379	272			NCU00608	564	429	432	323	384	506	374	279	334	490	334	448			NCU00608	117	93	107	240	293
NCU00609	3232	2226	1924	2194	1282	1960	3203	2821	2005	1672	1514	1604		NCU00609	640	1386	1366	1006	1367	1497	1756	1426	1301	2493	2315	1384			NCU00609	3202	2783	2689	1368	1952	2057	1901	1667	2139	1971	1276	1584			NCU00609	931	1009	863	1228	1414
NCU00611	6632	8141	7626	12368	3832	3491	4302	3844	2757	1816	1693	1982		NCU00611	9802	1412	2152	3550	3920	2451	3049	2385	1350	2982	2421	1570			NCU00611	3473	4218	4527	1600	2087	2583	3306	2557	3480	2390	1583	1974			NCU00611	1464	1404	1440	1794	1945
NCU00614	1627	419	630	883	474	999	2922	2691	1641	2850	2757	3121		NCU00614	161	460	925	1279	2077	1312	4251	2848	1593	6498	4318	3089			NCU00614	1765	1761	1651	4446	6028	6456	7975	5997	7769	6580	4373	5238			NCU00614	458	375	373	4976	5206
NCU00616	709	481	459	402	257	424	960	900	621	881	779	840		NCU00616	687	1171	1107	1013	1283	991	1283	1102	905	1916	1877	1261			NCU00616	837	630	633	559	829	789	711	515	815	966	588	639			NCU00616	568	507	453	739	752
NCU00617	6062	4868	3483	5832	2942	3582	4413	5487	3358	3378	3420	3354		NCU00617	2258	4849	3074	3919	4586	3985	5757	3775	2593	4757	4192	2822			NCU00617	4750	3885	4402	2541	3276	3472	3423	2493	3543	3579	2185	2685			NCU00617	1533	1420	1369	4336	4780
NCU00618	223613	165619	170764	197123	110036	184201	334644	297081	235661	232576	248225	242702		NCU00618	147126	212772	226641	242606	299577	187058	301503	174353	136542	118503	114325	57510			NCU00618	133251	116963	122570	88411	119123	119842	102878	75335	100735	125034	86668	92880			NCU00618	148212	142603	137390	159975	168153
NCU00619	1387	1151	1160	1702	495	513	904	677	607	594	516	578		NCU00619	2629	1101	621	1026	2291	1826	3717	3497	2650	5719	5314	3134			NCU00619	987	1095	887	820	1169	1193	1720	1368	1841	1486	790	984			NCU00619	301	307	287	557	781
NCU00620	2701	2100	1907	2463	1079	1057	1240	1398	952	753	737	926		NCU00620	1668	1404	1189	925	1093	1349	1323	1245	616	963	823	620			NCU00620	1156	1021	1246	499	712	764	897	783	971	792	457	644			NCU00620	1008	1014	816	1017	1182
NCU00621	5725	4627	3929	6207	2476	3656	7019	6145	4478	4356	4197	4746		NCU00621	5056	5032	4703	3988	6510	5730	6069	6496	4874	7364	8143	4924			NCU00621	5775	6415	6440	4319	5707	6040	6254	4669	6370	6024	3999	4613			NCU00621	4629	4486	3976	5294	5198
NCU00622	5436	4370	3481	4364	1928	3169	5102	5372	3528	3981	3570	4266		NCU00622	3277	5777	4620	3095	4945	6328	6078	5941	4240	8295	9069	6151			NCU00622	5409	5460	5333	4853	6229	7253	6680	4326	7037	6911	4761	5573			NCU00622	3484	3630	3009	4576	4335
NCU00623	1513	934	1757	1120	375	487	1437	1135	717	1006	993	1146		NCU00623	913	711	825	836	1387	823	2260	1639	1105	5622	3856	2759			NCU00623	1380	862	964	920	1302	1184	1367	1057	1392	1404	985	939			NCU00623	341	310	248	505	714
NCU00624	3369	2005	1941	3403	1394	1775	3181	3315	2150	2451	2498	2464		NCU00624	1800	2409	1562	1979	3367	3915	5323	5705	4868	7609	7283	4132			NCU00624	2437	2150	2001	2208	2851	3108	3647	2819	3568	3389	2021	2381			NCU00624	702	669	790	1987	2121
NCU00627	2780	1149	1130	1922	1463	2159	7489	6749	3830	8352	7313	7876		NCU00627	614	903	1597	1411	3058	1666	7870	4537	3187	17668	14136	9265			NCU00627	1777	1628	1442	7269	9438	9598	8157	5458	7711	9603	7135	7489			NCU00627	580	551	493	6853	6778
NCU00628	2407	1060	1134	2989	1508	2417	4649	3908	2785	2528	2543	2488		NCU00628	1303	1769	1318	2209	3889	2398	3732	3054	2239	3133	3354	2110			NCU00628	1754	2107	2029	1852	2815	2766	3360	2285	3154	2794	1984	2051			NCU00628	917	840	899	2459	2341
NCU00629	4731	647	796	3145	3053	8392	37253	35752	20341	26763	22850	24446		NCU00629	323	613	1414	5886	10679	3258	14008	6671	3297	9408	7490	4482			NCU00629	3778	3804	3337	19079	25103	25577	31369	22175	31967	25895	19017	18994			NCU00629	789	801	793	37157	37469
NCU00630	1018	378	472	567	196	374	835	788	527	586	589	723		NCU00630	326	1206	1266	794	1220	1226	1411	1273	1081	3071	3037	1903			NCU00630	644	475	521	366	571	527	424	283	383	574	347	321			NCU00630	167	133	144	202	233
NCU00631	624	545	571	849	506	804	1388	1452	898	1010	859	879		NCU00631	728	606	884	821	1375	1456	1197	1432	988	1792	1742	1165			NCU00631	1124	1103	1088	1498	1837	2050	1904	1314	1783	1914	1223	1533			NCU00631	781	769	704	912	931
NCU00632	5344	4123	4475	5628	2224	3559	4573	4420	3432	2803	2649	2833		NCU00632	4285	4326	3692	3156	4542	4894	4931	4813	3398	5377	5638	3823			NCU00632	4084	3545	3659	1892	2442	2825	3327	2595	3170	2943	1677	2180			NCU00632	3586	3489	3332	2018	2232
NCU00633	1900	1516	2424	5716	1417	1621	1600	1864	1532	1301	1125	1211		NCU00633	4800	1092	665	735	786	1055	766	1140	438	898	830	453			NCU00633	914	984	1072	1098	1413	1440	3387	2965	3411	1465	933	1138			NCU00633	197	284	183	551	716
NCU00634	274470	200485	203786	256160	147163	219875	354581	362614	249182	293732	287589	303765		NCU00634	206391	279069	247935	273855	307478	212710	325101	205079	141426	128603	121905	54241			NCU00634	150384	132575	144211	119115	152278	158384	142661	107897	133499	172207	114740	121205			NCU00634	163685	155284	152686	207093	221667
NCU00635	81865	44488	50117	37133	35592	64038	110746	114597	76846	99059	96214	97060		NCU00635	21101	53596	70572	90617	91747	54620	117546	52699	34674	48955	40186	24204			NCU00635	48375	43735	47235	56047	74335	77798	76670	52913	76355	83044	56074	58287			NCU00635	54613	52231	51234	114432	125419
NCU00636	32430	19629	21709	24384	13895	25629	45834	42859	31021	43292	40549	39503		NCU00636	18894	24076	29441	47774	62556	37341	83478	47790	33087	66135	53979	32390			NCU00636	16432	14416	17413	19963	27489	31846	33619	21727	29934	28390	20181	21480			NCU00636	14563	13904	15033	37615	36220
NCU00638	2596	2759	3457	2697	1596	2651	4545	2952	2273	2513	2213	2218		NCU00638	4186	1160	3961	2282	2935	1866	3542	3256	3649	5835	6271	3442			NCU00638	1432	1196	1228	279	313	248	253	284	238	354	224	223			NCU00638	2561	2497	2489	334	356
NCU00640	699	695	789	860	342	516	1520	1064	852	915	928	968		NCU00640	1322	613	861	868	1398	839	1513	1191	1040	1732	1973	1064			NCU00640	297	208	233	123	187	179	175	152	192	202	126	126			NCU00640	231	261	207	301	347
NCU00641	904	1175	1358	1117	462	535	739	917	458	803	633	756		NCU00641	2313	1156	1384	879	1063	737	1120	852	432	1229	929	633			NCU00641	1139	1005	968	483	708	638	693	502	609	760	518	527			NCU00641	727	716	625	1020	1152
NCU00642	1075	476	374	355	155	210	352	292	251	236	186	243		NCU00642	167	1149	1275	629	1252	727	362	366	120	252	169	153			NCU00642	883	617	554	134	153	193	80	44	105	159	118	123			NCU00642	106	132	82	66	69
NCU00643	245	106	109	195	74	97	231	218	159	158	209	252		NCU00643	120	538	317	278	478	392	536	393	234	644	670	414			NCU00643	100	106	96	198	247	254	230	156	268	247	154	186			NCU00643	42	29	35	63	57
NCU00644	53972	43347	42963	41748	22403	41999	67525	59192	45209	42702	41142	40187		NCU00644	42565	41112	51919	48424	58704	45192	57473	41984	29230	37987	37944	23072			NCU00644	33053	32416	34507	17358	22859	23137	25848	16568	26437	25152	16890	17880			NCU00644	58573	55930	56152	37520	41322
NCU00645	4	2	2	7	1	1	9	8	8	13	11	10		NCU00645	20	16	9	14	21	11	10	5	8	4	9	2			NCU00645	0	0	0	0	0	0	0	0	0	0	0	0			NCU00645	0	0	0	0	0
NCU00646	866	300	568	536	202	836	1895	1812	1203	1880	2405	2161		NCU00646	695	1277	1293	1530	1879	1876	1925	2155	1660	4413	3861	2229			NCU00646	543	429	491	2549	3133	3778	924	700	874	3420	2238	2911			NCU00646	319	378	352	599	700
NCU00648	154	95	166	232	86	168	344	304	237	185	179	236		NCU00648	188	111	160	186	310	282	331	220	199	536	509	408			NCU00648	130	117	133	137	235	217	313	167	261	228	124	138			NCU00648	92	108	128	274	313
NCU00649	6372	3809	5254	6229	2316	3349	4175	4316	2760	4210	3750	4257		NCU00649	3715	3490	4151	3471	3210	2953	3230	2355	1210	3655	2999	1689			NCU00649	5041	4434	4576	3690	4793	5070	5523	4065	5626	5467	3524	3845			NCU00649	3315	3136	2823	8422	8694
NCU00650	27488	25699	24223	27023	14807	24037	21096	23314	16237	16235	13744	14358		NCU00650	11786	16237	26823	13449	9351	11649	7497	4569	2302	1129	1312	769			NCU00650	22183	23493	25388	7379	9849	10483	9919	6354	10283	10717	6758	7540			NCU00650	48732	47810	44250	29359	29749
NCU00651	5601	3284	3161	5386	2971	3678	4693	4704	3375	3467	3511	3770		NCU00651	3417	5887	3328	2618	4327	5093	4573	4286	2984	4957	5294	3433			NCU00651	1430	1390	2736	2411	3093	3911	3105	2180	3293	2096	1281	2951			NCU00651	1642	784	1638	2298	2443
NCU00652	1624	783	876	667	318	353	390	388	344	253	235	287		NCU00652	479	1135	932	409	697	763	593	527	441	709	656	595			NCU00652	611	575	549	238	322	362	459	405	435	295	281	245			NCU00652	206	174	102	243	184
NCU00653	3	2	4	4	0	4	2	0	0	2	2	0		NCU00653	1	2	0	0	0	0	2	4	0	2	0	2			NCU00653	3	6	0	0	0	0	0	0	0	0	0	0			NCU00653	0	0	0	5	0
NCU00654	1696	648	871	768	492	1114	1928	1686	1134	1502	1445	1655		NCU00654	332	2185	2267	1770	2572	1989	3546	2575	1957	5852	5206	3355			NCU00654	1012	831	879	457	603	729	1266	957	1115	746	424	543			NCU00654	634	528	501	794	1012
NCU00655	593	162	194	52	78	73	354	281	163	477	676	796		NCU00655	97	107	490	724	1327	368	3163	1626	849	9496	5873	4006			NCU00655	1232	914	1019	2428	3057	3421	3883	3045	4053	3701	2214	2507			NCU00655	184	168	155	4541	5267
NCU00656	2316	1156	1139	2145	668	1015	1807	1753	1030	1065	1067	1186		NCU00656	598	1386	1476	1076	1577	1107	2281	1735	733	1844	1365	987			NCU00656	1791	1971	2027	1575	1896	2197	2256	1598	2242	1999	1286	1600			NCU00656	589	577	539	1199	1103
NCU00657	1866	1227	952	1192	757	1513	2503	2889	1618	2592	2200	2347		NCU00657	742	3316	2375	1968	1705	1562	2294	1747	868	2290	1991	1313			NCU00657	1743	1323	1321	1620	2192	2316	2334	1907	2221	2402	1548	1701			NCU00657	1792	1743	1768	1935	2242
NCU00658	223	95	212	213	68	171	400	281	299	193	178	212		NCU00658	246	252	181	215	292	432	272	385	282	436	537	451			NCU00658	278	177	165	196	278	279	235	254	241	238	168	228			NCU00658	287	252	210	193	165
NCU00659	2204	1920	2963	837	277	439	1038	663	448	610	453	707		NCU00659	2202	525	1049	990	2177	928	5316	4580	3203	9204	7175	4476			NCU00659	4389	3134	3145	298	325	313	624	402	545	325	272	234			NCU00659	346	277	403	192	192
NCU00660	3050	1616	1852	1964	1122	1845	4605	4435	2997	3649	3651	3714		NCU00660	2457	4259	3066	3548	5644	4755	7803	6299	3457	6563	5810	3914			NCU00660	2827	2468	2273	3253	4148	4304	4655	3482	4603	4595	2976	3157			NCU00660	1490	1453	1486	3951	4070
NCU00662	1972	2123	1638	2649	1168	1657	2211	2317	1584	1585	1498	1540		NCU00662	3807	3198	2323	1627	1676	1704	1564	1203	835	1374	1360	811			NCU00662	1586	1337	1490	1068	1551	1603	1758	1433	1703	1821	1099	1328			NCU00662	2196	2035	1910	1395	1628
NCU00663	419	331	277	410	149	208	409	404	293	408	396	412		NCU00663	460	574	421	455	474	539	554	563	412	1545	1381	880			NCU00663	345	247	302	300	396	410	460	344	459	449	245	325			NCU00663	108	133	105	156	205
NCU00664	2481	2044	1587	1713	929	1431	2205	1955	1471	1459	1543	1537		NCU00664	2918	2835	2023	1726	1911	2050	2118	1807	1185	2101	1828	1104			NCU00664	1685	1314	1429	1063	1263	1440	1309	1079	1265	1482	802	1060			NCU00664	1712	1523	1431	1784	1903
NCU00665	3715	3600	3766	5332	1451	1625	1455	1663	1249	1052	897	1107		NCU00665	6406	4108	2202	1862	2592	2846	2460	3108	2068	4567	4066	2536			NCU00665	3113	3306	2958	2405	3292	3686	5678	4422	5797	3634	2407	3041			NCU00665	1179	1057	1025	1374	1581
NCU00666	631	334	278	482	145	310	754	596	510	476	416	490		NCU00666	732	719	618	942	2516	1301	2218	1958	1482	3613	3165	2071			NCU00666	471	456	383	361	483	532	439	326	415	573	338	426			NCU00666	89	74	62	120	121
NCU00667	5483	2775	2369	2916	1587	2178	5942	4571	3214	3794	4094	4136		NCU00667	3424	6389	4530	4799	6962	5162	7911	7894	6734	16955	16074	8811			NCU00667	3964	3026	3032	3030	4186	4146	4688	4115	4308	4694	2858	3067			NCU00667	1714	1561	1505	2764	3066
NCU00668	10814	9588	9359	11722	3639	4606	7627	7016	5434	4685	5085	5395		NCU00668	12049	9297	6645	5429	10926	10834	12666	12768	11959	18150	19930	11629			NCU00668	9736	10742	9645	5369	7119	8091	8365	5233	8631	8116	5238	6005			NCU00668	4424	4502	4134	6811	6435
NCU00669	1130	315	357	667	249	727	2641	3158	2163	3199	3319	3394		NCU00669	187	516	677	1272	2792	3323	7472	8505	6511	9274	7479	5244			NCU00669	895	1019	921	3776	5270	5785	5685	4138	5742	5884	3858	4533			NCU00669	261	277	246	4005	4448
NCU00670	1925	963	857	1170	600	975	2548	2065	1515	1388	1372	1377		NCU00670	1949	2819	1896	2209	2905	2152	3169	3010	2051	7496	6026	3657			NCU00670	1352	971	1020	970	1199	1213	1835	1688	1973	1361	721	1060			NCU00670	578	520	589	562	703
NCU00671	3604	2105	3443	3108	893	1232	2122	2080	1490	1713	1629	1879		NCU00671	2860	2291	2157	1533	3423	3024	3985	4282	2785	6034	5467	4073			NCU00671	3337	3930	3779	2787	3941	4704	4654	3207	4800	4208	2553	3223			NCU00671	1117	1071	799	2386	2331
NCU00673	57974	24231	41673	42278	9570	12817	17636	11301	8847	6474	5060	6714		NCU00673	30900	36332	21864	19989	55537	56359	106610	112226	90170	183612	195666	133371			NCU00673	23438	20850	19897	3942	5933	6744	12161	8841	12202	5889	4341	5067			NCU00673	3071	2781	2711	4789	4772
NCU00674	181	99	163	157	34	49	57	61	58	67	20	44		NCU00674	155	260	154	173	495	588	451	598	344	587	551	566			NCU00674	60	71	63	22	23	26	37	24	52	33	18	31			NCU00674	21	24	13	19	12
NCU00675	930	795	786	1320	438	726	1440	1358	852	1003	987	984		NCU00675	1307	525	543	507	1304	1469	2655	2474	1502	3378	2747	2202			NCU00675	565	702	767	1013	1408	1553	2095	1310	2034	1629	982	1106			NCU00675	297	332	330	1164	1199
NCU00676	4016	3117	3304	4146	2017	3927	5500	5954	4250	5396	4316	4981		NCU00676	3349	2803	3824	3087	3044	3137	3910	3110	1339	1261	1152	766			NCU00676	2866	2693	2664	3275	4168	4405	5227	3376	5058	4774	3046	3184			NCU00676	4218	4015	3834	4805	5211
NCU00677	733	740	463	712	287	423	944	962	717	951	710	953		NCU00677	1720	2823	2075	2113	3385	2617	2063	1820	1278	1193	1202	823			NCU00677	822	559	637	350	534	465	358	285	369	518	320	371			NCU00677	428	451	445	452	572
NCU00678	917	227	512	303	199	479	666	517	279	368	227	197		NCU00678	45	226	808	398	635	196	567	209	91	348	176	146			NCU00678	582	516	483	73	106	129	30	36	40	70	73	95			NCU00678	468	527	495	48	57
NCU00679	33	5	12	7	2	4	24	0	3	8	5	6		NCU00679	19	28	25	14	20	12	22	15	7	20	6	10			NCU00679	21	0	4	3	0	8	3	0	3	5	0	0			NCU00679	7	3	7	2	6
NCU00680	11180	3561	4518	4754	1970	3612	5147	5161	4252	5892	5065	5630		NCU00680	4042	9647	9782	18648	34545	14965	15991	11429	6191	18160	15756	10901			NCU00680	3492	4394	3963	6522	9550	10701	11912	6759	12596	9331	6774	8103			NCU00680	1697	1610	1553	1127	954
NCU00681	3008	1608	1782	2475	922	1058	2641	2135	1475	1908	1879	2055		NCU00681	1949	2145	1893	2309	4765	4380	5193	5132	4178	6360	6641	4041			NCU00681	2386	2512	2462	1954	2547	2818	2707	1918	2501	2718	1876	2051			NCU00681	465	509	478	1625	1622
NCU00682	2686	1040	1118	4686	1242	1301	2210	2221	1763	1838	1508	1750		NCU00682	3788	4950	2445	5207	9831	8262	8525	9393	5531	8264	8078	5120			NCU00682	1411	1747	1639	2541	3255	3544	3698	2718	3630	3756	2393	2875			NCU00682	250	201	163	397	451
NCU00684	667	519	573	752	519	428	644	457	335	417	283	250		NCU00684	266	165	338	371	579	343	856	517	325	1095	691	488			NCU00684	1231	1068	1108	750	931	1130	1150	847	1118	1047	682	851			NCU00684	351	286	330	561	561
NCU00685	66034	46492	53681	58777	25080	39453	51709	47714	34287	35715	35043	36385		NCU00685	41534	48457	50913	32236	49947	48056	54743	50740	42714	67607	76398	43529			NCU00685	30915	30895	30720	15748	21148	23402	20131	13829	20251	22262	16299	17556			NCU00685	34546	34938	30265	22754	21092
NCU00687	23564	23362	24505	27470	8667	10905	16084	14806	11532	10557	10232	10816		NCU00687	25994	15890	12123	10383	18920	19553	24996	22640	18389	29811	31827	18259			NCU00687	14240	16326	16116	8122	11280	12141	13072	9171	13597	11957	7483	9524			NCU00687	6300	5991	5637	7287	7639
NCU00688	187	239	173	166	84	108	227	285	159	202	210	242		NCU00688	121	135	182	139	189	164	178	173	57	132	74	64			NCU00688	278	227	334	254	283	372	264	235	297	358	219	284			NCU00688	144	167	134	206	298
NCU00689	4947	5139	7336	3731	789	952	1127	1157	898	708	793	974		NCU00689	9689	3981	2505	1450	2584	2846	2812	2536	1509	3251	2875	2443			NCU00689	3486	3616	3519	698	905	996	1177	776	1228	931	629	788			NCU00689	810	841	796	769	922
NCU00690	6937	5405	4891	7487	3407	4424	4388	4528	3064	2992	2472	2811		NCU00690	3353	4320	4991	2878	3172	3292	2662	2386	1425	2490	2930	1660			NCU00690	5884	5546	5574	2366	3144	3336	3752	2930	3733	3488	1956	2600			NCU00690	5728	5505	4896	5318	5432
NCU00691	414	175	251	176	55	78	292	168	141	225	253	234		NCU00691	139	188	201	143	368	342	570	544	640	1283	1276	908			NCU00691	316	297	252	361	451	558	582	492	612	534	391	391			NCU00691	85	87	80	402	449
NCU00692	45983	40355	36518	33750	21564	39775	41064	41837	30444	30088	25911	24852		NCU00692	12139	22669	42326	29025	23558	20299	19333	10336	5719	4960	4836	2531			NCU00692	41772	50712	54428	16382	22701	22344	22747	11557	23485	22593	16724	17796			NCU00692	86447	87080	87845	58951	60268
NCU00693	4564	3009	2874	3569	2317	3565	3779	4335	2802	2977	2622	2635		NCU00693	1634	4120	4804	2751	2285	2331	2174	1297	696	1209	910	525			NCU00693	4375	3130	3540	1673	2247	2170	2032	1747	1967	2506	1506	1821			NCU00693	5316	4965	5125	5277	6520
NCU00694	2033	1147	1276	1900	735	1346	1457	1496	1105	1132	1048	1035		NCU00694	983	1432	2124	1971	2947	2345	3107	2256	1348	3322	2419	1662			NCU00694	2552	2630	2693	1365	2056	2200	2783	1650	2991	2251	1409	1645			NCU00694	1598	1624	1489	1563	1606
NCU00695	5564	3656	3748	1103	584	366	572	198	253	136	62	119		NCU00695	1328	647	730	420	1116	695	541	616	549	1032	557	502			NCU00695	2840	2580	2761	187	216	262	344	271	448	258	183	222			NCU00695	525	455	437	55	34
NCU00696	2394	1509	1667	2325	1612	1943	2719	2078	1770	1719	1512	1541		NCU00696	881	1387	1311	1755	3883	3539	5838	3830	2540	5062	3784	2709			NCU00696	2100	2047	2049	2267	2624	2939	3326	2353	3260	3139	1666	2301			NCU00696	588	578	572	1502	1677
NCU00697	8	15	4	11	4	2	0	3	1	3	3	0		NCU00697	3	2	0	0	0	5	9	7	0	2	6	12			NCU00697	0	7	0	3	3	0	1	2	4	0	5	0			NCU00697	3	0	0	0	0
NCU00698	18	7	12	22	19	4	23	14	5	6	10	7		NCU00698	13	1	3	6	3	2	2	8	0	0	0	0			NCU00698	7	4	5	3	0	0	7	9	15	3	4	6			NCU00698	3	3	1	0	4
NCU00699	65	31	39	95	19	32	100	84	70	51	41	76		NCU00699	111	71	63	48	59	61	68	54	51	76	107	68			NCU00699	65	36	35	44	37	50	58	32	46	41	26	35			NCU00699	20	17	25	35	45
NCU00700	532	448	304	781	330	444	868	787	619	560	581	669		NCU00700	351	654	526	337	668	589	540	546	444	506	594	458			NCU00700	236	186	138	268	317	349	389	279	424	344	245	247			NCU00700	269	263	264	340	357
NCU00701	258	225	430	166	43	134	372	331	221	398	333	384		NCU00701	172	226	286	253	227	231	219	227	169	256	292	164			NCU00701	362	318	297	222	332	318	383	343	458	366	176	274			NCU00701	218	237	186	91	97
NCU00704	3	4	0	2	0	2	0	3	2	0	1	1		NCU00704	3	2	1	1	0	0	1	0	1	5	0	1			NCU00704	0	0	0	0	0	0	0	0	0	0	0	0			NCU00704	0	2	0	0	2
NCU00705	131	58	95	112	54	83	76	83	57	60	16	48		NCU00705	151	172	154	72	133	125	111	72	64	74	57	70			NCU00705	34	26	23	6	12	4	9	13	0	10	12	4			NCU00705	48	38	36	7	14
NCU00706	284097	213591	209538	255610	167809	237860	473657	456282	313122	365672	386867	394504		NCU00706	488200	422237	348099	432348	463756	304155	473282	354393	265210	273845	260901	99934			NCU00706	168682	127824	143598	129356	164768	156018	137200	116744	129577	179874	111051	119346			NCU00706	164704	155509	151178	199331	203691
NCU00707	15449	15327	12770	12094	9769	18164	23717	23132	14515	17324	15833	16794		NCU00707	5981	11043	21865	12144	8173	7884	7986	4045	2032	1180	1306	687			NCU00707	10335	8145	9511	2960	4065	4076	3666	2926	3810	4274	3003	2963			NCU00707	38196	37752	35096	30323	31472
NCU00708	74	71	78	51	35	61	70	39	33	19	15	14		NCU00708	30	32	53	27	14	8	12	2	1	0	3	1			NCU00708	36	41	26	3	2	3	0	10	17	10	11	9			NCU00708	59	55	35	12	1
NCU00709	77	91	67	53	32	63	71	63	52	40	23	29		NCU00709	49	48	89	51	54	25	39	18	10	7	1	3			NCU00709	100	81	73	40	41	33	37	27	43	29	40	20			NCU00709	150	158	114	32	48
NCU00710	218	195	111	178	75	118	261	254	180	231	177	208		NCU00710	193	264	176	131	134	131	193	105	123	359	265	170			NCU00710	185	171	196	184	215	281	185	187	200	237	181	161			NCU00710	124	100	117	168	179
NCU00711	1415	974	830	1107	656	1071	1412	1750	1242	1337	1026	1170		NCU00711	448	1035	1186	814	718	799	605	489	191	424	307	268			NCU00711	1404	1043	1201	513	768	801	549	357	561	825	493	594			NCU00711	1835	1697	1625	946	1005
NCU00712	24167	10209	10983	22270	11369	25514	24766	25141	20199	20968	17129	17764		NCU00712	4602	13647	13955	14699	22316	26139	24461	23345	13098	26449	23394	16070			NCU00712	11884	15686	15721	13684	19245	19763	27536	17362	27310	19278	13694	15560			NCU00712	14313	14226	14058	20614	19344
NCU00713	1847	882	1065	1718	706	1101	1412	1278	1131	857	917	936		NCU00713	1055	2207	1266	1467	2222	2441	2230	2537	1453	4127	3238	1975			NCU00713	1217	930	1007	713	941	961	1039	829	1136	1048	634	698			NCU00713	431	349	387	565	771
NCU00714	13950	3810	4151	12585	9473	16901	14037	16126	12016	11194	11236	14341		NCU00714	1334	15015	11709	10422	10413	15411	14588	11637	5879	10399	9122	5289			NCU00714	28336	36046	31391	14758	18817	18500	19186	13421	18099	21445	13552	14098			NCU00714	6194	6056	5561	19080	19806
NCU00715	106	36	32	138	65	120	939	859	569	760	689	870		NCU00715	79	236	190	979	1861	1632	3409	3812	3173	5731	6608	3814			NCU00715	45	74	86	753	827	965	1399	1221	1498	1119	602	715			NCU00715	45	15	26	107	54
NCU00716	73	32	44	44	22	29	119	82	71	65	79	58		NCU00716	84	85	61	37	44	54	67	53	54	87	79	47			NCU00716	42	46	56	24	35	23	0	21	15	9	12	15			NCU00716	34	30	20	19	20
NCU00717	7430	7950	5852	8017	3626	4902	6356	4987	3495	2288	2217	2132		NCU00717	2183	1541	2006	1938	2586	2634	2491	2200	1907	2325	2044	1522			NCU00717	4809	6627	6733	1657	2250	2508	1745	1144	1642	2296	1728	1908			NCU00717	4569	4338	4432	648	662
NCU00718	6	4	5	2	1	3	2	4	2	4	7	10		NCU00718	1	5	6	3	2	0	3	1	1	0	9	0			NCU00718	10	0	3	10	22	15	26	9	12	23	20	11			NCU00718	11	0	3	0	0
NCU00719	281	153	142	224	75	149	338	251	171	274	363	359		NCU00719	80	267	152	167	165	293	135	143	97	337	177	140			NCU00719	108	119	101	1229	1570	2117	874	961	928	1933	1201	1588			NCU00719	105	74	98	56	59
NCU00720	5455	3470	3064	5157	2236	3364	5060	5005	3076	4346	4176	4411		NCU00720	3032	7774	5071	5389	5342	5385	4934	4038	2513	6256	5915	3284			NCU00720	4003	3250	3384	5123	6632	7753	7064	5637	6729	7454	4482	5978			NCU00720	2683	2575	2426	2755	3058
NCU00721	8944	5336	4148	10020	2445	3272	4670	4183	3328	2448	2101	2203		NCU00721	3259	11197	6580	5876	8018	8791	6559	6644	4325	8931	9467	6350			NCU00721	2720	2297	2236	908	1372	1444	1419	1223	1589	1178	918	971			NCU00721	1665	1670	1449	1063	1085
NCU00722	1226	436	394	604	256	286	299	290	271	226	186	264		NCU00722	371	1226	627	1251	1515	1450	865	955	564	1116	997	724			NCU00722	525	334	451	274	267	378	426	383	569	360	229	255			NCU00722	80	49	53	89	118
NCU00723	1210	733	596	739	299	395	464	431	301	180	240	314		NCU00723	590	1555	824	546	703	706	918	648	603	1102	863	736			NCU00723	668	572	522	238	320	373	332	159	320	345	216	320			NCU00723	188	181	175	84	78
NCU00724	32	18	30	55	19	15	116	216	120	25	93	73		NCU00724	52	8	9	2	17	5	18	15	3	9	9	1			NCU00724	37	34	35	9	16	13	57	38	76	14	15	9			NCU00724	4	6	0	0	3
NCU00725	4618	2880	2879	3177	1362	2132	3005	2928	2264	2855	2843	3041		NCU00725	3767	4934	3283	3155	5739	4853	8111	6822	4821	7331	5833	3929			NCU00725	6586	5896	5921	4095	5385	6110	5211	3487	5038	6142	3735	4357			NCU00725	1106	1090	1052	3690	3818
NCU00726	31004	15485	15386	13989	12253	27439	84790	86953	59024	99158	103776	98011		NCU00726	7366	13085	21507	42662	56764	31952	117022	61750	37910	111532	86272	53524			NCU00726	24467	22029	21000	64811	89700	90499	106579	75419	104023	93520	62150	68813			NCU00726	17658	16454	16250	123006	132562
NCU00727	7022	5979	4819	6900	3830	5639	4973	6017	3918	4065	3339	3406		NCU00727	3379	7611	7964	4375	2986	3543	2300	1538	1007	1036	1049	647			NCU00727	6366	4613	5054	1866	2614	2667	2564	2163	2465	2849	1894	2058			NCU00727	8644	8204	7746	5019	5157
NCU00728	13	2	8	15	6	2	17	12	9	13	7	13		NCU00728	27	53	27	41	52	56	44	31	31	114	65	45			NCU00728	52	32	24	8	8	30	41	17	22	11	10	11			NCU00728	11	9	18	0	0
NCU00729	6539	1901	2352	4744	2048	5639	16985	14491	10168	10175	10676	11633		NCU00729	1610	5676	4994	8157	17220	18906	38519	36557	32246	124632	120896	81783			NCU00729	3805	3104	3291	991	1498	1488	5605	3752	5695	1435	1076	1111			NCU00729	1506	1522	1365	298	463
NCU00730	282	623	268	455	133	143	322	363	276	391	255	390		NCU00730	642	339	212	112	286	298	449	784	462	674	469	322			NCU00730	472	419	469	408	511	546	527	448	560	577	368	327			NCU00730	202	161	117	278	316
NCU00732	11	4	3	3	1	6	9	19	7	14	18	14		NCU00732	2	7	36	21	19	14	35	27	13	27	15	13			NCU00732	0	0	0	0	5	8	0	0	4	7	0	6			NCU00732	5	11	6	0	0
NCU00733	62	50	37	63	37	72	148	95	48	47	72	41		NCU00733	88	44	54	59	90	72	99	83	60	89	105	51			NCU00733	43	30	31	13	21	35	37	21	30	47	22	25			NCU00733	42	46	36	34	34
NCU00734	5156	4635	3442	5694	3270	4566	5660	5450	4362	3830	3211	3566		NCU00734	2950	4876	5333	3295	3484	3658	3136	2509	2209	2977	3299	1708			NCU00734	4723	3996	4055	2565	3654	3691	3259	2624	3160	3902	2464	2978			NCU00734	6905	6792	6431	3713	4131
NCU00735	6190	5226	3538	5551	3685	5658	5376	6051	4189	3830	3283	3217		NCU00735	2965	7094	8462	4513	2529	3104	2029	1168	586	284	294	136			NCU00735	4034	2834	3288	1180	1665	1482	1788	1581	1908	1888	1083	1213			NCU00735	6501	6222	6314	3263	3894
NCU00736	1785	1001	912	1462	827	1356	2480	2616	1612	1492	1530	1646		NCU00736	1111	2019	1635	1865	2227	2047	2840	2129	1450	2615	2088	1324			NCU00736	979	861	801	1004	1294	1329	1422	909	1371	1528	913	980			NCU00736	585	556	559	1931	2224
NCU00737	2804	982	1158	1696	1217	2242	4938	4793	3140	4475	4290	4587		NCU00737	776	1435	1948	3194	3852	2468	5661	3638	2132	6230	4867	2825			NCU00737	2203	1945	1854	3693	4726	5094	5291	3981	5116	5163	3444	3993			NCU00737	782	762	760	6156	6586
NCU00738	2879	1832	1732	2121	1129	1842	3789	3443	2262	2686	2751	2994		NCU00738	1787	3142	2627	2770	3621	2947	4200	3610	2667	4458	4836	2971			NCU00738	1978	1906	1879	2645	3290	3428	3574	2653	3672	3582	2272	2737			NCU00738	1802	1639	1569	2516	2727
NCU00739	1	0	0	7	0	0	0	0	0	0	0	0		NCU00739	3	0	0	1	1	0	0	1	0	0	0	2			NCU00739	0	3	0	0	0	0	0	0	0	0	0	0			NCU00739	0	0	0	0	0
NCU00740	360	582	799	455	108	161	271	276	179	162	141	210		NCU00740	884	236	205	248	448	404	466	568	461	625	871	397			NCU00740	620	779	537	169	206	214	313	228	317	269	172	196			NCU00740	99	100	104	151	158
NCU00741	2932	4614	5358	2591	703	1005	1196	1247	1145	1037	763	1044		NCU00741	4351	1231	1382	1178	1663	1649	2903	2443	1485	3546	2939	2122			NCU00741	4201	4661	3862	977	1315	1269	2129	1268	2065	1480	759	1049			NCU00741	933	969	836	1046	1177
NCU00742	5463	3315	2151	3100	2036	3859	9228	9736	6723	10821	8568	9892		NCU00742	3068	9177	6288	6836	8797	10488	13648	12550	8246	12273	12201	6863			NCU00742	3177	2788	2807	11073	14559	16006	12519	8459	12284	15618	10448	12168			NCU00742	3921	3866	3515	8536	9063
NCU00743	14671	1584	3110	6334	3660	5274	7884	8470	4702	6120	6294	6906		NCU00743	468	2743	3768	3374	8855	8415	13017	9144	5745	22503	17316	12797			NCU00743	4479	4895	4339	11215	14472	16407	14283	10382	14022	15637	10970	12748			NCU00743	651	640	539	6902	7257
NCU00744	10253	9468	10032	12209	4701	5877	7507	7202	5836	5820	5101	5477		NCU00744	12743	6691	8186	5052	7951	8159	8441	7973	5739	10039	10052	6711			NCU00744	10639	9300	9538	4521	5823	6318	5197	3937	5037	6586	3971	5057			NCU00744	6653	6507	5924	3182	3513
NCU00745	3	2	1	3	1	1	2	0	0	4	0	1		NCU00745	6	2	5	0	8	2	3	1	6	4	1	8			NCU00745	3	0	0	0	0	0	0	2	0	3	0	0			NCU00745	0	0	0	0	0
NCU00746	0	0	0	6	0	0	0	0	0	0	0	0		NCU00746	0	0	0	0	0	1	0	1	0	0	5	0			NCU00746	0	0	0	0	0	0	0	0	0	0	0	0			NCU00746	0	0	0	0	0
NCU00747	2	0	1	0	0	0	1	0	0	0	0	0		NCU00747	1	0	0	0	0	0	0	0	0	0	0	0			NCU00747	0	0	0	0	0	0	0	0	0	0	0	0			NCU00747	0	0	0	0	0
NCU00748	2961	1728	1529	2190	832	484	487	411	330	149	171	115		NCU00748	1588	740	1128	439	487	283	307	238	157	374	316	184			NCU00748	4039	3537	3699	409	501	471	526	412	593	563	340	412			NCU00748	504	486	498	99	65
NCU00749	206	91	150	96	30	77	212	147	125	179	145	228		NCU00749	183	190	163	256	244	187	262	194	183	404	332	287			NCU00749	237	149	169	197	247	293	322	253	318	254	171	213			NCU00749	116	130	126	92	144
NCU00751	447	233	362	305	130	239	496	438	260	395	491	412		NCU00751	726	565	420	421	388	460	693	547	360	635	526	329			NCU00751	481	378	319	233	372	416	175	97	153	371	259	329			NCU00751	385	312	240	104	108
NCU00752	707	452	551	963	396	581	801	699	594	374	316	400		NCU00752	723	267	430	430	519	417	498	346	192	325	226	242			NCU00752	389	469	513	210	239	283	310	232	358	321	231	178			NCU00752	428	512	567	260	266
NCU00753	4591	4368	3906	6231	2488	3709	3839	4585	3145	4288	3397	3630		NCU00753	6749	4343	4319	3479	2970	2775	3395	2672	1042	2263	1815	931			NCU00753	3425	3380	3553	2708	3697	3798	4124	3047	4257	3833	2907	2868			NCU00753	4552	4675	4411	4302	4194
NCU00754	212	888	773	1262	96	261	243	142	144	95	92	265		NCU00754	37243	3256	2137	581	1564	1269	974	2445	1737	1738	1837	1057			NCU00754	947	1095	732	67	150	100	91	59	93	90	98	89			NCU00754	459	432	412	53	41
NCU00755	2718	1713	1121	1037	662	750	971	910	620	536	301	394		NCU00755	2457	3125	2534	792	2419	1933	1670	2712	2294	1296	1779	856			NCU00755	1210	798	826	85	116	105	120	96	119	96	79	109			NCU00755	303	279	264	20	34
NCU00756	1	0	1	0	0	0	0	0	0	0	0	1		NCU00756	6	0	3	1	0	0	0	2	0	1	1	1			NCU00756	0	0	0	0	0	0	0	0	0	0	0	0			NCU00756	0	0	0	0	0
NCU00757	165	267	220	177	39	11	5	11	21	5	1	3		NCU00757	1571	359	42	5	13	38	6	16	9	0	7	8			NCU00757	44	54	22	0	3	0	3	11	17	0	0	0			NCU00757	16	13	12	0	0
NCU00758	350	476	233	247	139	265	437	391	365	465	295	410		NCU00758	505	262	250	236	333	229	282	283	166	523	475	261			NCU00758	520	338	390	292	435	406	447	327	434	405	309	325			NCU00758	792	824	792	748	736
NCU00759	1307	1864	1179	2286	996	1435	2633	2411	1789	2033	1650	1806		NCU00759	634	809	755	697	1525	1628	2784	2479	1679	2309	2243	1447			NCU00759	892	817	680	983	1294	1395	1619	1338	1616	1480	1006	1090			NCU00759	644	679	608	1151	1055
NCU00760	1	2	2	5	0	2	0	0	1	2	0	1		NCU00760	25	5	0	0	5	1	2	2	5	2	0	2			NCU00760	0	0	0	0	0	0	0	0	0	0	0	2			NCU00760	4	0	0	0	0
NCU00761	275	366	282	306	134	131	287	159	165	125	141	138		NCU00761	382	172	80	126	195	140	178	221	147	247	313	168			NCU00761	65	62	71	38	51	36	81	91	60	41	22	23			NCU00761	47	81	66	20	18
NCU00762	121	170	145	125	35	77	179	201	152	180	150	235		NCU00762	434	207	126	185	343	206	816	613	386	1163	865	592			NCU00762	157	148	144	158	157	128	299	166	327	125	132	100			NCU00762	75	100	77	41	34
NCU00763	0	0	1	0	0	0	0	0	1	0	0	0		NCU00763	3	1	0	4	0	0	1	1	0	0	0	0			NCU00763	0	0	3	0	0	0	0	3	0	0	0	0			NCU00763	0	0	0	0	0
NCU00764	0	0	0	0	0	0	0	0	0	0	0	0		NCU00764	0	0	0	0	0	0	0	1	0	0	0	0			NCU00764	0	0	0	0	0	0	0	0	0	0	0	0			NCU00764	0	0	0	0	0
NCU00765	41	19	14	39	13	11	48	53	61	37	33	48		NCU00765	64	43	16	21	57	63	77	69	71	103	178	83			NCU00765	18	16	15	0	12	24	31	9	35	25	5	22			NCU00765	0	7	0	0	9
NCU00766	1805	448	431	114	157	185	1297	305	260	1053	255	178		NCU00766	133	171	1611	532	1572	137	798	295	264	1660	885	591			NCU00766	3373	1917	1988	256	399	384	131	115	139	402	263	264			NCU00766	1013	954	884	232	177
NCU00768	41972	48874	48022	46400	21157	34845	41223	41326	31845	35596	30516	30704		NCU00768	40697	24492	36561	27527	30732	25097	26572	19785	10483	10924	9879	6265			NCU00768	38256	43279	42422	19979	27039	27780	29313	16420	28523	27463	19365	21242			NCU00768	49803	48809	47540	47398	46114
NCU00770	7221	8018	10752	4643	1159	1271	2201	2149	1524	1538	1450	2009		NCU00770	8584	1923	1877	1690	2699	2825	3559	3496	2750	4444	4756	2795			NCU00770	5172	5348	5007	2391	3239	3439	4525	3239	4285	3493	2146	2660			NCU00770	793	921	783	5067	4598
NCU00771	1886	1811	1920	1174	484	567	1586	1573	1009	1565	1692	1889		NCU00771	1183	580	551	551	1333	977	3014	2141	1469	4642	3960	2774			NCU00771	1230	1268	1136	2532	3339	3673	3892	2176	3686	3543	2448	2780			NCU00771	167	208	197	3996	4367
NCU00772	2983	2084	1828	3383	1086	1552	1826	2119	1295	1324	1181	1344		NCU00772	2825	2618	1920	1472	2618	3134	2477	2326	1283	2610	2037	1888			NCU00772	2294	2275	2306	1602	2180	2387	2368	1477	2459	2476	1480	1851			NCU00772	1096	900	866	1333	1502
NCU00773	3	9	6	12	0	0	5	7	0	15	8	3		NCU00773	8	4	3	5	5	13	0	6	18	9	19	10			NCU00773	0	0	0	0	0	0	4	0	10	0	0	0			NCU00773	0	3	0	0	0
NCU00774	44	31	27	47	27	19	57	68	28	83	52	43		NCU00774	90	72	92	113	155	173	276	216	197	415	417	239			NCU00774	127	127	125	97	107	108	129	136	148	112	63	93			NCU00774	112	88	111	16	22
NCU00775	35782	27172	24767	21992	17261	34130	48549	46225	34557	49321	41509	41473		NCU00775	22431	35803	52379	60365	76751	54911	104298	65699	52922	88377	84574	50423			NCU00775	30336	32118	31411	28093	38706	39522	42120	23060	41165	37926	28092	28905			NCU00775	79292	76472	75163	59574	57461
NCU00776	12	6	12	3	0	3	9	8	0	2	5	6		NCU00776	16	5	4	0	4	6	5	0	3	10	14	7			NCU00776	13	6	16	0	0	0	9	8	0	0	0	0			NCU00776	47	21	15	7	0
NCU00777	9697	8998	8619	8787	5730	8410	7393	8289	5794	5504	4529	4503		NCU00777	5438	8091	10854	5387	3845	4396	2767	1836	838	569	633	347			NCU00777	7325	6240	6651	2150	2854	2687	2799	2432	2859	3159	1976	2102			NCU00777	12911	12299	11243	4983	5313
NCU00778	1479	568	599	1331	617	1089	2352	2098	1499	1541	1582	1702		NCU00778	526	1013	1033	1161	1841	2067	3811	3565	2922	4693	4536	3050			NCU00778	873	781	753	1454	2204	2232	2416	1899	2427	2386	1467	1761			NCU00778	442	419	464	1384	1725
NCU00779	0	1	0	2	1	0	2	4	0	0	0	0		NCU00779	2	0	0	0	0	0	2	0	5	0	0	0			NCU00779	3	0	0	0	14	3	0	3	5	0	3	0			NCU00779	3	0	0	3	0
NCU00780	122	81	77	159	38	82	173	178	148	188	162	148		NCU00780	137	194	165	168	243	195	136	156	96	134	153	66			NCU00780	77	79	80	120	131	136	191	85	175	196	111	127			NCU00780	37	40	17	47	50
NCU00781	0	0	0	0	0	0	0	0	0	0	0	0		NCU00781	0	1	0	0	0	0	1	1	0	1	0	1			NCU00781	1	0	0	0	0	2	0	0	0	0	3	0			NCU00781	0	0	0	0	0
NCU00782	66	62	52	24	9	5	18	14	6	8	11	21		NCU00782	69	11	14	19	43	50	32	49	31	103	78	56			NCU00782	81	62	60	31	29	47	18	34	23	27	13	32			NCU00782	22	15	31	0	8
NCU00783	0	0	0	0	0	0	0	0	0	0	0	0		NCU00783	0	0	0	0	0	0	0	0	0	0	0	0			NCU00783	0	0	0	0	0	0	0	0	0	0	0	0			NCU00783	0	0	0	0	0
NCU00784	1962	1775	1986	3864	864	1132	1876	1741	1144	1326	1171	1445		NCU00784	3250	1166	1320	1653	2762	1356	2083	1931	1316	2077	1639	1155			NCU00784	2462	2610	2467	1886	2502	2457	3152	2433	3556	2440	1659	1869			NCU00784	786	703	637	2140	2092
NCU00786	10	21	12	88	15	11	23	58	29	15	10	4		NCU00786	49	10	6	17	54	32	46	62	36	49	20	24			NCU00786	22	23	12	0	10	18	9	3	22	11	0	8			NCU00786	0	10	17	10	19
NCU00787	26	15	15	2	1	5	5	3	0	0	1	1		NCU00787	1	22	40	13	21	7	15	4	5	30	5	8			NCU00787	187	139	80	5	12	10	9	7	14	11	5	7			NCU00787	39	25	23	13	2
NCU00788	97	57	78	73	56	56	161	66	63	49	81	71		NCU00788	160	168	190	171	250	90	190	117	78	280	256	93			NCU00788	84	110	77	38	78	40	135	67	87	62	36	29			NCU00788	90	61	70	20	29
NCU00789	983	558	363	978	319	414	1725	1484	1061	2030	1801	2125		NCU00789	302	317	471	532	1358	904	2304	2165	1427	5089	4499	3109			NCU00789	1213	1325	1061	3032	3807	4315	5625	4229	5812	4038	3117	3340			NCU00789	252	226	220	3790	3496
NCU00790	957	454	526	611	367	557	731	628	492	332	341	449		NCU00790	407	526	655	674	1079	569	758	486	320	397	333	257			NCU00790	591	594	553	178	177	253	322	232	307	257	123	177			NCU00790	595	637	549	177	209
NCU00792	24273	15532	23144	22121	14844	25202	22567	25489	19686	18076	14882	18733		NCU00792	26917	18112	13508	19375	22546	24398	29594	27361	15458	18671	18880	11684			NCU00792	9231	9940	10796	13971	17713	18889	20958	16034	21205	19858	12797	14195			NCU00792	2547	2512	2556	8088	8794
NCU00793	4518	2721	2524	9406	4766	7557	15500	12332	8859	12736	9808	11359		NCU00793	1274	1827	3317	4642	6306	4723	6678	7983	4981	11208	12649	7889			NCU00793	7675	11071	9502	8466	11379	11125	14293	9593	13898	11436	8347	8550			NCU00793	5726	5493	4981	8732	8350
NCU00794	15969	12732	10279	12828	8651	15805	12006	12853	9203	8502	7204	7491		NCU00794	4628	13205	20418	9133	6229	6804	4859	2366	1163	713	804	496			NCU00794	12831	11272	11435	3427	4406	4442	4520	3467	4735	4603	3168	3505			NCU00794	30987	29962	27841	16041	16370
NCU00795	10	0	2	43	4	3	4	0	1	5	3	2		NCU00795	15	4	0	0	2	4	2	7	0	2	16	1			NCU00795	0	0	0	0	0	3	4	9	5	0	3	4			NCU00795	0	0	0	0	0
NCU00796	1221	587	579	1146	542	726	960	756	576	481	407	445		NCU00796	416	273	466	1245	1707	1091	575	891	283	363	305	253			NCU00796	757	977	885	546	752	741	894	929	1063	738	487	618			NCU00796	220	255	220	523	616
NCU00797	10	0	0	4	3	9	6	8	5	2	2	1		NCU00797	6	2	0	17	27	14	5	20	11	18	22	2			NCU00797	1	5	9	3	3	7	3	0	6	5	3	5			NCU00797	4	4	1	0	6
NCU00798	2358	2408	1157	4234	1819	2178	6173	5700	4692	4580	4562	5290		NCU00798	1631	5786	1852	1972	3732	8466	7506	9831	6164	10890	17042	10105			NCU00798	1053	961	1000	773	1039	906	1323	850	817	1080	641	691			NCU00798	1477	1389	0	700	675
NCU00799	3327	2135	3220	2626	2065	4500	5345	5673	4198	4432	4184	4952		NCU00799	1899	5441	4214	4132	5144	5515	4487	4216	2574	3704	4026	2498			NCU00799	3241	2920	3231	2873	3688	3593	3439	2836	3724	4066	2638	2718			NCU00799	1450	1462	1336	2402	2759
NCU00800	91	74	130	91	60	101	116	109	94	81	55	83		NCU00800	215	280	97	86	114	156	87	159	75	78	81	53			NCU00800	78	89	113	109	131	154	131	122	141	125	90	103			NCU00800	4	0	0	0	8
NCU00801	542	314	463	681	259	478	762	834	642	687	565	595		NCU00801	531	842	415	526	943	976	1043	985	424	950	676	628			NCU00801	259	292	287	361	547	552	519	376	542	558	380	408			NCU00801	157	184	144	275	265
NCU00802	961	461	417	943	405	593	771	748	577	502	393	374		NCU00802	320	512	664	371	402	383	478	307	154	336	216	182			NCU00802	402	377	390	265	347	404	315	315	380	343	256	290			NCU00802	324	373	304	456	441
NCU00803	1023	2177	2673	1652	371	582	645	900	776	673	484	679		NCU00803	2742	706	720	558	622	1016	418	597	513	1052	994	577			NCU00803	1019	997	808	565	712	808	749	575	706	728	598	584			NCU00803	357	423	448	96	109
NCU00804	3	1	2	0	1	2	3	0	0	1	3	1		NCU00804	0	2	4	3	4	6	0	1	6	2	6	0			NCU00804	0	2	0	0	0	0	0	0	0	0	0	0			NCU00804	0	0	0	0	0
NCU00805	18501	13794	12245	18361	12046	16966	19471	22457	17764	14455	11924	13700		NCU00805	13626	18529	18766	13849	17320	17782	18461	20171	16478	25409	28959	14604			NCU00805	15031	14593	14139	6065	8257	8032	7846	6774	8208	8851	5972	6066			NCU00805	15213	14443	13244	5628	6133
NCU00806	3	1	1	0	1	2	5	5	1	3	5	2		NCU00806	1	1	2	4	1	0	0	3	0	1	0	3			NCU00806	0	0	0	0	0	0	0	0	0	0	0	0			NCU00806	0	0	0	5	15
NCU00807	0	0	0	0	0	0	0	0	0	0	0	0		NCU00807	0	0	0	0	0	0	0	0	0	0	0	0			NCU00807	0	0	0	0	0	0	0	0	0	0	0	0			NCU00807	0	0	0	0	0
NCU00808	274	142	122	165	68	98	262	288	201	213	174	199		NCU00808	162	457	331	394	646	487	482	467	375	715	660	465			NCU00808	167	160	136	114	159	144	140	59	97	154	90	114			NCU00808	57	38	48	21	12
NCU00809	1097	617	557	721	295	536	992	847	564	686	683	643		NCU00809	387	1185	1063	797	1090	741	953	839	476	748	608	420			NCU00809	718	574	545	527	657	758	777	585	876	744	535	617			NCU00809	178	143	165	175	176
NCU00810	1884	1015	1450	2251	724	1147	1928	1859	1225	1379	1137	1325		NCU00810	949	1230	1243	1353	1883	1543	1867	1576	892	1648	1496	1221			NCU00810	1556	1608	1424	1138	1602	1729	1559	1152	1599	1669	1086	1412			NCU00810	344	375	326	611	759
NCU00811	112933	70190	107388	72457	35063	63989	54938	53226	43815	45498	45146	44025		NCU00811	111824	59658	74702	57823	79701	65604	71420	58050	43435	99843	93418	62696			NCU00811	59322	54379	57907	46682	63768	73197	71759	51230	69520	69664	45549	55100			NCU00811	58475	55340	54047	19865	22145
NCU00812	13031	13247	13320	10875	5371	7097	6081	7760	5493	5748	4613	4850		NCU00812	22039	11066	11483	6505	5142	6062	4445	3058	1519	2159	2252	1408			NCU00812	6787	5491	5705	2574	3521	3717	3089	1999	3107	3932	2445	2815			NCU00812	8487	7933	7533	5326	5394
NCU00813	610	239	235	282	128	277	657	815	517	595	469	655		NCU00813	128	185	376	547	955	1125	3287	4770	3429	5178	4371	3002			NCU00813	1569	1808	1525	3330	4700	5617	4711	3733	5077	5717	3171	4374			NCU00813	598	523	456	656	739
NCU00814	825	313	260	572	264	347	1325	1045	708	1141	1097	1158		NCU00814	194	325	536	787	1964	1058	3692	2740	2262	5420	4836	4090			NCU00814	674	656	669	1893	2488	2731	3383	2357	3333	2755	1726	2194			NCU00814	175	203	175	2484	2288
NCU00817	0	0	0	0	0	0	0	0	0	0	1	0		NCU00817	0	0	0	0	0	0	0	0	0	0	0	0			NCU00817	0	0	0	0	0	0	0	0	0	3	0	0			NCU00817	0	0	0	0	0
NCU00818	44	27	15	83	10	19	68	98	47	143	120	115		NCU00818	39	122	48	68	112	319	93	240	151	251	424	251			NCU00818	10	26	18	108	84	98	214	137	222	98	53	78			NCU00818	5	5	15	36	40
NCU00819	2	0	2	4	0	0	0	1	0	1	0	1		NCU00819	6	4	1	0	1	0	0	0	1	4	0	0			NCU00819	0	0	0	0	0	0	0	0	0	0	0	0			NCU00819	0	0	0	0	0
NCU00821	14600	4822	3538	7533	4635	6971	8212	9537	7585	7467	5057	4841		NCU00821	270	5891	7393	4555	7472	5338	4718	4726	3541	5654	4976	3550			NCU00821	6062	4515	5048	1493	1870	2038	2445	1781	2256	1962	1290	1441			NCU00821	2710	2704	2478	342	272
NCU00822	2	4	5	18	2	2	10	6	1	3	2	5		NCU00822	1	5	1	7	1	2	0	1	1	1	6	1			NCU00822	5	0	0	0	0	0	0	0	0	0	0	0			NCU00822	0	0	0	0	0
NCU00823	5697	1661	2495	2733	1654	2877	5619	6198	3987	5489	5169	5656		NCU00823	846	2091	2417	4208	5754	4239	8829	6101	4082	10787	9561	6196			NCU00823	3514	2979	3105	5115	6926	7276	8452	7068	8411	7916	4670	5454			NCU00823	740	667	665	10918	11807
NCU00824	3222	1753	1576	2321	896	1589	3197	2753	1924	2264	2196	2310		NCU00824	1249	2247	2206	2333	3280	2478	3549	2506	1694	3042	2515	1575			NCU00824	2263	2428	2286	1783	2334	2539	2741	1697	2657	2431	1529	1919			NCU00824	825	880	820	1859	1899
NCU00825	304	120	136	220	126	156	401	345	257	176	182	151		NCU00825	147	203	279	247	444	312	532	369	344	491	504	390			NCU00825	156	124	130	98	88	96	139	100	161	76	51	85			NCU00825	89	86	79	37	52
NCU00826	33	11	13	58	14	8	32	28	43	20	21	11		NCU00826	38	34	34	30	54	78	63	77	42	35	23	47			NCU00826	15	16	29	21	24	22	25	18	12	29	8	15			NCU00826	18	0	13	10	0
NCU00827	7250	6799	5995	7914	3430	4781	5906	5776	4562	3274	3239	3483		NCU00827	7849	6541	6035	4194	4488	4498	3379	3586	2584	2753	3241	1863			NCU00827	6919	6784	6847	2175	2997	3211	3670	2886	3826	3314	2019	2443			NCU00827	7424	7284	6934	877	893
NCU00828	1084	1891	658	1223	330	371	1762	1850	1506	2042	1531	1894		NCU00828	1673	1779	958	1432	2893	1997	5978	7025	4691	5928	6103	2953			NCU00828	1712	1135	1126	1216	1612	1552	1489	1109	1365	1767	1058	1130			NCU00828	202	201	200	805	859
NCU00829	1449	1189	1273	7775	560	560	517	587	687	456	385	474		NCU00829	2068	1122	907	903	1524	1536	746	1110	518	998	852	509			NCU00829	1563	1737	1737	271	449	333	494	371	543	370	273	292			NCU00829	890	900	761	833	1001
NCU00830	997	859	851	5125	446	453	780	728	827	530	472	492		NCU00830	1292	908	874	819	1325	1078	1042	1151	694	1783	1401	854			NCU00830	1013	1139	1144	366	436	601	485	381	481	557	315	392			NCU00830	472	495	449	438	441
NCU00831	16186	6725	10096	8619	3838	7185	8628	9687	8329	7661	7347	8951		NCU00831	7748	8581	8145	10407	21318	13246	41877	38711	29507	39883	38750	24937			NCU00831	5569	5976	5789	4228	5870	5510	6804	3887	6464	6245	4188	4436			NCU00831	1612	1609	1642	2170	2100
NCU00832	14	9	7	14	4	11	42	31	18	112	154	186		NCU00832	16	33	68	36	40	54	59	31	36	143	72	59			NCU00832	61	45	35	764	1082	1392	649	648	627	1274	822	1058			NCU00832	47	37	43	0	7
NCU00833	1540	1503	1167	1002	544	808	1497	1658	917	1456	1246	1440		NCU00833	1457	1296	1352	1093	1349	963	2031	1301	665	2126	1696	1180			NCU00833	3088	3408	3109	3309	4500	4737	4385	3545	4653	4610	2797	3493			NCU00833	1804	1892	1454	3452	3530
NCU00834	3	1	2	9	2	3	16	4	5	8	3	6		NCU00834	14	14	12	13	18	4	12	25	10	14	18	0			NCU00834	8	4	6	7	9	3	0	7	0	0	13	0			NCU00834	0	0	0	12	16
NCU00835	558	422	287	543	274	482	936	958	594	635	577	737		NCU00835	184	406	662	508	647	528	502	452	326	471	414	312			NCU00835	363	320	332	265	354	320	353	302	437	352	223	295			NCU00835	440	473	462	530	666
NCU00836	20	13	18	14	11	6	32	46	20	83	133	115		NCU00836	45	41	22	61	120	77	117	63	27	228	149	97			NCU00836	13	7	22	499	692	767	476	300	393	733	497	623			NCU00836	3	4	16	0	6
NCU00837	981	919	828	693	390	442	910	903	535	756	600	707		NCU00837	966	975	999	695	876	661	810	732	497	1036	1005	543			NCU00837	1449	1056	1099	558	675	806	383	357	456	741	446	562			NCU00837	691	715	725	355	430
NCU00838	741	332	371	198	157	118	229	71	87	93	46	40		NCU00838	271	248	520	232	355	126	367	248	215	2012	983	670			NCU00838	1056	803	780	249	289	287	249	174	217	262	203	208			NCU00838	308	276	287	231	268
NCU00839	4	1	0	0	1	1	1	1	0	0	0	0		NCU00839	5	0	0	0	1	0	0	0	0	0	0	0			NCU00839	0	0	0	5	0	0	0	3	0	0	0	0			NCU00839	0	0	0	0	0
NCU00840	5	2	6	7	1	2	4	2	1	4	1	1		NCU00840	2	1	8	2	6	4	1	2	3	2	6	8			NCU00840	0	6	9	0	0	1	0	0	0	0	0	0			NCU00840	0	0	0	0	0
NCU00841	4	0	1	4	1	0	1	1	1	1	0	0		NCU00841	3	3	0	4	1	4	2	4	0	1	1	0			NCU00841	0	0	0	0	0	0	0	0	0	0	0	0			NCU00841	0	0	3	0	0
NCU00842	0	0	0	0	0	0	5	2	0	0	1	0		NCU00842	0	1	0	0	0	0	3	2	1	1	0	0			NCU00842	0	0	0	0	0	0	0	0	0	0	0	0			NCU00842	0	0	0	0	0
NCU00843	7197	4378	4926	4031	2942	6325	9532	9727	6550	9263	8341	9676		NCU00843	4345	7912	8536	8220	7719	5965	8495	6132	3791	4763	4182	2909			NCU00843	6600	5048	5630	4769	6348	6699	6912	4702	6955	7622	4948	5196			NCU00843	6104	6019	5606	6417	7279
NCU00844	5	4	2	18	2	6	11	3	5	6	4	5		NCU00844	7	5	5	7	12	7	25	33	15	21	65	31			NCU00844	4	0	4	0	0	0	15	0	3	0	0	0			NCU00844	2	0	3	0	0
NCU00845	27	7	12	51	2	15	21	52	32	44	25	31		NCU00845	37	16	11	16	44	38	26	24	20	28	44	14			NCU00845	8	13	0	12	18	16	44	37	48	30	19	26			NCU00845	0	11	0	0	0
NCU00846	900	581	460	1104	443	683	990	991	751	823	617	753		NCU00846	406	1098	580	569	641	752	769	681	473	627	841	594			NCU00846	423	328	414	545	603	758	789	576	826	666	426	516			NCU00846	358	309	316	652	523
NCU00847	11723	19881	28642	6663	1258	1055	599	433	807	594	426	754		NCU00847	33501	2506	1190	1540	1937	1408	1444	1198	622	1309	925	463			NCU00847	21906	17619	16154	1598	2178	2274	3220	2446	3392	2648	1454	1674			NCU00847	402	332	341	899	1022
NCU00848	320	252	176	108	68	111	678	634	348	671	436	497		NCU00848	226	190	487	317	342	258	614	1067	1042	1784	1127	720			NCU00848	848	709	663	563	699	729	1621	1139	2039	693	522	527			NCU00848	166	189	203	135	147
NCU00849	1	17	8	19	2	2	0	1	6	8	4	1		NCU00849	30	23	3	1	9	16	2	33	18	15	24	16			NCU00849	0	0	12	3	3	0	3	0	0	13	0	0			NCU00849	3	0	0	0	0
NCU00850	1	2	1	0	0	0	4	0	0	1	0	0		NCU00850	15	1	4	3	0	0	1	1	3	0	0	0			NCU00850	2	4	5	0	0	0	0	0	0	0	0	0			NCU00850	0	0	0	0	0
NCU00851	268	183	154	139	58	140	198	236	152	140	121	136		NCU00851	128	179	169	97	135	139	181	139	84	151	97	101			NCU00851	2	0	0	0	0	0	0	0	0	0	0	0			NCU00851	0	4	0	0	0
NCU00852	101	52	17	10	8	8	42	5	3	3	0	0		NCU00852	17	20	46	13	41	8	11	15	4	9	13	3			NCU00852	88	63	27	0	0	2	0	0	0	5	3	0			NCU00852	16	20	23	0	0
NCU00853	385	269	318	221	109	243	552	430	309	312	385	312		NCU00853	521	455	492	476	577	306	556	446	251	632	440	342			NCU00853	239	228	32	68	181	417	444	334	432	130	289	332			NCU00853	36	251	231	123	113
NCU00854	223	181	198	119	70	87	249	211	122	154	159	215		NCU00854	320	350	305	192	342	182	219	213	118	272	180	131			NCU00854	156	160	224	182	227	275	292	212	314	286	205	233			NCU00854	133	128	121	200	182
NCU00855	175	180	274	124	78	142	527	215	160	185	187	199		NCU00855	455	189	436	272	453	269	351	274	280	363	458	226			NCU00855	193	183	228	115	137	131	126	92	119	126	85	73			NCU00855	270	257	284	78	97
NCU00856	572	362	360	526	244	469	635	878	393	633	621	672		NCU00856	366	1089	790	896	988	721	877	734	262	629	574	380			NCU00856	597	575	513	923	1240	1262	1254	870	1214	1324	922	1072			NCU00856	298	318	252	1348	1355
NCU00857	5	2	0	2	1	0	4	2	2	2	2	2		NCU00857	11	6	6	5	3	4	1	4	0	4	3	2			NCU00857	28	11	13	10	10	22	12	10	27	7	7	14			NCU00857	11	7	3	2	4
NCU00859	261	193	169	324	91	73	163	136	114	147	117	128		NCU00859	132	169	245	136	161	110	182	156	82	607	401	346			NCU00859	354	247	302	85	122	133	150	85	174	92	56	85			NCU00859	178	167	126	50	34
NCU00860	764	353	372	430	311	799	844	764	578	732	636	766		NCU00860	116	331	842	586	757	705	1070	822	543	1218	1100	810			NCU00860	485	504	484	378	521	588	763	498	633	636	417	478			NCU00860	793	794	761	953	944
NCU00861	5	2	1	3	0	7	10	4	10	3	1	2		NCU00861	8	8	6	10	15	11	15	28	10	21	14	21			NCU00861	7	0	0	3	0	4	0	9	0	5	8	0			NCU00861	12	13	3	11	3
NCU00862	42	36	25	83	13	30	51	69	39	46	56	47		NCU00862	48	71	46	46	109	177	85	86	100	132	132	104			NCU00862	48	20	39	172	201	293	320	197	298	261	151	214			NCU00862	21	9	11	19	27
NCU00863	326	68	68	144	75	107	543	437	253	299	366	312		NCU00863	62	124	124	309	595	412	1188	653	405	1602	1093	629			NCU00863	116	131	145	444	602	616	302	222	358	602	379	463			NCU00863	65	27	52	93	131
NCU00864	1845	921	713	417	367	676	1900	1453	806	997	1134	1196		NCU00864	621	1471	1610	1820	3175	2030	5500	3688	2233	8672	5632	4069			NCU00864	1468	893	935	1482	2017	1909	1199	799	1209	2295	1356	1487			NCU00864	748	686	598	474	654
NCU00865	2955	2298	3072	3192	846	1154	1193	1035	941	721	761	1055		NCU00865	8614	2822	1783	2166	3714	3036	2017	2468	1276	2931	2771	1909			NCU00865	1412	1557	1754	861	1286	1140	1605	1274	1667	1314	867	932			NCU00865	607	520	501	247	302
NCU00866	14064	12303	16150	21229	6782	6520	7666	5267	5510	3676	3047	4606		NCU00866	28678	6275	4102	5673	7314	6540	5625	6616	3437	5810	5247	3357			NCU00866	6314	6881	7597	2808	3964	4111	9644	6919	9573	4154	3157	3105			NCU00866	1391	1381	1350	468	553
NCU00867	3519	1828	1813	3056	1150	2228	5038	4966	3307	4106	4065	4500		NCU00867	2379	2806	2329	3499	5151	3787	6860	5265	3663	6721	6938	4323			NCU00867	2316	1993	2062	3123	4305	4468	4287	3535	4213	4635	2940	3508			NCU00867	1056	977	936	2937	3225
NCU00868	1410	912	1021	1348	468	573	1065	947	767	776	714	696		NCU00868	1215	1063	964	748	969	750	1088	935	667	1171	1351	769			NCU00868	822	593	817	457	615	627	858	599	820	585	452	412			NCU00868	386	417	428	382	440
NCU00869	411	265	399	592	192	298	389	359	272	245	191	259		NCU00869	510	343	324	267	451	463	504	517	349	657	808	474			NCU00869	310	300	249	168	267	234	365	194	294	253	156	190			NCU00869	291	263	262	160	214
NCU00870	93	48	60	102	38	52	105	73	67	45	75	81		NCU00870	107	76	67	105	154	148	215	166	121	196	212	147			NCU00870	65	86	67	59	88	81	133	117	142	89	58	71			NCU00870	61	50	64	32	32
NCU00871	2	0	0	0	2	0	0	0	1	1	0	0		NCU00871	0	0	2	0	1	0	2	0	3	4	0	1			NCU00871	5	0	0	0	0	0	0	0	5	0	0	2			NCU00871	0	2	0	0	0
NCU00872	161	101	137	391	105	126	196	187	105	80	101	107		NCU00872	239	125	83	122	195	187	260	216	114	229	277	209			NCU00872	59	51	46	42	42	87	46	28	54	54	24	45			NCU00872	20	34	35	9	2
NCU00873	234	188	198	313	134	164	230	284	186	237	219	195		NCU00873	405	365	237	236	395	357	278	352	216	481	469	284			NCU00873	148	127	150	88	191	226	196	192	200	159	118	140			NCU00873	122	74	109	21	36
NCU00874	741	607	637	959	270	439	774	859	591	658	603	651		NCU00874	783	966	773	493	832	846	663	773	559	632	954	607			NCU00874	434	416	553	321	442	491	551	372	547	496	335	425			NCU00874	481	484	445	153	118
NCU00875	77	45	75	78	14	40	82	56	57	50	25	37		NCU00875	77	84	63	62	108	120	119	102	60	85	127	81			NCU00875	64	29	44	11	29	6	27	19	29	22	16	15			NCU00875	46	51	38	0	0
NCU00876	575	132	156	387	139	571	533	281	268	205	143	156		NCU00876	163	91	304	1559	1897	1573	583	1015	351	308	319	256			NCU00876	561	622	648	107	156	246	158	208	225	186	135	166			NCU00876	519	423	474	347	339
NCU00877	1500	530	782	257	153	260	890	694	364	352	501	404		NCU00877	263	694	1342	541	796	226	970	447	307	957	475	234			NCU00877	1071	595	666	215	282	309	176	139	150	411	213	248			NCU00877	547	406	446	37	37
NCU00878	14120	15677	15744	24429	7651	4925	4931	4065	3797	1793	1535	1569		NCU00878	25582	5618	4710	1451	1616	1649	695	965	527	231	203	130			NCU00878	5549	4830	5422	384	521	372	406	397	399	340	297	325			NCU00878	1041	976	1059	11	14
NCU00879	3887	1729	2107	2882	1451	1988	4933	4175	2740	3356	3429	3788		NCU00879	533	1111	1619	2190	3952	2790	7906	5443	4166	10057	8520	5518			NCU00879	3799	3739	3470	4308	4687	6234	5923	3603	4508	4857	3993	4800			NCU00879	724	529	587	4824	5971
NCU00880	2371	826	1365	1614	631	960	2543	2627	1681	2284	2263	2799		NCU00880	484	682	674	1213	3109	3227	6281	5872	3669	6364	6040	3473			NCU00880	1851	2170	2011	3737	5094	5481	5656	3700	5574	5568	3566	3982			NCU00880	130	133	136	4387	4349
NCU00881	2223	782	782	1435	752	2068	10360	6810	4548	12740	17824	16443		NCU00881	599	1842	2409	2644	3735	2767	5985	4738	4818	20378	14886	8721			NCU00881	1138	880	978	12063	14883	16933	10290	8532	10206	17351	11141	12532			NCU00881	685	613	512	3071	3727
NCU00882	645	522	430	934	450	616	719	828	542	657	658	753		NCU00882	633	1013	909	810	642	605	623	631	347	907	765	452			NCU00882	709	529	627	662	992	896	900	716	847	1011	642	678			NCU00882	595	542	520	1406	1350
NCU00883	451	274	188	550	190	395	789	651	478	475	497	481		NCU00883	261	305	423	459	615	584	930	884	650	3267	3511	2352			NCU00883	157	164	165	198	221	244	324	271	290	267	158	210			NCU00883	195	176	169	236	292
NCU00884	53499	28936	57633	14570	6209	8867	3992	3218	2446	2414	2429	2690		NCU00884	30603	2404	3563	4689	6458	1985	10865	4627	2421	13335	7878	4244			NCU00884	37344	30969	33086	4362	5412	6130	2596	2157	2630	5954	4042	4692			NCU00884	1650	1468	1374	1473	1597
NCU00885	1	0	0	9	0	1	1	1	0	1	0	2		NCU00885	0	0	1	0	4	3	3	0	2	2	1	0			NCU00885	3	7	0	4	4	0	4	0	0	7	3	4			NCU00885	0	0	0	5	9
NCU00886	950	249	295	344	364	780	891	912	589	453	446	519		NCU00886	321	860	658	561	816	769	1832	1344	841	2736	2226	1636			NCU00886	407	238	278	49	91	114	303	317	330	98	78	78			NCU00886	288	237	302	57	62
NCU00887	198	160	89	72	53	117	194	304	159	285	208	228		NCU00887	147	121	304	272	237	168	139	139	74	188	126	61			NCU00887	312	233	194	362	503	621	640	375	527	619	324	421			NCU00887	120	133	135	196	189
NCU00889	537	367	319	426	138	247	566	526	379	519	491	711		NCU00889	590	573	562	587	1136	873	2035	1847	1242	3335	2769	1836			NCU00889	536	398	414	939	1080	1157	1577	1377	1596	1351	715	924			NCU00889	116	87	92	823	939
NCU00890	172	48	62	113	36	100	227	282	169	229	180	238		NCU00890	46	189	164	235	433	440	491	386	278	408	522	332			NCU00890	128	150	83	216	207	249	231	132	184	246	134	199			NCU00890	81	37	58	110	103
NCU00891	221	70	65	110	76	125	596	397	175	329	338	420		NCU00891	41	102	162	324	749	351	1184	830	489	1716	1271	782			NCU00891	250	213	183	578	710	826	636	512	672	695	508	553			NCU00891	44	31	33	292	305
NCU00892	8165	3922	4644	10048	4279	5352	7988	7695	5077	5750	5057	5817		NCU00892	3035	2844	5316	5845	5133	3683	4218	2886	1707	2674	2125	1273			NCU00892	6907	6468	7234	3196	4479	4181	4199	4187	4208	4816	3103	4390			NCU00892	6052	4246	4153	7020	6051
NCU00893	3033	2083	2424	1670	1184	2355	2367	2598	1810	2264	1923	2061		NCU00893	1834	2998	3052	1757	1810	1792	2407	1749	943	1597	1215	815			NCU00893	2025	1872	2101	1303	1646	1775	1667	1208	1635	1942	1228	1423			NCU00893	1486	1510	1242	1251	1441
NCU00894	20721	13336	16135	12289	7605	15737	24164	22817	17098	22094	19915	21371		NCU00894	10487	9760	16387	19210	25109	17049	29902	19604	11870	20739	18501	11543			NCU00894	13641	16998	17130	14895	20309	21128	24531	13027	24165	20774	15528	16292			NCU00894	15101	15549	15276	33069	32705
NCU00895	5490	2953	3379	4951	2233	2667	5180	5198	3609	4668	4555	4998		NCU00895	2437	3301	2879	3240	6286	5865	12175	9653	5373	17049	13548	9014			NCU00895	5590	4896	4977	5274	6965	7117	7559	6213	7586	7402	4638	5534			NCU00895	1011	823	869	5229	5634
NCU00896	3528	2643	2294	3522	1383	1367	2472	2165	1623	2109	2162	2195		NCU00896	2379	1891	1738	1786	4350	3933	8245	6388	4605	11199	9353	5440			NCU00896	3419	3340	3224	2737	3692	4014	4635	3339	4904	3904	2698	2875			NCU00896	553	625	499	3315	3346
NCU00897	2069	1208	1242	2420	658	878	1231	1192	853	875	748	705		NCU00897	995	1721	1017	893	1813	2671	2338	2148	1287	2355	2010	1778			NCU00897	1370	1308	1411	676	794	920	870	585	897	1061	611	758			NCU00897	355	338	314	604	599
NCU00898	1142	601	697	1468	463	545	1021	961	598	677	544	638		NCU00898	643	915	755	837	1254	1052	1271	993	706	2044	1644	1373			NCU00898	1127	860	916	653	915	1094	1431	993	1141	986	657	796			NCU00898	263	259	219	389	430
NCU00899	5491	3976	3736	4807	1687	2859	3489	3180	2516	2534	2279	2399		NCU00899	3084	2962	3205	2500	3802	3839	3557	3585	2572	4698	4748	3267			NCU00899	4474	4464	4204	1909	2429	2830	3340	2474	3366	2711	1655	2204			NCU00899	2518	2703	2384	1590	1794
NCU00900	4541	2400	1649	3781	1839	2627	3622	3952	2370	2756	2401	2735		NCU00900	1595	3482	2549	2911	3802	4509	4409	3662	2456	5375	5065	3203			NCU00900	3123	3069	3057	2607	3391	3299	3598	2556	3693	3768	2227	2779			NCU00900	1619	1431	1323	3312	3294
NCU00901	2291	1713	1465	2120	957	1636	2399	2387	1439	1973	1632	1972		NCU00901	1800	2506	2249	2040	2792	2790	2523	2618	1994	3502	3831	2226			NCU00901	2381	1992	2257	2257	2684	3063	2496	2038	2626	3130	1840	2366			NCU00901	3269	3168	2795	3821	3764
NCU00902	7144	3689	3974	8797	3119	4277	4844	4946	3448	3147	3050	3351		NCU00902	3511	5576	3683	3198	5433	5587	5539	4615	3002	5251	4678	3071			NCU00902	3739	3344	3565	2719	3455	3665	3914	3103	4169	3836	2420	2934			NCU00902	2216	2389	2318	4021	4167
NCU00903	2197	387	396	3713	1107	1026	4387	3862	1837	3104	4266	4214		NCU00903	530	606	874	1648	5165	4639	12503	7122	4804	23226	18473	11468			NCU00903	832	577	551	4571	5698	6739	6203	5186	5871	6260	4030	4949			NCU00903	328	264	266	5461	5998
NCU00904	1995	1151	1267	1086	487	1093	2016	1552	1291	1966	1759	2652		NCU00904	3025	3947	2450	2524	4419	3925	2403	1871	988	2523	1841	1246			NCU00904	1348	1189	1195	1374	1954	2061	2950	2053	3036	1874	1460	1608			NCU00904	416	323	373	834	890
NCU00905	1429	848	642	761	386	857	1998	2294	1428	2786	2308	2429		NCU00905	559	1269	1583	1225	1509	1549	2605	2284	1291	4663	3286	2324			NCU00905	1259	998	1112	1951	2420	2697	3266	2289	3187	2735	1645	2129			NCU00905	587	603	538	1864	2051
NCU00906	1528	769	780	621	344	643	1178	961	699	812	741	786		NCU00906	1020	1730	1611	1382	2268	1546	2210	2127	1410	2821	2671	1868			NCU00906	1116	1220	1015	560	834	919	1079	840	1074	852	585	727			NCU00906	566	506	492	468	435
NCU00907	2	1	1	1	0	2	2	0	3	1	0	0		NCU00907	6	4	0	3	0	0	0	2	0	1	0	0			NCU00907	0	0	0	0	5	0	3	3	0	0	0	0			NCU00907	5	0	0	0	2
NCU00911	2303	641	735	1009	900	2407	8097	7498	5039	7742	7796	8152		NCU00911	301	2053	3499	3843	5382	2980	6235	4981	3284	9789	8782	6038			NCU00911	2740	2454	2419	8701	12333	14611	20167	16628	21297	13326	8724	11545			NCU00911	2039	1973	1754	4965	5141
NCU00912	782	454	459	696	337	562	1170	1215	771	941	881	893		NCU00912	499	1251	1105	832	1202	984	1097	1012	679	1049	994	792			NCU00912	689	589	507	564	795	834	987	870	885	837	564	603			NCU00912	338	285	276	507	629
NCU00913	1414	905	864	1412	537	991	2297	1877	1287	1740	1689	1643		NCU00913	913	1113	1193	1196	1989	1543	2184	2236	1675	2884	2747	1550			NCU00913	1822	1659	1542	2453	3008	3483	3642	2752	3624	3228	2371	2814			NCU00913	563	527	483	1717	2038
NCU00914	12499	10385	10322	15404	4969	6041	5860	5326	4229	3717	3169	3725		NCU00914	10556	6584	5739	3520	5654	6827	6446	6626	4505	8054	8478	5639			NCU00914	7102	7939	8165	3145	4084	4644	5213	3807	5367	4633	3059	3677			NCU00914	5269	5080	4455	2834	2931
NCU00915	35234	27687	30735	45909	18042	19244	14104	18142	13391	12400	11088	12994		NCU00915	21806	14579	12176	12979	16528	16380	17713	12765	6277	8521	7957	4636			NCU00915	23995	30297	30500	14733	19396	20355	23159	15636	22720	19971	14389	15295			NCU00915	6092	5949	5407	28073	28483
NCU00916	4799	2706	3181	3835	1926	2754	3548	2856	2176	1763	1441	1599		NCU00916	1164	3389	3869	2337	4684	4527	5238	5476	4496	7801	7962	5666			NCU00916	4111	3987	3897	1449	2066	2440	2857	1633	2488	2331	1489	1847			NCU00916	1919	1841	1744	718	801
NCU00917	2194	1912	1461	1685	958	1481	2783	2753	1996	1855	1633	1784		NCU00917	1964	3769	2843	2134	2482	2086	2135	2163	1324	1706	1983	1397			NCU00917	2140	1758	1810	1292	1511	1751	1869	1523	1789	1604	1128	1228			NCU00917	1861	1737	1739	971	1094
NCU00918	2250	859	1231	1842	616	831	1881	1736	1222	1505	1409	1621		NCU00918	1196	1360	1360	1511	2760	2287	4020	3607	2755	5217	4451	2975			NCU00918	1661	1500	1556	1378	1668	1925	2233	1650	2115	1853	1138	1421			NCU00918	322	334	380	1356	1511
NCU00919	16978	14469	15305	13916	8127	13310	9708	12557	8588	8702	6576	7267		NCU00919	6953	10116	17507	7484	4565	5852	3816	2581	992	862	1020	618			NCU00919	15703	14120	15481	5285	6628	6816	7636	6000	7708	7546	4701	5487			NCU00919	32525	30695	28231	17996	19846
NCU00920	7077	5754	5877	5967	3240	4630	5713	5675	3913	5191	4337	4759		NCU00920	5641	6257	5904	4288	4922	4404	5054	4398	2617	4185	3704	2219			NCU00920	6160	6467	6544	4509	6050	6151	8534	5311	8456	6362	4229	4659			NCU00920	4935	4781	4474	5701	5566
NCU00921	1895	1141	1302	1532	772	885	1541	1423	942	1047	981	1086		NCU00921	1143	1802	1686	1305	2217	1937	1750	1592	1212	2777	3010	1835			NCU00921	1948	1544	1614	925	1356	1178	1397	1082	1398	1538	870	1066			NCU00921	896	808	702	1142	1256
NCU00922	2	0	0	1	1	0	0	2	0	1	1	0		NCU00922	4	1	0	1	2	1	0	1	0	0	0	0			NCU00922	0	0	0	0	0	0	0	0	0	0	0	0			NCU00922	0	0	0	0	0
NCU00923	4017	3573	3845	2742	1734	2514	3809	4311	2860	3286	2705	3215		NCU00923	4193	4318	4015	3612	5694	5084	6052	5731	3093	4477	3818	2314			NCU00923	2698	2240	2343	1925	2696	2538	3265	2489	3446	3043	1893	1891			NCU00923	1899	1747	1593	2595	2603
NCU00924	4463	2977	3139	4003	1560	2546	3635	3267	2902	2675	2428	2479		NCU00924	3054	3879	3485	2929	4439	4566	6393	5410	3731	7331	7406	4397			NCU00924	2041	1814	1656	1277	1639	1721	1876	1345	1796	1767	1182	1320			NCU00924	1515	1519	1535	1500	1583
NCU00925	49560	42283	41105	41024	24302	40448	31536	36019	24084	26790	21500	22115		NCU00925	19404	29254	47262	23694	15520	18618	14284	7776	3789	2831	3145	1755			NCU00925	32985	32794	35440	9928	13717	13920	15392	9635	15489	14532	10344	10834			NCU00925	76445	75631	73218	44182	46744
NCU00926	3044	2929	2774	3647	1468	1590	1972	2160	1479	1519	1257	1348		NCU00926	2077	1868	2080	1309	1222	1257	1177	946	552	921	786	559			NCU00926	1985	1832	1997	771	985	1194	1073	675	1157	1065	719	795			NCU00926	1924	1889	1813	1556	1532
NCU00927	3811	3289	2386	3494	1598	2968	3818	4013	2528	2886	2538	2766		NCU00927	2247	4217	3578	2720	3261	4512	3221	3186	2276	3745	3584	2401			NCU00927	3399	3493	3480	2767	3616	3854	3864	3082	4179	4090	2511	3013			NCU00927	3467	3154	2790	3922	3992
NCU00928	791	529	549	677	277	482	846	708	477	599	644	720		NCU00928	623	963	569	811	1396	1458	2149	2282	1922	3727	3660	2322			NCU00928	757	931	716	1274	1634	1579	1785	1067	1851	1717	1102	1239			NCU00928	178	177	177	883	904
NCU00929	1048	751	686	1421	510	693	1359	1209	843	912	806	977		NCU00929	373	496	543	752	1505	1528	2154	2025	1289	2406	2075	1694			NCU00929	868	1092	1119	1265	1669	1915	2025	1203	2166	1852	1216	1374			NCU00929	423	425	359	1125	1089
NCU00930	8660	4217	3951	2414	2208	4665	11049	11975	7001	10261	11177	11061		NCU00930	2743	7704	9938	10484	10014	4927	12086	6334	3526	10819	7331	3639			NCU00930	5549	3533	3815	5712	7625	8014	6624	5391	6402	9469	5092	5946			NCU00930	6621	5794	5796	12225	14608
NCU00931	7441	6679	5552	7140	4760	7733	11119	11245	8154	9372	7765	8594		NCU00931	6701	10344	10243	8817	7480	7178	5289	4223	2432	2229	2590	1466			NCU00931	5041	4129	4664	4174	5270	5471	8487	5865	8506	6204	3744	4167			NCU00931	11280	10616	10170	7308	8669
NCU00932	4	2	7	18	3	6	3	3	0	1	3	2		NCU00932	2	1	3	2	7	6	1	1	1	0	6	1			NCU00932	5	9	4	0	9	0	19	9	10	4	3	0			NCU00932	0	9	0	0	0
NCU00934	68	30	53	107	37	41	56	69	43	32	42	32		NCU00934	204	111	45	29	49	45	59	70	47	90	81	35			NCU00934	37	21	27	12	16	6	20	14	25	20	9	18			NCU00934	16	18	8	0	7
NCU00935	8961	1513	3715	14737	7435	17480	29420	26390	19137	25517	25016	24602		NCU00935	665	3430	3958	5029	7509	13804	32612	25902	19069	62083	56892	37886			NCU00935	3045	4232	4432	19815	27723	30089	37521	20482	39155	28564	19552	23305			NCU00935	1755	1796	1802	10451	11096
NCU00936	860	170	251	209	152	168	748	519	325	671	724	837		NCU00936	114	222	446	673	1923	717	2607	1542	1191	8356	5592	3700			NCU00936	756	734	688	2388	3042	3274	5031	3354	5336	3150	2124	2245			NCU00936	230	270	209	2975	3028
NCU00937	41	69	17	23	6	9	45	39	20	50	34	42		NCU00937	71	29	21	28	51	28	66	87	49	198	138	90			NCU00937	40	31	16	31	44	62	119	92	116	68	56	44			NCU00937	37	14	18	9	26
NCU00938	2991	1795	1771	1972	1068	2337	6381	5766	3645	9316	11891	12285		NCU00938	2086	3229	3182	2844	4158	4240	4388	4972	4505	18089	16136	9786			NCU00938	1483	1230	1239	10528	13105	14883	10273	8205	9840	15025	9371	11136			NCU00938	754	675	688	2073	2574
NCU00939	52274	42836	45228	50677	21059	31213	32809	30018	21658	16092	16483	16856		NCU00939	24869	29134	28279	18892	24878	28415	24052	23415	15997	18579	25831	16664			NCU00939	37031	43168	44788	7626	10349	10747	10766	7388	10473	11268	6982	8136			NCU00939	72166	71843	62972	15812	14548
NCU00940	7	8	1	8	2	3	4	4	6	6	4	9		NCU00940	14	6	10	2	11	11	5	5	5	14	19	17			NCU00940	3	0	0	3	0	6	8	5	6	4	0	3			NCU00940	0	0	0	0	0
NCU00941	724	641	634	438	235	385	763	511	408	509	431	405		NCU00941	469	367	557	334	497	473	504	355	371	678	576	440			NCU00941	438	439	386	234	291	308	333	232	329	334	186	230			NCU00941	531	546	511	210	259
NCU00943	2791	850	1017	251	218	256	396	175	148	349	122	180		NCU00943	426	682	4334	2057	3269	533	640	444	281	971	877	545			NCU00943	6911	5160	4765	66	115	97	100	98	112	79	60	112			NCU00943	569	551	518	32	41
NCU00944	2836	2211	2304	3283	1423	1284	1925	1864	1385	1849	1600	1978		NCU00944	7655	3252	2148	2311	2404	1443	2042	1616	799	1884	1319	716			NCU00944	2144	1665	1656	1599	2110	2113	2741	2195	2865	2372	1493	1570			NCU00944	711	585	558	2747	3029
NCU00945	6549	3425	4055	9524	4848	7382	8015	8224	5622	6748	5420	6612		NCU00945	1687	4738	3567	4914	5976	6982	7497	6948	4052	9513	9598	6331			NCU00945	2560	2668	3213	2373	2911	3323	3358	2701	3280	3216	2173	2508			NCU00945	4411	4482	4241	7101	7455
NCU00946	11	6	6	4	1	7	2	14	0	6	3	7		NCU00946	3	14	0	6	12	8	6	10	8	9	8	16			NCU00946	0	0	5	0	7	7	0	0	3	0	5	0			NCU00946	0	5	0	0	0
NCU00947	11	6	9	9	0	9	16	11	6	16	15	8		NCU00947	25	28	13	32	20	17	28	24	10	26	25	13			NCU00947	6	5	13	24	5	19	15	5	10	13	23	4			NCU00947	10	10	17	15	4
NCU00948	0	0	0	0	0	0	0	0	0	0	0	0		NCU00948	0	0	0	1	0	0	0	2	0	1	0	1			NCU00948	0	0	0	0	0	0	0	0	0	0	0	0			NCU00948	0	0	0	0	0
NCU00949	464	291	244	255	102	218	305	331	205	302	317	355		NCU00949	352	427	487	279	367	303	303	247	164	224	273	140			NCU00949	524	534	528	369	506	433	598	790	580	497	309	402			NCU00949	413	419	372	283	243
NCU00950	4058	4983	4044	4778	2041	2933	3837	3720	2782	2471	2389	2436		NCU00950	7259	3413	3382	2791	2761	2431	2036	1998	1210	1656	1539	1108			NCU00950	5437	6024	5916	1966	2708	2624	2515	1758	2609	2775	1960	1954			NCU00950	5987	5497	5077	3146	3076
NCU00951	34707	10167	14791	20294	13031	29414	53815	62483	45683	63757	55665	59183		NCU00951	12332	25319	21037	55571	77053	61444	123541	70164	31975	71565	45086	39080			NCU00951	15312	16323	15637	40479	54915	56455	61757	41005	59899	57622	43123	43629			NCU00951	7009	7091	6724	56337	58089
NCU00952	9635	7810	6870	7128	4121	7950	14308	13882	9951	11714	10895	10545		NCU00952	8012	13820	11593	10572	12085	10240	11901	9393	6254	6580	5821	3582			NCU00952	7167	6281	6762	5589	7112	7177	7475	5957	7509	8011	4901	5621			NCU00952	7579	7308	7603	7663	8892
NCU00953	1085	690	510	890	401	678	1417	1561	1004	1122	1081	1219		NCU00953	570	855	981	782	1289	1552	2163	2540	1807	2265	1741	1134			NCU00953	1154	984	1076	1184	1486	1598	1528	1299	1554	1609	1046	1267			NCU00953	494	402	399	1110	1216
NCU00954	850	414	642	571	284	451	713	934	540	898	786	763		NCU00954	607	729	954	1022	1251	757	1670	1015	611	1615	967	685			NCU00954	1805	1528	1401	1507	2140	2340	2208	1436	2288	2487	1610	1987			NCU00954	536	479	483	1752	1934
NCU00955	1788	2029	2194	4481	2478	2894	4956	7348	3601	2644	1755	1869		NCU00955	3375	2459	3369	2400	9788	8422	7233	6635	4813	2905	3164	2141			NCU00955	1150	992	1025	480	676	737	816	612	722	650	465	530			NCU00955	1004	947	845	721	715
NCU00956	5950	5127	4956	6396	2688	4323	6119	6668	4488	4979	4601	4535		NCU00956	5823	6937	6364	5324	7166	5418	6755	5163	3550	4060	4029	2490			NCU00956	5345	4693	4864	3088	4134	4282	3816	3265	3988	4446	3189	3246			NCU00956	5668	5320	5132	6323	6812
NCU00957	37579	40875	45884	89045	24003	29821	38980	32527	28236	23655	20997	22130		NCU00957	64129	11913	13211	14629	22072	25443	29495	28497	20134	45488	40904	26428			NCU00957	27354	29243	28398	9287	13209	13956	21208	17757	20914	14115	8893	10620			NCU00957	13709	12737	13225	8954	9909
NCU00958	6051	6888	5896	6167	2095	3037	5878	5402	3780	4943	4710	5269		NCU00958	18447	9819	5945	4824	9615	7386	12063	10556	8284	14371	14590	8878			NCU00958	4816	4395	4306	4234	5855	5817	6095	4276	5918	6140	3917	4560			NCU00958	3714	3371	3147	4256	4218
NCU00959	35434	40692	36312	27239	11798	15056	21142	20140	15515	17815	16185	16482		NCU00959	56801	40777	32400	30728	40933	30740	48824	30062	18558	34445	28265	19298			NCU00959	27042	32322	31943	15567	21221	21388	21896	14400	21410	21545	15146	16550			NCU00959	20753	19890	19864	17146	17361
NCU00960	2	1	0	4	0	0	0	0	0	1	0	1		NCU00960	15	0	0	0	4	2	2	1	0	0	2	0			NCU00960	0	0	0	0	0	0	0	0	0	0	0	0			NCU00960	0	0	0	0	0
NCU00961	45	60	59	63	19	23	37	28	30	24	7	11		NCU00961	385	76	52	48	57	29	48	48	22	66	68	11			NCU00961	17	20	14	6	6	5	8	8	10	10	3	0			NCU00961	8	7	0	4	7
NCU00962	4265	4609	4574	5656	1619	2118	2592	2663	1878	1938	1801	1853		NCU00962	5695	2611	2442	1744	2645	2741	2354	2372	1330	2508	2050	1559			NCU00962	4149	4474	4248	2627	3412	3631	3492	2467	3404	3704	2311	2982			NCU00962	3120	3035	2660	2835	2613
NCU00963	111060	98487	108695	129933	67705	92598	73869	65894	53974	40462	35132	40741		NCU00963	69957	42871	48589	38202	35640	36579	22026	17708	8244	2646	3170	1568			NCU00963	52558	55916	59915	18275	24450	24391	28561	21863	28307	26594	18288	18844			NCU00963	42981	41272	41138	42323	45201
NCU00964	16903	12579	16431	14885	6012	8591	7889	7509	5310	4783	4330	4701		NCU00964	7047	7231	8822	5221	5900	5977	6149	4503	2427	3811	3632	2528			NCU00964	9684	11180	11579	3884	5250	5818	6073	4631	6538	5686	3855	4390			NCU00964	7051	7199	5945	7653	7484
NCU00965	1402	1171	752	1487	730	960	1129	1591	1030	1401	1403	1426		NCU00965	1629	2574	1749	1409	2186	3916	4857	7674	6495	5801	5504	3339			NCU00965	1540	1064	986	1579	2139	2459	2691	2208	2659	2771	1684	1839			NCU00965	997	930	923	1468	1621
NCU00966	1488	727	708	1085	593	1074	2489	2091	1556	1838	2076	2169		NCU00966	911	1634	1597	2155	3399	2643	4670	4573	3750	7912	7532	4335			NCU00966	1726	1332	1230	1820	2616	2779	3050	2424	2967	2852	1720	2128			NCU00966	673	649	628	1896	1993
NCU00967	5416	3089	3526	3781	2036	4107	6906	6597	4112	4783	4541	4891		NCU00967	1860	4066	5273	3833	4874	4833	4627	4168	3091	4711	5111	3274			NCU00967	4018	4303	4321	4381	6014	6559	6215	3806	6598	6281	4289	5100			NCU00967	7440	6929	7064	6573	6327
NCU00968	1555	1047	981	1172	493	893	849	898	692	619	555	576		NCU00968	393	942	1276	822	1256	1940	2367	3076	2487	1583	1332	1112			NCU00968	2372	2550	2386	839	1228	1429	1422	1070	1498	1456	903	1049			NCU00968	1314	1270	1206	485	606
NCU00969	8770	4354	5404	4416	2473	4460	6843	6522	4024	5152	5149	4704		NCU00969	4557	8881	7597	6747	8075	5690	8641	6269	4162	14844	10541	6608			NCU00969	5489	4658	4877	4250	5758	6113	5171	3397	4949	5830	3652	4811			NCU00969	4019	3745	3463	715	738
NCU00970	468	306	350	296	135	228	404	324	245	205	197	158		NCU00970	309	437	357	239	426	381	448	407	306	607	507	396			NCU00970	251	223	213	103	174	175	239	184	261	200	158	131			NCU00970	143	144	110	41	48
NCU00971	312425	225940	231325	222771	173904	247804	341343	405650	254891	332196	321902	318967		NCU00971	269486	384138	320517	355946	371087	261985	380529	246571	132812	163827	128758	57019			NCU00971	209143	158814	171158	155714	207670	196745	175906	146137	167180	216266	140878	151360			NCU00971	199185	186037	184579	243836	250435
NCU00972	17	20	13	32	13	6	9	15	16	32	12	17		NCU00972	71	19	25	25	20	26	27	9	20	55	48	26			NCU00972	24	29	30	6	13	11	38	29	42	14	12	11			NCU00972	21	28	37	11	16
NCU00973	2066	3708	6094	1320	243	226	54	36	112	48	41	22		NCU00973	6764	28	10	17	16	35	20	16	19	14	26	9			NCU00973	1048	1239	1097	12	12	10	31	27	37	19	4	7			NCU00973	9	7	12	17	28
NCU00974	2073	1949	1688	1760	865	1275	1644	1602	1279	1324	1195	1458		NCU00974	1419	1395	1081	934	1142	1502	1844	1485	1051	1689	1584	956			NCU00974	1596	1521	1304	1320	1613	1756	1866	1571	1814	1838	1203	1369			NCU00974	968	884	865	1131	1300
NCU00975	660	479	662	2310	281	297	342	339	281	207	165	215		NCU00975	726	516	267	225	335	350	367	414	321	552	587	393			NCU00975	396	449	374	194	292	360	317	273	370	353	195	279			NCU00975	220	203	212	121	140
NCU00976	0	0	1	3	4	0	0	1	0	0	0	0		NCU00976	0	3	0	1	2	0	5	0	2	2	2	0			NCU00976	0	0	0	0	0	0	0	0	0	0	0	0			NCU00976	0	0	0	0	0
NCU00977	10978	9051	8068	8781	5273	8622	13470	14918	10024	11419	10921	10913		NCU00977	9039	12889	12105	10901	10952	9727	10801	8840	4879	4837	4970	2799			NCU00977	8749	7950	8532	6568	8393	8776	10447	6818	10016	9780	5896	6566			NCU00977	12529	11652	11803	12050	13273
NCU00978	3469	2584	2710	2935	1490	2317	2823	2800	1849	1780	1620	1740		NCU00978	1882	2622	2734	1998	2262	2805	2035	1808	1167	2341	2405	1542			NCU00978	2857	2672	2947	1625	1945	2350	2304	1686	2253	2422	1479	1809			NCU00978	3155	3205	2839	1840	2056
NCU00979	375905	276036	284077	343335	241002	328675	630186	670167	426691	542691	565941	554270		NCU00979	575961	559557	443313	608361	603064	407711	681323	480162	301755	302377	258256	103130			NCU00979	249804	180046	200206	182591	234360	219516	193135	160590	182283	259488	158988	169556			NCU00979	219866	212980	210095	337591	350877
NCU00980	8759	9847	8784	9362	4811	5954	5974	6382	4784	4402	3767	3984		NCU00980	7283	5944	6090	3531	3625	4371	3986	3024	2106	2795	2874	1924			NCU00980	8579	8222	8301	2592	3433	3415	3744	2942	3464	3913	2261	2656			NCU00980	8410	8524	7564	4560	4999
NCU00981	27981	23695	18697	20256	14142	21567	22621	22809	15651	15645	13364	13239		NCU00981	9416	26480	30228	15839	11543	12145	11345	7104	4371	4925	4197	2648			NCU00981	16075	12080	13376	4807	6242	6649	6612	5231	6565	6822	4448	5066			NCU00981	29219	28085	26787	14296	15972
NCU00983	11892	9231	7883	13339	8212	10728	18959	16334	12702	16436	14072	15788		NCU00983	3828	7775	9059	8514	14490	13586	28375	24708	19555	41825	40866	27231			NCU00983	12144	11447	11268	7412	9413	9740	13289	9518	13232	10206	7117	7590			NCU00983	7331	7245	6918	11088	10641
NCU00984	613	880	1122	1586	741	705	803	693	525	429	281	392		NCU00984	874	230	348	296	443	369	361	334	235	495	459	340			NCU00984	669	768	844	329	508	557	1435	950	1493	433	336	440			NCU00984	293	263	313	804	879
NCU00985	67	47	156	41	8	5	11	3	10	0	2	0		NCU00985	35	1	37	24	27	0	6	9	4	10	5	2			NCU00985	234	234	169	2	9	15	0	0	3	0	0	0			NCU00985	57	89	53	0	0
NCU00986	0	3	1	1	0	0	0	2	1	0	2	2		NCU00986	1	0	0	0	1	5	2	5	8	1	2	1			NCU00986	0	0	0	0	0	1	0	0	0	0	0	0			NCU00986	0	3	0	0	0
NCU00987	52	40	112	67	7	10	24	18	11	21	6	18		NCU00987	70	14	15	15	41	19	23	24	13	29	20	18			NCU00987	43	38	55	8	24	27	49	22	36	29	18	22			NCU00987	5	6	9	0	2
NCU00988	93	66	22	59	30	11	40	48	30	22	14	28		NCU00988	93	137	78	43	90	56	80	47	19	39	52	22			NCU00988	26	45	36	7	8	21	0	8	6	10	25	11			NCU00988	13	39	18	10	15
NCU00989	0	0	0	0	0	0	1	4	0	0	0	0		NCU00989	0	1	1	0	2	1	0	0	0	1	1	1			NCU00989	0	0	0	0	0	0	0	0	0	0	0	0			NCU00989	0	0	0	0	0
NCU00990	11	1	0	1	0	2	0	0	0	1	0	0		NCU00990	4	7	8	6	3	7	0	2	0	4	6	1			NCU00990	7	9	0	0	0	3	0	0	3	0	0	5			NCU00990	0	4	0	0	0
NCU00992	378	227	258	310	154	256	253	185	185	119	108	134		NCU00992	337	765	673	395	572	625	444	224	209	238	146	146			NCU00992	103	49	95	30	53	39	81	48	82	60	41	64			NCU00992	227	152	172	47	29
NCU00993	0	0	0	0	0	0	1	1	1	0	0	0		NCU00993	0	0	0	1	0	0	2	1	0	1	1	1			NCU00993	0	0	0	0	0	0	5	3	0	10	0	0			NCU00993	0	0	0	0	0
NCU00994	39	27	17	25	16	36	87	76	47	48	43	62		NCU00994	38	87	70	44	117	79	59	101	67	69	84	54			NCU00994	30	12	29	155	194	223	451	335	399	218	114	194			NCU00994	23	35	12	29	22
NCU00995	2249	568	585	2575	1952	2531	10813	14417	8743	12836	15554	14928		NCU00995	636	2270	2192	5092	17689	11661	36727	34462	27198	34490	30369	16136			NCU00995	223	174	199	22039	28603	32894	38886	29819	35089	36603	19768	25233			NCU00995	177	155	152	565	715
NCU00998	3618	2018	2238	2318	1028	2125	3421	3488	2050	2687	2329	2639		NCU00998	1142	3085	4698	2188	3362	3028	4528	4275	2265	4997	4111	3445			NCU00998	4022	3416	3362	2405	3326	3556	3768	2761	3680	3838	2140	2748			NCU00998	3129	3034	2829	3858	3919
NCU00999	4950	1281	2677	3435	962	2261	6529	7609	4166	6386	7495	9108		NCU00999	2201	5687	10312	7636	11924	6840	21927	20681	13257	52686	38385	24238			NCU00999	6060	4232	4082	2933	3827	4093	9498	7305	9427	4602	2796	3146			NCU00999	1289	1165	1050	1174	1386
NCU01000	10	0	11	8	2	0	4	6	5	4	8	10		NCU01000	13	4	14	4	19	13	24	27	15	64	109	63			NCU01000	47	27	33	14	10	0	17	5	8	10	0	20			NCU01000	82	63	76	45	31
NCU01001	15899	13894	12603	13278	7715	12775	14700	18143	10917	11353	10269	10574		NCU01001	21555	26420	25323	15943	12330	12551	10083	7614	4261	3281	3067	1662			NCU01001	15472	10806	12471	4206	5237	5242	5229	4407	5435	6331	3762	3888			NCU01001	25901	25080	22989	13574	15791
NCU01002	4073	1540	2008	3103	1473	2413	4047	4690	3223	4148	4218	4624		NCU01002	4000	6083	3383	5449	7954	7535	14205	13506	8506	19983	17125	10125			NCU01002	3747	3028	3007	5526	7156	7241	7391	6108	6971	8504	4907	5683			NCU01002	949	921	879	4776	5598
NCU01003	2	0	0	0	1	1	1	5	0	0	0	0		NCU01003	2	1	0	10	1	0	3	2	0	1	5	1			NCU01003	0	0	0	5	0	0	0	0	0	0	0	0			NCU01003	0	0	0	0	0
NCU01004	2397	837	1269	1835	773	1242	1202	1222	969	1550	1247	1424		NCU01004	1399	1666	1450	1355	2930	3354	6076	5408	3187	8041	7023	4453			NCU01004	1981	2087	1967	2671	3830	4271	5290	3639	5399	3845	2622	3327			NCU01004	642	656	650	2141	2259
NCU01005	1381	761	697	1002	522	763	1365	1468	861	919	935	894		NCU01005	1065	1515	1152	1168	1291	1161	1457	1275	697	1591	1091	754			NCU01005	1145	856	992	950	1130	1253	1333	1182	1395	1513	772	898			NCU01005	630	594	563	1093	1386
NCU01006	4201	1971	2146	3458	1571	2467	3764	3354	2224	2216	2032	2403		NCU01006	1252	4143	3528	2355	3544	3579	3517	3512	2030	4778	4071	3290			NCU01006	2620	2385	2671	1986	2839	3462	5493	3950	5661	3372	2130	2641			NCU01006	1345	1230	1108	1413	1655
NCU01007	15207	11508	10782	10602	6292	9287	12872	14077	10296	12030	10477	10795		NCU01007	12867	19409	14690	12732	13601	12115	13171	10565	5111	7178	6643	4179			NCU01007	13370	11339	12213	7755	9934	10174	10729	8125	11236	11694	7504	7710			NCU01007	12305	11790	11758	14158	15588
NCU01008	12173	9342	7751	9698	7269	10612	12874	13397	8422	9398	8407	8882		NCU01008	13105	18151	17364	12857	9163	7855	7017	5620	3209	4415	4034	2036			NCU01008	8577	5507	6510	2786	3490	3512	3669	2963	3836	4472	2632	2589			NCU01008	11935	10978	10902	7536	8599
NCU01009	124	64	96	92	51	87	82	69	55	20	31	46		NCU01009	61	142	196	111	101	103	70	46	16	53	46	30			NCU01009	116	61	78	19	43	33	45	43	33	42	13	30			NCU01009	163	172	157	35	39
NCU01010	73	54	31	25	9	14	24	33	18	10	19	11		NCU01010	30	55	57	67	61	58	61	48	41	187	100	72			NCU01010	80	33	39	49	65	88	62	53	101	77	29	94			NCU01010	29	19	14	45	41
NCU01011	4	8	2	7	2	1	4	0	1	0	0	0		NCU01011	1	1	26	1	16	0	5	0	0	0	1	0			NCU01011	0	0	3	0	2	3	3	1	3	11	0	0			NCU01011	2	3	0	0	0
NCU01012	50	156	136	108	12	19	20	40	18	13	25	30		NCU01012	224	50	29	17	47	36	23	57	25	50	69	23			NCU01012	15	10	16	4	21	13	16	5	16	11	13	22			NCU01012	11	22	25	15	28
NCU01013	8896	16192	15853	9189	3083	3763	6362	5133	4174	5064	4277	4687		NCU01013	26330	7874	6577	5963	7613	4295	8658	7529	4930	8648	8259	5324			NCU01013	4435	4499	3987	2511	3350	3397	3897	2676	3664	3396	2395	2640			NCU01013	4595	4254	4012	3442	3556
NCU01014	4	21	29	23	1	0	0	0	0	0	0	0		NCU01014	56	0	6	0	1	0	1	1	0	1	0	1			NCU01014	6	3	7	0	0	3	0	0	0	0	0	0			NCU01014	0	0	0	0	0
NCU01015	9217	8650	8736	10545	4826	8033	10187	9999	7194	7539	6150	6881		NCU01015	7832	7826	8585	5927	6906	7153	5900	5567	2959	2955	2769	2366			NCU01015	9408	9515	9862	6108	7588	8044	7439	4592	7784	8854	5701	6375			NCU01015	11061	10564	9961	7607	7945
NCU01016	3325	2339	2253	3078	1442	1855	2622	2743	1989	1966	1831	1788		NCU01016	2730	3440	2486	2099	2390	2531	2647	2341	1486	2539	2476	1554			NCU01016	2426	1768	1952	1654	1888	2166	1874	1623	1949	2712	1435	1644			NCU01016	1466	1467	1340	2087	2672
NCU01017	2433	2096	1696	1954	1051	1692	2287	2320	1518	1653	1549	1509		NCU01017	1344	2471	2575	2162	1898	1723	2084	1340	744	1654	1376	898			NCU01017	2538	2295	2221	1071	1547	1709	1694	1418	1911	1623	1031	1176			NCU01017	2366	2149	2080	1848	1959
NCU01019	13242	12290	11409	10089	4752	8664	9348	8946	6922	6766	6104	6392		NCU01019	8221	9731	11093	6960	9003	8608	7552	5778	3978	5950	5628	4073			NCU01019	15071	16011	15917	5950	8149	8642	9921	5642	9787	8908	5718	6797			NCU01019	16068	15453	14806	8709	8846
NCU01021	44692	33368	32589	33206	20047	34858	36244	42574	31932	29835	26507	26784		NCU01021	16630	27389	37269	26531	23978	25135	23050	16212	7974	10521	9795	6163			NCU01021	27751	26706	28000	15529	21077	22412	20237	13461	19437	23023	15584	16525			NCU01021	42691	41053	39253	38042	42085
NCU01022	8295	8055	6935	7023	4543	7415	6221	7252	4415	5213	4027	4365		NCU01022	3232	6502	11191	4738	3067	3350	2364	1317	530	438	476	244			NCU01022	9747	8558	8768	3113	4128	4386	4204	3134	4217	4743	2796	3296			NCU01022	17984	17151	15992	10821	11650
NCU01023	15403	13569	12149	13129	7199	11008	16012	16505	12119	13448	12052	13188		NCU01023	16736	20407	16699	13595	14556	13317	14347	11916	7817	8544	8479	4789			NCU01023	12602	10942	12414	7972	10315	11143	11792	8232	11945	12053	8126	8400			NCU01023	16183	15182	15036	12228	14163
NCU01024	2811	1861	1930	1481	891	1609	3237	3041	2019	2736	2688	2917		NCU01024	1677	2280	2238	1992	2154	2228	3674	2898	2126	4579	3840	2497			NCU01024	2941	1997	2557	3037	3714	3985	4336	3460	4388	4788	2573	3215			NCU01024	2073	2049	1935	4451	5028
NCU01025	1	4	1	1	2	0	0	2	0	0	0	0		NCU01025	7	2	0	0	1	0	0	3	0	3	0	0			NCU01025	5	2	1	0	5	0	0	4	2	1	0	0			NCU01025	0	0	0	0	0
NCU01026	2137	1483	1169	1560	366	370	613	595	428	399	336	417		NCU01026	1408	2542	1349	506	794	927	773	780	437	1208	883	786			NCU01026	1191	1070	1144	457	638	614	858	663	893	606	396	496			NCU01026	64	54	72	82	83
NCU01027	8	4	2	2	0	0	1	11	1	1	2	2		NCU01027	4	20	8	9	5	4	11	3	0	7	1	0			NCU01027	5	9	14	0	7	5	0	0	3	4	0	0			NCU01027	3	11	4	0	3
NCU01032	8022	5867	5965	9920	3194	4338	4731	4855	3463	3147	2959	3364		NCU01032	6297	6774	5378	3531	4719	5248	4615	4950	3609	7108	6772	4865			NCU01032	4418	4068	4475	3014	4050	4434	3664	2923	4007	4394	2871	3292			NCU01032	3324	3131	3173	848	1086
NCU01033	1143	1189	690	1791	702	544	386	574	315	167	148	105		NCU01033	423	742	758	258	368	715	266	250	126	105	91	89			NCU01033	696	691	771	105	123	124	54	29	34	147	99	97			NCU01033	411	379	364	18	27
NCU01034	49	37	30	79	33	59	53	41	37	39	59	50		NCU01034	57	95	58	110	131	91	76	105	55	184	150	74			NCU01034	91	35	70	34	30	41	32	36	22	51	20	46			NCU01034	24	7	20	0	10
NCU01036	11966	8571	10532	10955	5208	8695	10580	9322	7225	7434	7180	7405		NCU01036	5568	5224	7563	6652	11423	11608	12467	11403	10219	19548	20393	12657			NCU01036	11180	11897	11407	6601	9215	9823	7815	4994	7676	9121	6477	7427			NCU01036	7156	6722	6155	4956	4648
NCU01038	0	2	0	1	1	0	0	0	2	0	0	1		NCU01038	0	0	0	0	0	0	0	1	0	0	0	1			NCU01038	0	0	0	0	5	0	0	0	0	6	0	0			NCU01038	0	0	0	0	0
NCU01039	228	162	141	274	120	238	421	437	258	208	230	260		NCU01039	366	562	336	367	524	517	447	470	366	493	536	397			NCU01039	128	193	117	108	128	164	118	107	181	189	146	126			NCU01039	197	133	157	134	162
NCU01041	1261	946	932	1138	571	807	1809	1741	1321	1417	1368	1520		NCU01041	1869	2181	1106	1186	2089	2117	3165	3486	2139	5053	3945	2518			NCU01041	1222	1169	1021	1737	2142	2104	2147	1917	2236	2425	1740	1693			NCU01041	329	277	260	929	1024
NCU01042	1	0	0	2	2	0	0	0	0	0	3	2		NCU01042	0	4	12	0	0	5	2	1	6	2	0	1			NCU01042	0	0	3	4	0	0	0	4	0	0	0	4			NCU01042	5	0	0	0	0
NCU01043	0	0	0	0	0	0	0	0	0	0	0	0		NCU01043	0	0	0	0	0	0	0	0	0	0	0	0			NCU01043	0	0	0	0	0	0	0	0	0	0	0	0			NCU01043	0	0	0	0	0
NCU01044	991	565	768	846	425	708	1554	1385	888	1290	1419	1493		NCU01044	526	922	1070	964	1758	1253	1887	1518	915	2216	1769	1278			NCU01044	761	621	693	2373	2893	3348	2576	1696	2462	3457	2246	2687			NCU01044	474	473	488	550	625
NCU01045	5708	826	1460	1046	1096	5501	7560	15293	10659	9338	8620	8866		NCU01045	407	5303	6864	12360	23830	12774	54032	48826	30748	83593	64140	38266			NCU01045	588	476	467	4022	5610	5683	2483	1841	2539	5806	3596	4065			NCU01045	141	178	148	297	275
NCU01047	4638	2384	2603	5711	2022	2657	3568	3620	2206	2342	1991	2304		NCU01047	1531	3645	2580	2122	3616	3867	4039	3870	2266	3948	3380	2451			NCU01047	2267	2921	2773	3010	4070	4475	4165	2602	4143	4331	2767	3211			NCU01047	861	823	785	2770	2788
NCU01048	74	211	164	79	33	43	103	50	50	34	11	31		NCU01048	83	106	48	35	112	102	182	99	141	122	183	130			NCU01048	60	45	32	3	2	5	3	7	4	4	3	0			NCU01048	6	9	9	0	9
NCU01049	0	0	0	0	0	0	0	0	0	0	0	0		NCU01049	0	0	1	0	0	0	1	0	0	0	0	0			NCU01049	0	0	0	0	0	0	0	0	0	0	0	0			NCU01049	0	0	0	0	0
NCU01050	0	0	0	1	0	0	0	0	0	0	1	0		NCU01050	1	1	1	0	4	0	1	1	2	7	9	11			NCU01050	0	0	0	0	5	0	0	0	0	0	0	0			NCU01050	0	0	3	0	0
NCU01051	50	33	48	145	62	112	187	158	155	44	66	66		NCU01051	105	64	82	112	222	235	203	216	168	271	304	198			NCU01051	26	23	27	24	41	33	34	23	48	48	22	13			NCU01051	22	21	14	11	5
NCU01052	0	1	0	0	0	1	6	2	2	4	0	0		NCU01052	1	0	3	4	16	0	20	40	32	40	36	22			NCU01052	0	0	0	0	0	0	0	0	0	5	3	5			NCU01052	0	0	5	0	0
NCU01053	2444	1763	1593	2716	974	1128	1600	1590	1081	1060	947	1007		NCU01053	1223	1629	1725	1465	2075	1508	1337	1166	626	1136	922	625			NCU01053	2519	2337	2418	1077	1372	1578	1696	1449	1792	1507	1098	1172			NCU01053	1262	1353	1136	1462	1492
NCU01054	3	8	0	12	8	2	5	0	0	0	1	0		NCU01054	7	2	2	5	2	2	0	0	0	0	0	0			NCU01054	0	2	5	1	2	0	5	3	8	0	5	0			NCU01054	0	0	0	0	0
NCU01055	115	32	54	108	103	448	504	402	548	551	405	1100		NCU01055	7	599	879	3481	4474	3495	2853	2633	1407	1828	2072	992			NCU01055	68	58	33	143	197	197	261	218	341	195	110	148			NCU01055	46	44	34	92	75
NCU01056	22	32	22	54	26	32	30	18	32	14	16	42		NCU01056	18	20	48	53	46	46	70	86	59	70	49	18			NCU01056	53	12	8	8	8	0	16	8	12	7	0	13			NCU01056	27	24	12	0	0
NCU01057	428	200	112	147	118	694	815	426	1396	1404	967	4022		NCU01057	95	774	650	2591	7044	8631	896	1023	625	173	158	100			NCU01057	345	261	290	264	289	236	322	246	376	243	236	166			NCU01057	281	279	251	2	0
NCU01058	17	21	5	30	10	25	140	98	55	35	60	51		NCU01058	19	23	25	51	83	85	101	75	47	120	132	62			NCU01058	22	15	18	34	43	56	70	0	2	53	33	43			NCU01058	28	28	24	58	79
NCU01059	108	68	50	197	65	120	403	260	154	180	280	226		NCU01059	27	76	75	132	164	141	307	191	156	454	332	183			NCU01059	85	165	140	303	464	435	662	512	725	429	286	431			NCU01059	92	97	89	397	355
NCU01060	2742	1415	1564	4754	1513	1153	2733	1558	1200	1015	955	1139		NCU01060	2694	720	1093	929	1656	570	2645	1658	872	7780	3436	2300			NCU01060	2240	1767	1945	957	0	1052	2202	2020	2095	1275	698	874			NCU01060	571	576	524	271	378
NCU01061	8	22	15	19	3	5	3	8	6	7	3	6		NCU01061	25	1	14	5	11	4	25	6	15	23	15	5			NCU01061	19	14	28	3	3	10	13	9	11	4	3	5			NCU01061	33	37	39	22	15
NCU01063	3039	2438	2261	1642	643	520	2004	359	451	188	140	176		NCU01063	1898	420	1578	518	1277	371	649	658	555	1621	1331	1045			NCU01063	3014	2531	2661	69	113	97	263	226	228	93	49	79			NCU01063	1154	1093	1122	68	77
NCU01064	2107	1094	720	331	364	366	1526	500	467	865	527	640		NCU01064	790	654	3327	1242	3140	875	2390	1426	1307	9497	5649	3063			NCU01064	3629	2362	2408	763	1049	1039	142	121	89	1009	676	807			NCU01064	1078	1049	1021	62	76
NCU01065	3828	1635	1925	11885	2622	4233	11585	11570	9097	10789	9189	9399		NCU01065	807	6109	3278	8071	15735	25767	35074	35863	22597	82365	71266	49642			NCU01065	3097	2992	2710	5276	7613	8564	7981	4552	7206	8776	5182	6652			NCU01065	94	92	71	90	99
NCU01066	170	93	154	92	59	128	251	356	275	480	309	402		NCU01066	232	661	215	642	1059	3628	11094	13679	7302	37942	26702	20436			NCU01066	40	46	33	315	454	454	1117	690	1124	505	234	333			NCU01066	9	15	5	38	39
NCU01067	1148	633	610	917	422	497	838	877	672	848	943	1121		NCU01067	977	1019	723	1266	2111	2037	3303	2708	1681	3455	3583	2230			NCU01067	986	951	850	1115	1569	1571	1711	1482	1850	1710	992	1233			NCU01067	320	289	243	1641	1662
NCU01068	19771	13606	12228	12807	6050	8612	6019	5403	3738	2714	3051	2880		NCU01068	3609	16171	9169	11422	15471	15368	14532	8239	5419	7529	6078	4585			NCU01068	6694	5831	6185	1738	2107	2626	1023	772	1035	2497	1572	2186			NCU01068	3419	3073	3114	269	272
NCU01069	2771	1975	1845	3082	1327	1368	2688	2423	1852	2133	1867	1921		NCU01069	3416	1703	1470	2207	4019	4008	4989	4256	3337	7393	6798	4258			NCU01069	3126	2609	2726	2439	3117	3207	3700	2969	3630	3712	2102	2570			NCU01069	459	378	448	3347	3899
NCU01070	2986	3068	3203	4594	1438	1235	1636	1787	1429	883	979	1085		NCU01070	7532	1525	1108	1106	1200	886	808	698	413	407	431	180			NCU01070	1836	1611	1637	716	926	891	1168	1080	1128	1062	601	679			NCU01070	924	718	745	1664	1936
NCU01071	0	0	0	0	0	1	0	0	0	0	0	0		NCU01071	0	0	0	0	0	0	0	0	0	0	0	0			NCU01071	0	0	2	0	0	0	0	3	0	0	0	0			NCU01071	0	0	0	0	0
NCU01072	91	35	53	55	43	27	74	52	27	73	53	87		NCU01072	49	53	91	88	79	90	81	74	41	239	137	124			NCU01072	77	60	60	132	152	184	237	204	251	162	106	117			NCU01072	26	19	20	36	22
NCU01073	231	124	140	161	69	226	460	430	308	409	473	360		NCU01073	68	158	213	249	255	228	318	217	215	380	370	229			NCU01073	108	115	100	270	331	369	399	428	491	415	206	323			NCU01073	213	187	211	308	287
NCU01074	76	63	116	58	22	45	64	68	35	49	65	78		NCU01074	58	34	32	60	99	62	108	68	95	212	182	84			NCU01074	50	41	48	48	60	95	82	53	78	63	45	54			NCU01074	24	19	15	23	31
NCU01075	0	0	0	0	0	0	0	0	1	0	0	0		NCU01075	0	0	0	0	1	0	1	0	0	0	0	0			NCU01075	0	3	0	0	0	0	0	0	0	0	0	0			NCU01075	0	0	0	0	0
NCU01076	0	0	5	0	0	0	0	1	0	0	0	0		NCU01076	4	1	1	2	0	0	1	0	1	1	4	0			NCU01076	3	3	0	0	0	0	0	4	0	0	0	0			NCU01076	0	0	4	0	0
NCU01077	125	57	127	618	125	87	147	175	211	48	78	70		NCU01077	128	3	7	22	15	16	16	22	14	47	48	33			NCU01077	22	46	23	12	21	34	52	42	60	14	11	23			NCU01077	0	7	1	0	5
NCU01078	216	137	198	714	124	114	164	146	127	131	97	102		NCU01078	249	149	79	90	154	192	211	197	129	258	276	162			NCU01078	57	79	78	50	55	77	100	78	102	97	60	49			NCU01078	23	25	19	23	28
NCU01079	0	0	0	0	0	0	0	0	0	0	1	0		NCU01079	0	0	0	0	0	0	0	0	0	0	0	0			NCU01079	0	0	0	0	0	0	0	0	0	0	0	0			NCU01079	0	0	0	0	0
NCU01080	999	863	1063	1869	1168	1035	1082	766	549	518	398	348		NCU01080	515	263	384	299	477	418	588	438	205	481	278	216			NCU01080	786	812	912	372	470	549	968	739	909	517	309	472			NCU01080	269	218	205	688	698
NCU01081	528	352	383	390	228	454	909	784	517	580	509	572		NCU01081	403	556	669	653	853	555	864	558	349	763	769	350			NCU01081	522	510	568	547	608	745	618	518	657	656	421	467			NCU01081	514	602	488	597	704
NCU01082	1403	1165	1394	1296	787	1834	3050	2622	2121	1506	1460	1511		NCU01082	1059	600	1388	1753	2281	1536	1977	1266	740	932	1022	735			NCU01082	1159	1448	1467	804	1062	1131	1068	823	1201	1198	813	1002			NCU01082	2203	2244	2183	1055	1240
NCU01083	16593	15195	14347	13077	7382	15647	19917	19429	14274	18108	15873	15119		NCU01083	11140	10546	16739	14759	14188	11233	13874	10141	5360	5716	6739	3953			NCU01083	14022	16540	16057	8227	11643	12084	12150	8428	12419	12122	8571	9166			NCU01083	19273	18800	18179	12787	12643
NCU01084	15556	23602	36409	9900	3070	4731	3520	4123	2962	2678	2407	2656		NCU01084	40374	9175	6674	4521	6051	5046	5447	5769	3764	5212	5276	2930			NCU01084	13603	10537	10527	1706	2375	2308	2211	1874	2137	2541	1595	1699			NCU01084	2239	2158	2062	2215	2400
NCU01085	3511	5900	7251	3122	812	1272	2018	1806	1469	1305	1252	1300		NCU01085	6218	2368	2031	1496	2586	2555	3894	3116	1853	3596	3209	2375			NCU01085	2692	3147	2693	1727	2530	2721	2913	1612	3228	2712	1668	2142			NCU01085	1859	1744	1702	1777	1779
NCU01086	37	34	17	35	17	24	75	78	48	93	97	119		NCU01086	18	23	50	55	73	37	103	57	36	65	29	45			NCU01086	26	34	28	54	84	111	62	37	64	83	83	65			NCU01086	28	19	16	341	289
NCU01087	0	0	1	0	1	0	0	0	0	0	0	0		NCU01087	0	0	2	1	0	0	0	1	0	0	0	0			NCU01087	0	0	3	0	0	0	0	0	0	3	0	0			NCU01087	0	0	0	0	0
NCU01088	216	177	85	450	69	48	50	29	71	57	15	9		NCU01088	70	63	102	19	58	59	26	40	22	9	21	29			NCU01088	117	80	59	3	9	17	10	9	0	0	0	0			NCU01088	22	16	14	0	0
NCU01089	1957	1704	2399	2536	615	799	1384	1155	726	804	773	787		NCU01089	1015	605	853	613	751	544	834	584	386	1005	929	718			NCU01089	948	920	981	654	841	885	1144	922	1198	968	635	819			NCU01089	587	611	568	1127	1217
NCU01090	2	0	1	0	0	0	0	0	1	5	0	1		NCU01090	0	2	4	1	7	0	1	1	0	1	0	0			NCU01090	3	3	5	0	0	0	0	0	0	0	0	3			NCU01090	0	0	3	2	0
NCU01091	1	4	1	8	1	2	0	3	0	3	0	1		NCU01091	1	0	0	0	0	0	1	0	0	0	0	0			NCU01091	8	7	0	0	0	0	0	0	0	0	0	0			NCU01091	0	0	0	0	0
NCU01092	7	0	7	0	2	4	11	0	0	0	0	0		NCU01092	2	0	37	18	18	0	0	0	0	0	0	0			NCU01092	31	44	64	0	0	0	0	0	0	4	3	3			NCU01092	89	91	75	0	0
NCU01093	3	7	0	2	3	0	0	0	0	4	0	0		NCU01093	0	0	0	0	1	0	0	0	0	0	1	0			NCU01093	5	5	0	0	0	0	0	0	5	12	0	0			NCU01093	0	0	0	0	0
NCU01094	157	79	90	91	32	76	133	160	100	140	149	142		NCU01094	51	184	185	174	372	266	450	364	288	535	525	300			NCU01094	55	86	90	55	77	98	50	34	44	57	71	64			NCU01094	31	21	24	25	11
NCU01095	325	589	851	229	120	148	127	62	121	66	63	244		NCU01095	634	125	100	139	339	484	35	43	24	8	11	10			NCU01095	176	185	174	0	5	12	9	5	3	20	3	4			NCU01095	36	35	19	2	0
NCU01096	2	0	0	0	0	0	0	0	0	1	0	1		NCU01096	7	0	2	0	1	0	0	0	0	0	0	0			NCU01096	0	0	0	0	0	0	0	0	0	0	0	0			NCU01096	0	0	0	0	0
NCU01097	14181	18153	25856	16500	4778	5946	4044	3552	3459	2870	2418	2620		NCU01097	20490	8209	5031	3568	4398	4787	3803	3610	1890	1879	1638	1217			NCU01097	6885	7326	6989	1398	1840	1810	1585	1289	1657	1947	1287	1443			NCU01097	3322	3220	2925	2275	2171
NCU01098	532	471	542	550	186	243	492	456	268	1087	1409	1368		NCU01098	543	501	379	298	538	500	390	404	144	628	383	351			NCU01098	349	377	416	5572	7744	9123	5026	3819	5061	8239	5171	7224			NCU01098	157	184	169	211	262
NCU01099	1842	1243	1238	1977	709	793	1447	1455	868	1010	872	958		NCU01099	1854	1579	1338	1146	1451	1097	1501	1318	645	1582	1315	955			NCU01099	1916	1701	1806	1117	1459	1491	1804	1359	1871	1580	990	1191			NCU01099	533	537	545	1461	1453
NCU01100	3673	1728	2433	1237	868	1647	2463	3141	1903	3060	2872	3146		NCU01100	893	2932	2412	2369	3229	2493	5683	3308	1773	5326	4143	2660			NCU01100	2653	2539	2261	4331	5744	6013	5149	3456	5308	6334	4225	4684			NCU01100	391	382	324	4092	4314
NCU01101	2386	666	849	960	648	1074	3130	3282	1968	3264	3668	3864		NCU01101	461	1675	1667	2295	3915	2431	5411	4403	3086	8486	7881	4240			NCU01101	1093	884	925	2618	3363	3500	3255	2480	3102	3613	2231	2726			NCU01101	245	345	260	3598	3655
NCU01102	19808	14818	14720	17266	8648	16069	23751	23564	17579	22805	19638	19777		NCU01102	10792	14055	17244	16818	18547	17060	20871	15790	9080	9315	9266	5612			NCU01102	12801	13926	13311	10913	14280	14392	19262	12378	18756	15571	10395	11125			NCU01102	15053	15422	15109	19054	19816
NCU01103	19	4	18	13	17	40	54	34	47	59	48	88		NCU01103	28	78	112	119	196	188	74	35	51	36	23	9			NCU01103	31	12	24	41	36	11	24	40	24	28	10	23			NCU01103	17	16	26	1	8
NCU01104	12007	11880	14170	9825	5876	11379	8504	8719	6251	5624	5122	5106		NCU01104	6275	6678	10625	4594	4510	5914	4402	2960	1811	1588	2128	1319			NCU01104	2528	2444	2696	855	1231	1311	1234	857	1261	1175	798	982			NCU01104	14644	14520	14370	7020	7099
NCU01105	695	788	1043	790	295	487	706	738	432	346	363	380		NCU01105	985	631	698	459	451	520	328	358	181	200	278	230			NCU01105	221	239	204	193	217	290	194	165	176	311	186	196			NCU01105	773	727	641	406	423
NCU01106	250	176	195	196	105	129	310	319	200	197	222	232		NCU01106	283	252	372	213	253	172	368	257	155	197	260	254			NCU01106	128	136	170	77	118	128	79	67	89	112	67	99			NCU01106	199	183	157	85	112
NCU01107	591	208	168	100	162	163	409	172	90	232	136	92		NCU01107	205	175	688	445	866	206	1712	754	376	7898	3661	2241			NCU01107	954	650	724	529	758	742	89	57	87	623	464	534			NCU01107	470	416	409	355	400
NCU01108	276	170	78	68	37	41	172	73	45	68	73	74		NCU01108	95	113	310	119	311	81	276	157	127	654	456	242			NCU01108	456	375	281	138	253	208	66	87	76	207	158	174			NCU01108	96	71	73	41	40
NCU01109	26	6	29	5	1	6	8	5	1	4	1	11		NCU01109	35	57	80	12	29	11	9	2	8	27	16	10			NCU01109	11	16	12	0	3	0	0	0	0	0	0	0			NCU01109	16	16	21	0	0
NCU01111	87	57	31	34	32	18	24	22	10	9	5	3		NCU01111	52	88	74	21	35	8	45	11	10	49	36	30			NCU01111	49	29	19	5	30	14	0	0	0	7	3	3			NCU01111	10	35	27	0	0
NCU01112	462	100	112	75	75	83	178	68	56	60	34	24		NCU01112	46	96	236	188	370	150	537	251	157	1391	708	456			NCU01112	224	163	166	62	92	55	24	12	11	78	63	47			NCU01112	99	72	74	24	20
NCU01113	0	0	0	0	0	0	0	0	0	0	0	0		NCU01113	0	0	0	0	0	0	0	0	0	0	0	1			NCU01113	0	0	0	0	0	0	0	0	0	0	0	0			NCU01113	0	0	0	0	1
NCU01114	1918	1627	1226	904	679	1361	2621	2356	1532	1879	1835	1865		NCU01114	1305	2064	3081	1880	1491	1170	1451	914	729	1406	1190	626			NCU01114	2732	1941	2218	1046	1308	1390	1017	846	941	1630	889	1063			NCU01114	3605	3323	3232	2186	2634
NCU01115	7490	8084	9860	10900	5324	9925	11248	13077	8481	8534	6797	7061		NCU01115	9992	7142	9376	7306	6280	6243	5232	3468	1486	1485	1382	952			NCU01115	6887	7809	7903	4626	5856	6284	5907	3861	6219	6244	4488	4920			NCU01115	14869	14549	14269	11420	11816
NCU01116	3521	6226	7710	3850	1221	2262	1905	1386	1183	1170	990	1074		NCU01116	12521	1662	1973	1306	1615	1465	2030	1741	1043	2384	1911	1313			NCU01116	2983	2922	2947	704	1036	1051	1766	1074	1774	1014	638	854			NCU01116	2226	2091	2329	1656	1672
NCU01118	2505	876	1092	1492	868	1651	2192	2493	1574	1631	1658	2011		NCU01118	649	3391	2332	1763	2272	2452	3747	2821	1890	3973	3799	2138			NCU01118	3515	3668	2939	3296	4177	4641	4183	3617	4084	5140	3210	3791			NCU01118	947	969	872	2735	2875
NCU01119	4094	2364	1896	3450	1483	2420	4392	4643	2836	3086	3041	3414		NCU01119	2360	5941	3606	3745	5836	6804	9841	8683	5198	10296	9578	5980			NCU01119	3185	2620	2630	3060	3796	4104	4462	3540	4487	4429	2707	3245			NCU01119	1114	1235	1024	3517	3778
NCU01120	72	90	59	46	12	49	71	53	60	55	39	58		NCU01120	112	143	119	57	64	62	35	37	12	17	9	16			NCU01120	65	30	35	5	0	19	8	8	12	12	6	15			NCU01120	23	13	36	10	13
NCU01121	9460	8246	5660	6875	4852	6634	8045	9702	6178	7600	6835	7103		NCU01121	7484	13975	13677	9407	6823	5270	5018	3573	1851	1375	1474	688			NCU01121	10624	7006	8066	4004	5328	5063	5782	4936	6075	5881	3786	3960			NCU01121	11991	11233	10913	11409	12474
NCU01122	4246	2431	2851	2268	790	1321	2018	1829	1438	1504	1443	1737		NCU01122	2455	3721	4011	2438	4029	2923	2818	2348	1724	3218	3301	1996			NCU01122	4164	4152	3982	1560	2019	2239	1998	1264	2045	2027	1321	1788			NCU01122	1312	1361	1187	1550	1298
NCU01123	4	0	0	0	0	0	4	0	0	2	2	0		NCU01123	2	2	0	0	2	3	11	9	5	94	24	27			NCU01123	6	0	4	3	0	5	9	0	0	13	3	5			NCU01123	0	0	0	11	0
NCU01124	767	427	626	457	259	384	498	415	270	301	262	314		NCU01124	4053	1214	1176	750	1420	562	1515	1110	766	2008	1318	890			NCU01124	735	604	653	331	395	410	406	317	336	420	224	239			NCU01124	115	109	115	222	273
NCU01127	274	94	213	52	72	67	133	68	42	95	21	31		NCU01127	88	111	303	150	343	67	332	156	115	1259	421	222			NCU01127	329	310	222	168	238	187	33	33	58	202	150	159			NCU01127	54	52	50	45	42
NCU01132	73	45	37	25	10	10	49	25	26	12	7	15		NCU01132	38	27	51	33	64	26	44	18	16	49	34	15			NCU01132	238	202	153	26	23	11	34	21	23	16	15	13			NCU01132	64	46	54	0	6
NCU01134	0	0	0	1	0	1	0	0	0	0	0	0		NCU01134	0	0	1	1	2	0	2	1	0	1	0	0			NCU01134	3	0	0	0	0	0	0	0	0	0	0	0			NCU01134	0	0	0	0	0
NCU01135	252	85	81	132	82	140	233	226	173	128	94	76		NCU01135	76	268	370	239	288	207	183	121	84	246	164	156			NCU01135	100	76	84	181	165	186	215	205	246	237	118	150			NCU01135	96	81	71	59	88
NCU01136	2831	879	1126	1154	627	1694	2388	2090	1618	1425	1535	1515		NCU01136	731	2414	2938	2411	3944	2561	3707	1929	1460	7528	5512	3965			NCU01136	1124	955	948	368	580	612	1743	1217	1848	664	397	455			NCU01136	517	563	568	549	677
NCU01138	322	338	157	405	130	123	218	199	194	122	102	125		NCU01138	321	474	329	192	152	140	98	70	68	56	92	52			NCU01138	177	123	147	46	45	52	21	21	31	66	19	49			NCU01138	73	113	94	6	35
NCU01140	828	560	536	1865	335	271	486	446	317	234	239	306		NCU01140	931	914	590	488	957	694	635	689	452	701	823	486			NCU01140	620	590	521	168	201	210	202	122	172	250	161	214			NCU01140	107	106	133	115	91
NCU01141	3218	2289	1894	2562	1493	2687	3827	3664	2740	3146	2895	3002		NCU01141	1622	3716	3730	4040	4902	3893	3319	2763	1530	2100	1900	1390			NCU01141	3118	2875	2966	2076	2621	2643	2903	2044	2973	2937	1823	2081			NCU01141	4803	4713	4594	4179	4636
NCU01142	3780	1648	1907	1930	1182	1805	3444	2906	2105	2109	2157	2157		NCU01142	1636	4911	3440	3334	4520	3455	5143	4072	2822	7487	6237	4267			NCU01142	1924	1517	1664	651	919	1061	1533	1320	1630	1079	595	851			NCU01142	1067	966	863	452	542
NCU01143	13094	12599	10028	11268	5740	8160	10169	10525	6611	6900	5995	6091		NCU01143	4979	8031	11723	6309	5985	5579	4532	3307	1708	2107	2011	1228			NCU01143	14317	14373	14141	5608	7508	8110	7204	5712	7440	8013	5279	6404			NCU01143	22446	21935	19611	9278	9005
NCU01144	928	646	644	810	355	539	1273	1132	714	706	741	772		NCU01144	687	706	743	708	859	736	1137	784	639	1292	1182	778			NCU01144	849	668	742	499	597	619	624	400	624	701	445	481			NCU01144	471	428	354	405	429
NCU01145	10115	6768	7230	4833	3459	6902	14158	12957	7378	13293	13655	12613		NCU01145	4614	11587	11517	11208	11596	8787	15660	10652	9051	17732	18590	9831			NCU01145	7089	5115	6269	5012	5335	6840	5901	4422	5695	7586	4658	5356			NCU01145	9626	9286	8858	6781	7825
NCU01146	4096	943	1328	1712	937	2425	7158	7546	4979	6321	6875	7196		NCU01146	515	1428	2667	5040	10348	9224	21638	22676	19708	22826	22643	14248			NCU01146	2907	2687	2652	7438	10104	11232	12491	9385	12323	11273	7353	8712			NCU01146	679	544	533	6400	7050
NCU01147	4580	5259	5392	14254	3471	2574	3497	3637	2779	1809	1239	1712		NCU01147	5760	844	806	954	973	1553	759	1897	681	270	332	147			NCU01147	2329	2650	2970	1096	1474	1646	4171	4068	4198	1482	1078	1222			NCU01147	203	217	194	249	197
NCU01148	452	328	348	881	277	371	1098	1191	895	803	848	789		NCU01148	254	813	603	765	1350	1544	1219	1654	1191	1326	1050	586			NCU01148	200	182	163	966	1284	1345	455	365	440	1439	899	995			NCU01148	74	40	84	18	19
NCU01149	886	592	539	577	274	384	794	859	573	635	581	644		NCU01149	991	1238	965	1013	1096	1134	1544	1552	757	1860	1390	977			NCU01149	781	643	681	730	918	1104	815	681	889	1200	607	823			NCU01149	429	402	304	923	1262
NCU01150	4400	3730	3529	3579	1280	2106	3318	3511	2592	2718	2583	2794		NCU01150	4968	3204	2993	2542	4810	5144	6658	5886	4647	7531	7823	6079			NCU01150	3667	3829	3686	2624	3461	3810	4015	2735	4153	4000	2311	2955			NCU01150	1781	1849	1574	2103	2173
NCU01151	19	15	37	21	4	3	10	5	3	5	1	1		NCU01151	25	5	13	6	6	11	10	8	4	4	9	5			NCU01151	36	22	17	0	5	10	0	7	9	0	0	0			NCU01151	10	6	19	0	0
NCU01153	81	56	51	49	23	23	36	21	26	17	17	20		NCU01153	97	117	60	40	29	36	21	11	24	29	56	9			NCU01153	29	38	36	5	6	3	9	0	7	2	3	5			NCU01153	16	7	12	0	0
NCU01154	15135	12295	9656	14977	5411	7520	9901	8849	7841	5012	5078	5697		NCU01154	5292	10116	8389	6640	10846	9957	11836	10344	8840	15591	17876	11557			NCU01154	5820	6807	6901	2596	3648	3744	3530	1804	3584	3904	2398	2943			NCU01154	2869	2937	2805	2280	2287
NCU01156	938	980	1022	1118	342	465	806	738	601	371	394	401		NCU01156	863	686	721	443	570	687	426	387	239	463	306	383			NCU01156	585	592	594	193	320	377	280	191	304	349	242	268			NCU01156	529	530	500	204	240
NCU01157	40607	52809	74536	30942	10874	16550	12136	12332	10134	10598	8871	10303		NCU01157	41668	13488	18322	11815	9498	10076	8169	6311	3259	4451	4059	2256			NCU01157	29941	29326	30977	6589	8653	9333	8012	5933	7950	9151	6329	6980			NCU01157	38998	37534	35912	14008	14489
NCU01158	692	487	514	573	253	445	1108	731	485	2602	3605	3647		NCU01158	507	619	642	496	671	458	550	415	337	1268	625	537			NCU01158	609	533	480	2582	12012	3748	7310	1075	7016	3391	8995	2917			NCU01158	536	491	493	254	394
NCU01159	0	0	0	0	0	0	1	0	0	2	0	0		NCU01159	0	0	0	0	0	0	0	0	0	0	0	0			NCU01159	0	0	0	0	0	0	0	0	0	0	0	0			NCU01159	0	0	0	0	0
NCU01160	9425	4774	5494	7379	3534	5349	11502	12659	7601	14401	14076	15189		NCU01160	2490	5211	4820	6593	8919	7024	14098	9619	6239	16903	15334	8875			NCU01160	6693	7205	7008	15590	20107	21851	16210	11681	16026	22620	15419	16856			NCU01160	2178	2234	2128	15400	16752
NCU01161	2766	1192	2097	1857	809	1219	2125	2532	1748	2540	2375	2584		NCU01161	1235	2482	1926	2414	4137	4230	6116	5276	2976	6278	5104	3079			NCU01161	2774	3040	2694	4496	5890	6149	4770	3433	4719	6516	4129	4728			NCU01161	481	518	453	2409	2525
NCU01162	1252	914	2166	339	231	502	750	548	372	306	275	240		NCU01162	649	513	735	522	715	441	569	336	292	673	478	308			NCU01162	1572	1413	1271	142	164	223	113	70	97	189	144	125			NCU01162	816	776	758	103	112
NCU01163	7090	8159	9044	7349	3640	4502	5729	6479	4588	5268	4945	5341		NCU01163	18445	5419	5051	5903	5150	4298	4458	4358	2518	2425	2252	1096			NCU01163	6155	4900	5121	2433	3298	3045	2580	2309	2480	3621	2152	2289			NCU01163	3570	3227	3180	7199	8138
NCU01164	26578	20639	16244	19561	9617	13397	18807	19683	12813	14299	12083	13448		NCU01164	10574	22899	20616	10282	10465	12451	11150	9634	5874	9324	9671	6484			NCU01164	20529	19145	19982	12058	16574	17250	16049	12642	16626	17940	11049	13549			NCU01164	20433	19926	17431	22136	23380
NCU01165	18478	19872	21810	17862	6755	8076	8842	6817	6315	5330	5010	5853		NCU01165	23526	9296	8580	6718	11089	10838	11667	11423	8927	16109	15199	10031			NCU01165	19062	18169	18298	4564	5971	6522	6973	5594	6901	6846	4175	5177			NCU01165	12003	11277	10876	4636	5424
NCU01166	9569	2689	4911	4772	2177	2901	2577	2681	1971	2420	2210	2702		NCU01166	1460	4922	5277	4569	7796	4693	7332	5725	3348	10512	10201	5361			NCU01166	3716	4171	4228	3089	4104	4617	4374	3201	4560	4529	3302	3336			NCU01166	1391	1502	1343	3958	3883
NCU01167	2504	1763	1462	1887	1344	2504	2832	3300	2241	2732	2244	2280		NCU01167	1836	3275	2894	2264	2540	2758	3942	3270	2230	4371	3546	2532			NCU01167	2857	2116	2100	2257	2786	2871	2571	1926	2440	3328	1878	2214			NCU01167	2555	2334	2328	2462	2748
NCU01169	2049	1124	1127	1157	544	830	1576	1352	964	1090	971	1150		NCU01169	1258	3105	2078	1935	2642	2365	3885	3419	2246	8766	8188	5823			NCU01169	1366	1085	1024	690	978	1084	1888	1762	2112	1004	626	838			NCU01169	412	398	400	164	186
NCU01170	9568	4910	5555	10904	3177	3643	4418	4514	3597	2701	2655	3115		NCU01170	2519	3204	3224	2872	4287	4032	5443	4551	2469	5837	4535	3104			NCU01170	5740	6855	6902	3594	5055	5710	8154	4854	8146	5295	3782	4233			NCU01170	1075	1069	1135	3156	3313
NCU01171	8880	7048	4860	5242	3769	6606	6662	7499	5096	4294	3342	3490		NCU01171	2902	9850	9984	4317	3346	4506	3068	2580	1579	1834	2103	1255			NCU01171	6325	6095	6437	2597	3232	3600	3016	1852	3049	3642	2337	2882			NCU01171	8382	8211	7863	3994	3951
NCU01172	2774	1381	1905	2473	945	1549	2289	2568	1772	1836	1460	1848		NCU01172	1825	2481	2143	2440	4039	4061	5010	4498	3163	4281	3912	2601			NCU01172	3010	3323	3027	2625	3770	3751	3698	2154	3612	3781	2485	2812			NCU01172	769	813	717	1856	2141
NCU01173	53	16	3	27	23	15	43	26	16	7	16	16		NCU01173	8	8	7	18	28	10	11	8	19	19	20	10			NCU01173	27	19	4	5	8	9	18	12	10	21	17	12			NCU01173	3	10	0	15	7
NCU01174	965	393	398	764	352	744	1553	1576	929	1125	1256	1378		NCU01174	296	1268	898	1285	1890	1784	2211	1711	1204	2856	2415	1791			NCU01174	843	740	669	1702	2078	2368	2033	1632	2321	2487	1562	1905			NCU01174	313	263	293	1715	1519
NCU01175	5634	1987	2323	4062	2417	4599	9581	12840	6903	11071	10496	11677		NCU01175	1722	6265	4422	9825	13002	13620	23992	20282	11481	34988	29407	15860			NCU01175	3950	3656	3581	13907	18443	19972	23416	17720	22733	21116	13264	15490			NCU01175	1754	1711	1540	11028	11818
NCU01176	787	506	598	424	189	333	798	634	377	824	634	662		NCU01176	366	539	954	488	1091	634	1516	1008	769	2203	1727	1070			NCU01176	1185	1127	1177	1122	1517	1704	1419	973	1431	1673	1110	1269			NCU01176	486	539	402	797	802
NCU01177	4288	3069	2927	3554	1635	2020	3078	3591	2268	3315	2720	3014		NCU01177	2291	4525	4212	2966	2294	2129	2887	1764	845	2055	1541	800			NCU01177	4104	3480	3829	3921	5014	5671	5290	4260	5551	5921	3662	4391			NCU01177	3001	2693	2627	5806	6280
NCU01178	3657	2693	2226	3420	1910	3676	4940	5348	3656	5038	4211	4243		NCU01178	1797	4424	4705	4111	5274	4773	6100	5013	2945	6026	4961	3523			NCU01178	4415	3871	3501	3562	4719	4995	4594	3860	4519	5181	3093	3909			NCU01178	2949	2971	2863	5111	5610
NCU01179	24413	19840	16152	18249	12094	25322	40847	38367	25979	32833	29806	31523		NCU01179	7782	18389	27138	19521	20778	18494	21746	16382	9722	11236	10227	7088			NCU01179	23054	20534	22316	15869	21426	22128	23578	15012	22623	23170	15782	16473			NCU01179	38898	37433	36279	36182	36609
NCU01180	1709	982	1344	2078	731	933	1692	1727	949	1325	1113	1137		NCU01180	657	846	1336	1000	1080	972	1311	936	405	1132	786	643			NCU01180	1489	1476	1615	1475	1872	2043	1807	1302	1665	1986	1270	1626			NCU01180	1423	1317	1113	2245	2238
NCU01181	7151	4861	4406	1862	661	777	535	602	416	675	407	662		NCU01181	3717	9926	7682	2260	3351	2626	2393	2891	1912	4477	3428	1884			NCU01181	8715	5609	5415	820	1226	1226	1009	843	1152	1202	725	860			NCU01181	2165	2105	1837	370	364
NCU01182	736	375	255	648	409	844	1131	1220	902	652	573	524		NCU01182	313	1092	743	1027	1174	1365	664	792	780	1052	1209	609			NCU01182	602	489	414	466	628	589	518	437	491	708	410	427			NCU01182	202	172	212	202	258
NCU01183	8613	5955	5188	8338	4321	6565	7897	8966	6157	6401	5599	5650		NCU01183	3763	9486	8016	6656	6252	6030	6519	4186	2135	2996	2909	1788			NCU01183	6587	5656	5903	4919	6585	6658	6446	5175	6543	7114	5055	5336			NCU01183	6048	5524	5365	9098	9361
NCU01184	3192	2388	2125	2422	1530	2099	2586	3002	1687	2181	1939	2068		NCU01184	1410	2678	2664	1766	1744	1927	2104	1519	856	1828	1600	1055			NCU01184	2940	2564	2634	1572	2079	2146	2180	1625	2479	2363	1373	1679			NCU01184	2871	2779	2538	2786	2922
NCU01185	381	227	233	285	121	308	1215	1093	784	1277	1169	1095		NCU01185	452	518	390	878	1075	1002	1508	1493	776	1159	1004	657			NCU01185	228	207	225	577	782	826	877	586	811	999	499	637			NCU01185	90	95	103	207	224
NCU01186	8430	6538	5877	8736	3362	4052	4659	4660	2996	2663	2600	2728		NCU01186	5474	5472	4514	3519	4291	5074	3988	3722	2554	3932	4016	2636			NCU01186	6038	5805	5920	2294	2781	3437	3013	2375	2874	3448	1961	2569			NCU01186	4126	3957	3866	3294	3625
NCU01187	13812	12190	13889	31336	7118	6399	6801	6057	4266	2593	2032	2842		NCU01187	15527	3964	2443	3005	4342	5804	4794	5166	2803	3974	3576	2583			NCU01187	8118	10698	11037	4338	5810	6518	11837	9050	12660	6194	3875	5014			NCU01187	1690	1643	1422	3625	3518
NCU01188	7183	8823	10483	6060	1699	1589	2168	2331	1809	1621	1534	1666		NCU01188	13978	6946	3736	2039	2932	3389	3168	3129	2467	4937	4311	2865			NCU01188	3669	3742	3127	1787	2333	2714	2908	2219	2925	2674	1639	1898			NCU01188	715	764	725	1409	1450
NCU01189	3119	1335	1652	2088	938	1249	1850	2006	1296	1479	1440	1653		NCU01189	1585	2260	2103	1759	3128	2522	3249	3065	2322	5507	5199	3185			NCU01189	3560	3489	3052	3249	4083	4391	4547	3403	4772	4704	2849	3419			NCU01189	601	645	554	2581	2506
NCU01190	491	135	136	412	226	388	1277	1389	731	1479	1763	1767		NCU01190	112	337	347	960	1748	1123	4087	2666	1561	4457	3200	2265			NCU01190	819	790	783	3170	4016	3988	4529	3628	4536	4672	2709	3143			NCU01190	41	73	71	4569	5266
NCU01191	537	232	273	431	282	378	892	896	565	643	643	604		NCU01191	181	825	544	607	663	640	962	837	484	1076	897	522			NCU01191	405	290	321	495	665	691	747	597	811	717	498	641			NCU01191	152	117	142	506	586
NCU01192	4663	2631	1984	2253	1684	3034	4693	5284	3190	4096	3344	3838		NCU01192	1185	5416	4527	2831	2825	3129	3263	2734	1845	3356	3717	2217			NCU01192	3171	3328	3029	3703	5119	5716	4770	3263	5137	5759	3543	4455			NCU01192	3774	3666	3366	5225	5233
NCU01193	1638	1607	1356	3078	1880	2655	4971	5434	3177	2031	1387	1346		NCU01193	814	1553	2732	1742	6295	6928	3961	3487	2583	1547	1543	969			NCU01193	1157	1127	1213	623	808	868	1142	685	1085	912	575	663			NCU01193	1496	1426	1397	1016	973
NCU01195	128509	50656	88926	66202	66969	174915	283849	251881	177037	165062	155369	144834		NCU01195	58425	187504	222985	259041	286748	205178	311753	226706	163292	219210	217028	107909			NCU01195	112275	114776	117124	121209	162279	166770	188140	133787	184573	169047	120741	127360			NCU01195	62329	59379	56014	16322	15667
NCU01196	147	58	133	86	23	90	156	204	154	182	176	180		NCU01196	164	314	211	226	346	350	330	351	198	489	409	238			NCU01196	202	234	152	219	316	373	421	245	332	334	201	182			NCU01196	56	55	44	59	63
NCU01197	25777	13398	16032	19283	9196	14315	15821	18065	12314	12209	11595	13348		NCU01197	10188	19624	16655	11720	19939	24261	26170	23535	15420	29067	27157	17812			NCU01197	17039	22107	20840	18825	26343	28627	26940	17348	27389	25924	18873	22120			NCU01197	9605	9547	8197	19000	18138
NCU01198	2538	2408	1886	2484	1135	1949	2228	2396	1612	1864	1630	1709		NCU01198	2560	3664	2920	1866	2001	2297	1989	1591	1028	1727	1654	1021			NCU01198	1949	1603	1710	1300	1962	1949	1984	1587	1909	1873	1330	1446			NCU01198	2506	2276	2172	2267	2513
NCU01199	2381	1726	1489	2197	920	1102	1632	1486	1074	1095	1216	1231		NCU01199	3352	3055	2016	1891	2906	2667	4031	3811	2478	6718	5155	3186			NCU01199	2408	1621	1722	1035	1472	1541	1217	1004	1253	1661	1000	1194			NCU01199	633	550	429	652	687
NCU01200	19083	4297	5737	13116	6951	12370	14648	17301	12416	11311	10744	11040		NCU01200	4194	17331	11497	18533	25416	28941	41609	44120	33536	57127	53803	32357			NCU01200	6309	5327	5306	7911	10876	11638	12481	10606	11468	13027	8091	8826			NCU01200	1889	1730	1734	3894	4291
NCU01201	13597	13623	9245	10506	6721	9412	15514	14202	10124	11599	9964	10017		NCU01201	11627	16479	16940	13451	9396	8903	6606	5346	3379	3325	3245	1672			NCU01201	13582	9111	10211	3760	5168	4954	4313	3715	4308	5728	3574	3675			NCU01201	16844	15218	14709	7753	8799
NCU01202	4395	2431	2198	2848	1374	1718	3199	2917	2039	2433	2448	2684		NCU01202	2226	4390	3685	2991	4085	3704	5805	5128	3298	11672	9649	6209			NCU01202	4147	3060	3131	2759	3840	3901	4767	4027	4682	4259	2353	2892			NCU01202	1756	1630	1600	2624	2910
NCU01203	10108	9095	6290	9246	5789	8039	6611	8735	5552	5316	4390	4470		NCU01203	9298	16150	14206	7271	4252	5904	3568	2882	1621	2199	2450	943			NCU01203	7962	4983	5782	2101	2587	2597	2215	2038	2501	3209	1796	1879			NCU01203	13877	12809	11851	8575	10497
NCU01204	26522	6621	9038	17315	10635	18679	31239	43270	25023	25506	26398	27405		NCU01204	15462	47255	22065	41487	49362	63956	105003	105088	64938	195833	151171	72625			NCU01204	13483	11380	12171	22093	29461	29188	28437	25161	28509	35875	21046	21828			NCU01204	2541	2999	2758	16125	18990
NCU01205	1461	523	541	1469	964	1972	2016	2384	1448	1215	1212	1357		NCU01205	429	1919	1292	3605	3365	4844	1919	2878	1861	3785	3929	2118			NCU01205	1261	1055	1043	1125	1315	1340	1099	822	1118	1633	957	1017			NCU01205	581	440	472	840	945
NCU01206	15665	12954	13210	15663	6804	10823	12380	12137	8865	7692	7102	7469		NCU01206	12126	10374	10715	7274	9500	10923	9588	8929	7269	8599	10194	5833			NCU01206	9674	11167	11331	6100	8122	8644	6195	4451	6433	8635	5460	6600			NCU01206	15168	14673	13085	8555	7581
NCU01207	7807	1502	2368	3460	2427	3824	7517	8257	5109	7359	6863	7874		NCU01207	618	2610	3468	6047	9068	6697	14129	8153	3986	16656	12238	9140			NCU01207	4980	5722	5447	10439	14164	15124	15470	9961	16156	15188	10366	11945			NCU01207	994	955	1002	11075	11700
NCU01208	7948	5656	6911	8824	2422	3464	4208	3854	2837	2927	2947	2866		NCU01208	6478	5241	4674	4029	5896	5241	5252	4404	3117	5204	5696	3905			NCU01208	4609	4741	5003	2650	3754	4250	2886	2116	3096	4077	2674	3350			NCU01208	4158	4180	3677	2409	2591
NCU01209	139	84	295	111	12	17	27	19	18	22	9	17		NCU01209	219	28	54	29	36	29	25	40	18	24	71	15			NCU01209	34	23	34	0	9	3	0	0	5	0	3	2			NCU01209	0	3	3	4	0
NCU01210	7	6	0	2	4	5	11	14	5	3	5	3		NCU01210	6	10	9	4	14	25	16	36	37	23	20	13			NCU01210	4	3	0	4	0	9	10	5	5	11	4	9			NCU01210	11	5	5	8	6
NCU01211	1615	808	755	1061	751	985	1359	1274	965	1347	1286	1177		NCU01211	356	1347	1587	702	1123	1353	1903	1563	1102	2917	2813	1908			NCU01211	681	629	651	1446	1805	2080	1276	964	1235	1922	1150	1497			NCU01211	659	679	665	571	653
NCU01212	447	181	419	3689	136	120	79	34	238	22	14	17		NCU01212	491	319	113	45	150	173	27	27	26	47	80	36			NCU01212	111	92	87	10	11	16	9	7	8	15	25	7			NCU01212	26	5	22	0	27
NCU01213	3452	1767	2182	5214	982	1463	2455	1639	1728	1306	1303	1464		NCU01213	1366	2851	3181	2351	2925	1836	2974	2100	1708	5123	3909	2414			NCU01213	3051	2627	2617	1695	2366	2597	2860	2219	2959	2422	1555	1897			NCU01213	1196	1217	1194	1119	1205
NCU01214	71	48	46	130	10	39	62	45	24	24	26	15		NCU01214	20	15	62	30	93	46	134	55	66	166	122	82			NCU01214	72	70	59	0	11	28	19	0	19	5	11	7			NCU01214	29	44	45	15	22
NCU01215	1513	1143	992	1196	576	1072	1767	1979	1312	1671	1572	1611		NCU01215	2134	2343	1736	2146	2444	2142	2084	2028	1221	2395	2252	1286			NCU01215	1390	1133	1211	1001	1333	1274	1725	1335	1708	1674	749	1000			NCU01215	1396	1282	1264	1361	1626
NCU01216	8143	7519	8473	6864	2343	2540	3056	2882	2403	2566	2517	2690		NCU01216	7356	4120	3654	1750	3036	3253	3632	3060	1737	4464	3904	2524			NCU01216	4219	4808	4584	3457	4654	5289	5121	3589	5152	5208	3379	4008			NCU01216	2032	2038	1824	2870	3036
NCU01218	3072	1343	1547	2060	1179	1650	3904	4609	2875	5127	4660	5170		NCU01218	1741	2078	1917	2855	3818	3070	5967	4427	2313	6750	5697	3065			NCU01218	2015	1794	1916	5317	7168	7310	7516	6223	7454	7909	4942	5503			NCU01218	805	792	761	8579	9019
NCU01219	12080	6713	9495	5370	2503	4113	9416	10791	9025	16020	15116	24221		NCU01219	11580	8767	7413	9527	27065	19372	37662	40721	32206	96604	98675	49908			NCU01219	5284	4104	4278	8278	10813	9837	12979	11185	12750	11796	8061	7170			NCU01219	2793	2610	2401	9059	10214
NCU01220	4380	3992	4642	4267	1875	2806	2819	3269	2314	2678	2178	2277		NCU01220	4377	3738	3692	2753	3512	3226	3872	3618	2723	4089	4014	2236			NCU01220	3198	3172	3165	1873	2523	2641	2826	2119	2923	2721	1650	2318			NCU01220	4393	4150	4241	3513	3606
NCU01221	313161	233497	240849	293224	165030	259791	373946	384050	282991	320275	299559	316047		NCU01221	202173	269332	276857	302432	339469	238541	373857	222552	130890	120891	110914	58084			NCU01221	190719	177787	172753	154970	205683	210256	183506	116468	177462	216233	161564	160113			NCU01221	218141	212812	205945	293227	305956
NCU01223	9	2	6	3	0	6	10	7	4	7	15	5		NCU01223	3	4	17	11	20	10	28	27	24	108	57	75			NCU01223	12	6	14	34	20	16	31	34	30	34	19	19			NCU01223	4	4	4	12	23
NCU01224	2812	627	920	861	619	1244	3412	3547	2032	4014	4021	4573		NCU01224	302	1095	1972	2795	4715	2614	9448	6168	3832	15693	13165	7425			NCU01224	3614	3163	3117	7697	10381	11340	13461	8922	13272	11425	7496	8613			NCU01224	747	671	676	13755	14987
NCU01225	4522	2056	2311	3120	1523	1800	3160	3126	2075	2573	2292	2343		NCU01225	992	3693	2769	2198	2828	3047	3304	3030	2486	5351	5394	3035			NCU01225	3612	2845	2865	2296	3119	3224	3381	2747	3358	3512	2058	2484			NCU01225	1359	1233	1264	2438	2614
NCU01227	29566	11996	13186	23704	17602	36720	79602	75807	53517	68641	64566	64667		NCU01227	3886	10289	19000	29109	37050	23795	58464	38759	24883	53426	49267	29030			NCU01227	21336	21991	22948	38918	52542	54591	61532	42528	60991	54019	38192	41253			NCU01227	21671	20812	21266	80938	83596
NCU01229	6966	5841	5586	7342	3577	5097	6507	5984	4562	4523	3898	4183		NCU01229	5365	6651	6606	4642	4697	3941	4210	3665	2394	3237	3554	1986			NCU01229	6718	5755	6090	2802	3624	3994	3994	3073	4068	4133	2705	3095			NCU01229	7339	7268	6717	5544	5940
NCU01230	216	96	75	49	34	41	206	144	95	172	122	162		NCU01230	43	56	102	143	218	104	244	199	108	642	520	339			NCU01230	245	224	288	341	484	587	821	684	830	561	321	400			NCU01230	80	61	72	143	107
NCU01231	60	26	19	21	17	31	49	52	40	53	23	46		NCU01231	59	201	103	62	75	101	95	57	69	140	142	113			NCU01231	65	43	44	38	31	26	55	45	42	29	27	27			NCU01231	27	12	24	31	33
NCU01233	6174	2883	4341	796	442	510	692	448	372	309	253	257		NCU01233	4204	1388	5617	683	915	303	1426	1347	530	16275	7435	4671			NCU01233	5706	3524	3528	696	1067	963	898	773	903	972	710	682			NCU01233	1247	1266	1140	514	609
NCU01234	11637	9618	8421	7333	5152	8620	10417	11613	7628	9409	8050	8134		NCU01234	8156	13039	11351	6553	5931	6075	7320	4882	2988	5837	5513	3209			NCU01234	8455	8219	8138	4945	6410	6435	6320	4222	6459	7041	4482	5234			NCU01234	11741	11646	11730	11574	12321
NCU01235	6983	5721	4969	5366	3492	5594	5962	6911	4346	5262	4660	4940		NCU01235	6236	9176	8510	4763	4159	4884	4456	4093	2804	4516	4258	2408			NCU01235	6935	5688	5820	3886	4987	5077	4861	3968	4907	5578	3391	3842			NCU01235	8592	8080	7871	6146	6847
NCU01236	1944	1758	2011	1194	468	654	571	613	419	393	374	376		NCU01236	3526	1463	1280	687	752	947	412	509	320	451	472	283			NCU01236	1922	1512	1550	274	340	352	266	233	322	416	262	290			NCU01236	1059	916	837	238	402
NCU01238	29911	31707	34356	31471	10249	10038	10801	9441	7708	5735	5089	6763		NCU01238	23422	8707	8260	5281	8895	10013	6542	7440	5576	7768	8395	4895			NCU01238	20001	27713	27633	7492	9767	10174	10115	7084	10013	10177	6438	8053			NCU01238	7481	7214	6604	8054	7769
NCU01240	23020	7117	9113	15532	9869	19997	26840	27960	19689	19034	18405	18857		NCU01240	2447	18576	16336	17441	23009	23591	34878	34367	23893	43671	41677	27057			NCU01240	13009	13585	14838	14519	18876	20062	15332	11424	15340	21175	13623	15127			NCU01240	13630	13448	13356	15080	16614
NCU01241	50832	45076	58302	70868	24684	36710	33100	31621	24220	23613	19708	23951		NCU01241	46125	30980	29865	17992	19267	24567	16872	17913	9701	10202	11555	6315			NCU01241	27706	32890	31854	13297	18059	18899	23656	16989	24214	19187	13261	14281			NCU01241	18859	17742	16709	11533	11584
NCU01242	3492	2424	2259	3324	1293	1854	3169	3219	2315	2510	1986	2227		NCU01242	1922	3525	2922	1785	2255	2844	2690	2790	2576	4581	5918	2842			NCU01242	2079	1947	1875	976	1330	1410	1252	1024	1322	1395	925	1018			NCU01242	1642	1710	1508	1199	1210
NCU01243	3712	1185	1385	2716	1076	1736	2894	2941	2160	2072	2035	2083		NCU01243	556	2619	2925	2130	3402	3221	4505	3911	2476	5701	5322	3784			NCU01243	2996	3074	2978	1722	2163	2276	2302	1863	2646	2371	1495	1645			NCU01243	1060	956	891	1621	1535
NCU01245	8178	8201	9059	8123	4573	6537	5760	6779	4374	4688	3680	3977		NCU01245	7213	6266	8327	4603	3326	3829	2777	2096	938	1084	1060	672			NCU01245	6928	6191	6478	2480	3595	3487	3879	3026	4462	3714	2151	2748			NCU01245	11211	10805	10062	7379	8064
NCU01246	1164	946	1583	1133	449	699	1040	1483	890	1161	1161	1328		NCU01246	2313	1580	1001	1121	1313	1602	1818	1980	1440	2753	3091	1627			NCU01246	799	487	568	649	895	958	924	819	914	1041	672	608			NCU01246	237	208	200	695	784
NCU01247	6049	4591	3958	4621	2100	3011	6009	6160	3871	4707	4407	4874		NCU01247	2594	5244	4029	3312	3990	4894	5494	4788	2997	6588	6754	4473			NCU01247	4823	5162	4976	4888	6840	7386	7324	4882	7212	7419	4497	5334			NCU01247	3357	3390	3216	6353	6236
NCU01248	983	523	424	523	372	814	1831	1676	1056	1599	1324	1412		NCU01248	249	1169	1134	1143	1278	998	1515	1175	710	1434	1486	956			NCU01248	1114	1027	1238	1611	2161	2213	1824	1344	1834	2273	1556	1745			NCU01248	1408	1499	1436	2006	2068
NCU01249	34872	18414	15258	22151	14529	27166	37367	42556	28385	32378	28926	29846		NCU01249	3353	19617	29780	22215	20989	22860	30013	21578	12048	26638	21893	14841			NCU01249	29764	31429	31489	23796	31474	34338	27405	18604	27335	34178	23349	25648			NCU01249	41714	40886	38477	41176	42720
NCU01250	1041	876	949	1072	512	769	1428	1110	848	773	769	761		NCU01250	2266	1190	1111	934	1167	1093	1576	1465	1091	2200	2250	1492			NCU01250	844	685	698	262	381	427	617	516	625	371	308	293			NCU01250	748	579	651	185	199
NCU01252	6414	6078	5642	6366	2146	3746	5441	4260	3243	4006	4047	4047		NCU01252	5058	3188	3595	3070	4824	4310	4951	4589	3993	5843	6060	4082			NCU01252	3651	4378	4252	3030	4025	4360	3300	2358	3631	3977	2622	3386			NCU01252	3968	4080	4121	1625	1597
NCU01253	1396	1053	1015	1700	609	759	1440	1520	1038	1088	1018	1276		NCU01253	1659	1547	951	910	2122	2352	2458	2448	1653	2009	1834	1429			NCU01253	1306	1192	1164	1266	1667	1675	1300	825	1299	1785	1046	1217			NCU01253	371	345	292	817	898
NCU01254	3940	2120	2066	3894	1394	1832	3470	3471	2418	2205	2398	2335		NCU01254	1625	2799	1755	1641	4486	5477	6150	5464	3700	4512	4743	3486			NCU01254	1662	1513	1621	1428	1956	1874	1660	1016	1527	1889	1289	1594			NCU01254	475	498	519	917	949
NCU01255	13857	10351	11615	15688	5742	7287	8145	7557	6325	4935	4792	5578		NCU01255	12018	10234	8741	5738	8347	8897	7061	6214	4429	7337	7432	4460			NCU01255	13462	14865	15104	5717	7481	8195	8622	5086	9067	8449	5290	6303			NCU01255	11180	10825	9957	7001	7036
NCU01256	4207	3013	3948	5507	1573	2035	1957	1727	1458	1373	1439	2204		NCU01256	3438	3499	2529	2411	3263	4419	2077	1835	1283	3244	2920	1865			NCU01256	2777	2843	2778	1218	1463	1610	2147	1788	2164	1609	1003	1179			NCU01256	1155	1014	928	1001	1097
NCU01257	34450	30603	27678	30470	18376	28083	22639	28015	17863	19920	16838	17131		NCU01257	18575	35045	41966	20011	11282	13849	9400	5821	2542	1321	1513	788			NCU01257	30613	21993	24353	9501	12169	13103	11776	10390	12380	14253	8309	9764			NCU01257	54761	53701	50232	37963	42143
NCU01258	19020	10920	11479	1110	1571	2527	764	755	692	560	420	500		NCU01258	9932	2494	18673	6420	7370	2899	5577	5628	2229	85499	45710	35514			NCU01258	11374	7716	7382	2711	3765	3708	3306	2647	3356	3824	2375	2805			NCU01258	4135	3870	3648	2209	2355
NCU01259	9648	8273	7601	9618	5137	7098	6855	8045	5003	5156	4358	4607		NCU01259	5386	8919	9816	4732	3083	4011	2806	2206	1045	2430	2056	1296			NCU01259	9169	6477	6917	2350	3045	3157	3251	2676	3370	3727	2114	2371			NCU01259	10186	9409	9066	7769	9562
NCU01260	1780	1615	1173	1274	935	1865	3356	2832	1979	2059	1562	1749		NCU01260	736	825	2344	1680	1304	1397	881	739	478	1317	1418	741			NCU01260	4339	4055	4093	1209	1752	1818	1921	1723	2031	1831	1143	1339			NCU01260	7695	7303	6397	1802	1914
NCU01261	0	0	0	0	0	0	0	0	0	0	0	0		NCU01261	0	0	0	0	0	0	0	0	0	0	0	0			NCU01261	0	0	0	0	0	0	0	0	0	0	0	0			NCU01261	0	0	0	0	0
NCU01262	1	0	0	0	0	0	0	0	0	0	0	0		NCU01262	0	0	0	0	2	1	0	0	0	0	0	0			NCU01262	0	0	0	0	0	0	0	0	0	0	0	0			NCU01262	0	0	0	0	0
NCU01266	2629	2582	2134	2919	1381	2056	1729	2051	1199	1150	828	963		NCU01266	991	1290	2083	969	1572	1838	999	1042	665	878	802	630			NCU01266	1975	2042	2136	815	1229	1363	1477	987	1492	1240	801	924			NCU01266	3533	3374	3206	1028	1134
NCU01267	3753	2446	2322	3599	1226	1941	3337	3128	2465	2590	2681	2407		NCU01267	2403	2599	2510	1842	3366	3815	4499	4616	4259	7353	7980	4939			NCU01267	3526	3509	3419	1987	2847	3141	3636	2510	3789	3163	2000	2332			NCU01267	1764	1802	1673	1425	1656
NCU01268	1151	758	647	1219	485	646	1161	1229	952	821	770	833		NCU01268	920	1133	795	806	1877	2641	2902	3900	3366	2370	2554	1586			NCU01268	812	631	694	487	687	678	733	613	719	803	477	556			NCU01268	149	161	177	382	402
NCU01269	6634	5709	5415	7007	2648	3568	3946	4120	2810	2472	2326	2402		NCU01269	5561	5095	4498	2795	4225	4724	3661	3743	2365	3543	3576	2482			NCU01269	5024	4932	5219	1719	2228	2354	2669	2028	2697	2786	1582	1949			NCU01269	4077	3968	3707	2371	2354
NCU01270	119	64	107	102	44	69	99	98	68	77	73	65		NCU01270	126	148	117	96	124	180	137	144	77	238	244	137			NCU01270	55	64	49	60	56	31	82	55	96	37	25	44			NCU01270	45	51	34	30	37
NCU01271	60132	47791	59267	57307	30415	58224	73202	72488	52258	49555	41936	42238		NCU01271	31885	27049	49154	46666	48157	39198	37396	29587	18660	21600	23617	13991			NCU01271	51630	55650	54428	27761	36944	40066	43182	32505	44459	39200	27579	29745			NCU01271	80894	78676	75569	40541	42577
NCU01272	13089	9727	13284	19910	5745	6954	10738	9575	7010	8536	7301	9441		NCU01272	10924	3916	3440	6236	9382	6731	10472	9375	6564	9243	10601	6018			NCU01272	11022	13328	12048	8549	11553	11442	23433	16034	23403	12014	8453	9222			NCU01272	1333	1287	1274	12413	12446
NCU01273	11353	11521	10907	10649	4525	5430	6559	7068	4866	4592	4306	4609		NCU01273	12548	8333	7570	6048	7011	6504	6582	5449	3484	5066	4924	3419			NCU01273	7335	6541	6587	2929	3616	3916	4106	3052	4253	4368	2520	2993			NCU01273	5435	5256	4726	4453	5216
NCU01274	3982	3989	3652	3581	1661	2685	3450	3574	2656	2386	2023	2195		NCU01274	3095	3433	3347	2597	2530	2557	2731	2253	1644	3008	2822	1756			NCU01274	4433	4258	4221	1746	2484	2545	2559	1927	2680	2708	1603	2083			NCU01274	3742	3479	3257	2028	2442
NCU01275	593	120	104	54	22	53	109	77	42	88	89	76		NCU01275	70	340	568	333	531	274	776	386	235	1152	644	560			NCU01275	728	551	585	290	406	528	403	263	330	500	324	363			NCU01275	71	70	69	101	159
NCU01276	2862	1978	1598	2066	1271	1642	3144	3231	2205	3635	3069	3446		NCU01276	1599	2898	2649	3112	2955	2238	3027	2136	1428	2616	2591	1344			NCU01276	2368	1703	1873	1974	2429	2416	2904	2248	2632	2893	1697	1935			NCU01276	1717	1618	1569	3346	3702
NCU01277	3593	2007	2074	3816	1350	1846	2541	2965	2165	1916	1721	2096		NCU01277	2305	3391	2289	2321	3254	3795	4313	3545	2039	3484	3355	2306			NCU01277	2303	2182	2014	2438	3087	3280	3086	2209	3221	3407	2085	2495			NCU01277	845	815	861	2846	3144
NCU01278	1444	444	461	1493	596	899	1771	1927	1111	1347	1577	1660		NCU01278	256	737	798	1150	1904	1739	2933	2826	1825	3544	2971	2031			NCU01278	954	918	852	3072	3999	4387	4397	3480	4444	4626	2944	3328			NCU01278	175	240	172	3205	3307
NCU01279	5731	3834	3323	7176	2607	5025	11626	10233	8631	6627	5889	6631		NCU01279	2098	3502	3952	3923	5188	6172	7843	9627	11483	10912	16452	7859			NCU01279	3723	3064	3156	4243	5369	5706	5764	4258	5945	6264	3891	4595			NCU01279	4579	4452	4549	5464	5513
NCU01281	4	6	10	0	4	2	7	4	0	0	0	4		NCU01281	4	0	10	20	13	4	0	0	0	0	0	0			NCU01281	17	33	20	6	0	0	0	0	0	0	0	0			NCU01281	14	2	24	0	0
NCU01282	3484	2051	1705	2023	867	1166	2906	3027	1981	2776	2517	3137		NCU01282	3991	5130	2610	3816	6516	5860	11211	12266	7371	15918	15639	9862			NCU01282	2602	2191	2015	3745	4817	4824	5565	4656	5714	5645	3406	3910			NCU01282	741	773	722	3240	3576
NCU01283	35266	32759	29599	32801	15391	21314	26682	28079	18225	20378	17700	18940		NCU01283	19167	21855	23233	19162	23574	24717	24707	21583	13744	24149	24737	14005			NCU01283	32699	40410	40801	20287	27464	29354	28511	16648	29880	28878	19172	22129			NCU01283	38394	39220	34752	32866	31991
NCU01284	1031	955	661	911	452	778	1289	1375	896	914	882	853		NCU01284	1029	1215	999	647	872	1074	1187	1057	450	932	624	553			NCU01284	936	886	939	881	1129	1270	1395	1039	1285	1301	1003	962			NCU01284	894	911	846	1057	1259
NCU01285	683	578	439	550	190	380	648	663	499	775	576	694		NCU01285	502	867	840	554	618	575	789	829	501	1709	1375	1183			NCU01285	699	566	490	540	771	892	1103	815	1129	876	594	696			NCU01285	707	739	640	529	539
NCU01288	4607	3085	2564	3770	1591	2490	3885	3658	2598	2497	2344	2653		NCU01288	1581	2817	3442	2220	2991	3450	3365	2939	2257	3517	3407	2310			NCU01288	5226	5072	5303	2807	3900	4242	4215	2913	4319	4454	2602	3234			NCU01288	4415	4522	3889	4040	4203
NCU01289	238	139	137	465	137	286	1120	1054	633	3486	4857	4325		NCU01289	112	209	184	354	495	490	603	577	430	2398	1727	1372			NCU01289	97	119	73	5199	6678	7575	3508	2044	3360	7207	4757	6099			NCU01289	94	74	71	524	620
NCU01290	89240	87788	74646	77686	44939	71739	71948	77623	54152	55331	46458	46823		NCU01290	37647	60837	89956	50783	34586	38106	28399	18367	9374	5452	6354	3162			NCU01290	71652	67510	72125	21871	29144	29369	26124	18036	27118	30494	20884	22901			NCU01290	140076	133915	125795	72728	78043
NCU01291	1352	677	632	911	451	778	1575	1699	1166	1778	1696	1823		NCU01291	958	1863	1543	1224	2087	1606	2069	2028	1235	3518	3146	2202			NCU01291	1089	961	936	2061	2637	2865	2655	1963	2688	3034	1765	2165			NCU01291	707	595	522	820	802
NCU01292	19	9	18	12	8	3	10	5	9	4	8	18		NCU01292	13	16	15	13	23	5	12	10	0	5	11	7			NCU01292	24	12	11	4	3	3	5	0	3	3	0	0			NCU01292	12	21	19	0	0
NCU01294	2259	1847	1654	2435	779	1185	1579	1517	1052	1403	1186	1283		NCU01294	1521	1811	1915	1210	1632	1894	1383	1037	661	1771	1491	1092			NCU01294	1783	1831	1837	2375	3449	3883	2957	2174	3147	3672	2504	2985			NCU01294	1148	1094	1042	1267	1266
NCU01296	7532	6669	7364	11875	4643	5377	7458	7062	5678	5090	4577	5169		NCU01296	11438	6826	6347	5946	6907	6413	8734	9888	6617	9636	9193	5396			NCU01296	3383	2699	2830	1589	2208	2137	2455	2186	2739	2430	1599	1579			NCU01296	2954	2793	2740	2496	2611
NCU01297	332	344	277	610	156	125	187	222	176	115	79	90		NCU01297	686	354	197	104	205	313	134	187	119	200	208	101			NCU01297	159	189	165	147	199	202	298	283	342	189	140	163			NCU01297	124	126	106	57	53
NCU01298	76	85	130	62	8	31	107	82	48	67	50	60		NCU01298	158	84	81	64	73	81	51	38	20	43	15	15			NCU01298	28	30	32	21	44	25	29	16	40	48	28	28			NCU01298	27	36	31	50	30
NCU01299	1645	803	809	1074	656	1033	1758	2332	1360	2085	1854	1854		NCU01299	2039	2333	1851	2730	2847	2192	3895	3032	1701	3659	3115	1623			NCU01299	1040	677	714	1275	1521	1552	1415	1282	1294	1986	1133	1111			NCU01299	736	668	650	4013	4710
NCU01300	17592	11420	10071	8471	7268	13842	13835	15585	12177	11647	10099	10090		NCU01300	7363	21388	16063	14525	14122	13664	13077	9374	5329	6465	5753	3437			NCU01300	8685	7469	8271	6345	8542	8889	7599	4949	7775	9151	6185	6877			NCU01300	7694	7436	7041	9486	10321
NCU01301	17355	15394	13052	15895	9891	14381	15227	16290	10769	10760	9604	9936		NCU01301	9216	19092	19989	10772	6375	8994	5235	3741	1949	1297	1567	773			NCU01301	12868	9025	10093	3819	4719	4833	4680	4390	4852	5711	3226	3600			NCU01301	20188	19392	18378	12647	14772
NCU01302	4972	7064	4917	4283	1373	1228	1667	2154	1589	3250	1974	2680		NCU01302	13120	8022	4894	3165	3964	3251	4175	5024	2680	4839	3689	2115			NCU01302	7329	4906	4941	3866	5505	5208	5039	4014	4838	6263	3713	4049			NCU01302	3345	3139	2927	2528	2756
NCU01303	4209	3097	3086	4886	1597	2058	3104	2614	1781	2078	1880	2190		NCU01303	3490	2371	1843	1532	2498	2438	2460	2428	1914	3031	3229	1878			NCU01303	2056	2218	2187	2473	3221	3560	3140	2146	3076	3844	2260	2828			NCU01303	994	909	918	1818	1945
NCU01304	9712	9183	8759	8010	4689	8216	6887	7997	5352	5683	4069	4555		NCU01304	7356	7752	11171	5122	3489	4641	2738	2013	988	1164	1024	589			NCU01304	12210	11331	11754	4161	5235	5468	6478	5056	6917	6034	3721	4207			NCU01304	17193	16987	15016	8619	9010
NCU01305	2685	2381	1927	3416	1221	1629	2477	2474	1697	2110	1856	2055		NCU01305	3517	2722	2019	2253	4278	3895	4301	4467	2963	4592	4504	2717			NCU01305	2633	2869	2771	1559	1955	2107	2395	1538	2145	2142	1380	1511			NCU01305	1555	1490	1509	1418	1558
NCU01306	2395	1830	1596	2611	1217	2056	2653	3137	1983	2113	1915	2261		NCU01306	2341	3157	2852	2460	2281	2275	2024	2033	1290	1764	1784	881			NCU01306	2862	2153	2224	1591	1960	2049	2364	1851	2488	2465	1385	1627			NCU01306	2823	2740	2483	2514	2687
NCU01307	7958	6727	5462	6483	3566	5392	5884	7915	4995	5795	5043	5334		NCU01307	12907	11560	9227	7783	6112	5753	5680	5141	2253	4366	3197	1809			NCU01307	9243	6571	7366	4885	5971	6150	6359	5260	6575	7653	4546	4547			NCU01307	7746	6806	6480	9219	11242
NCU01308	1	1	1	2	0	6	3	1	5	1	0	1		NCU01308	11	8	6	1	2	1	0	3	4	11	12	6			NCU01308	3	0	0	0	0	0	0	0	2	0	2	0			NCU01308	0	0	0	0	0
NCU01309	663	266	370	778	185	308	544	545	353	341	289	373		NCU01309	627	1141	706	979	1863	1456	2001	1905	1363	3465	3426	2114			NCU01309	460	502	416	446	676	712	788	492	720	722	436	479			NCU01309	62	73	62	135	184
NCU01310	7978	6229	4952	5766	3356	4979	5053	5618	3981	4224	3612	4095		NCU01310	3938	9606	8473	4411	4848	5089	5081	3927	2433	4156	3609	2441			NCU01310	7016	6223	6157	3837	4907	5527	5186	4071	5335	5612	3720	4220			NCU01310	9765	9372	8627	6941	7357
NCU01311	958	997	973	1943	439	434	451	539	475	356	304	389		NCU01311	2535	981	541	474	534	619	547	683	387	387	475	342			NCU01311	720	760	746	328	360	478	797	649	792	409	309	284			NCU01311	257	228	203	45	56
NCU01312	17510	9242	10273	15566	6849	10978	14089	13840	9930	9011	9075	9488		NCU01312	4858	11172	16857	10813	16305	14190	17982	14132	11423	20254	16845	12338			NCU01312	15160	14770	15734	5306	6605	6770	6072	5260	6111	7500	4830	5336			NCU01312	9353	8958	8840	3235	3378
NCU01313	1	0	0	1	1	0	2	0	1	0	0	2		NCU01313	3	3	0	2	1	4	2	0	1	1	8	0			NCU01313	0	4	0	1	0	0	0	0	0	0	0	0			NCU01313	0	0	0	0	0
NCU01314	41	18	16	31	17	27	39	16	39	10	18	11		NCU01314	37	44	47	29	64	44	44	31	42	41	42	29			NCU01314	21	21	34	4	9	11	0	0	0	17	0	5			NCU01314	7	10	9	2	6
NCU01315	4709	2919	3673	6613	2059	2894	2979	3125	2556	2327	2217	2561		NCU01315	3979	4630	2674	2417	3846	4443	2824	3415	2090	3440	3414	2779			NCU01315	4209	4408	4316	2239	3060	3340	3975	2474	4190	3519	2193	2564			NCU01315	3104	3145	2741	2092	1922
NCU01317	300270	226825	235425	285946	175136	258305	430664	394349	293167	327675	330029	334332		NCU01317	216642	313692	284984	322142	380203	259226	392797	229077	171008	132508	126107	60728			NCU01317	189607	161782	167058	142278	191209	190604	169158	116819	163540	192653	129082	147801			NCU01317	214126	205901	200676	265761	265624
NCU01318	12355	3989	5397	8148	3838	6346	9659	11008	7223	9018	9540	9506		NCU01318	2443	8558	7380	8209	15135	16125	27620	26025	19525	25805	22143	14805			NCU01318	7860	8482	8283	14892	20309	22576	17793	12436	17304	21489	14485	17516			NCU01318	2155	1985	1840	11548	11677
NCU01319	1795	976	932	967	466	903	1982	1900	1119	1941	1859	2013		NCU01319	637	1191	1497	1133	1674	1435	2208	2431	1737	6140	5481	3706			NCU01319	1021	909	955	1971	2557	3160	3734	2802	3619	3029	1742	2483			NCU01319	718	621	662	706	798
NCU01320	17382	23117	33657	5017	2672	3606	1791	2205	1404	2036	1654	3314		NCU01320	25822	3457	8165	3701	3149	2203	9505	8480	5517	12174	10499	5972			NCU01320	24697	19766	19916	2408	3366	3113	7097	4198	7266	3747	2220	2441			NCU01320	2805	2632	2506	1293	1400
NCU01321	212	176	190	264	67	173	297	252	183	231	180	191		NCU01321	165	244	268	262	303	203	226	185	105	240	172	136			NCU01321	461	593	444	419	605	588	509	332	430	561	399	462			NCU01321	262	220	216	342	393
NCU01322	2679	2615	2312	2134	958	1404	1944	1936	1292	1407	1250	1319		NCU01322	1891	2368	2882	1598	1784	1547	1314	1130	875	1391	1276	890			NCU01322	3899	3410	3408	1606	1897	2191	2066	1546	2261	2258	1342	1635			NCU01322	3716	3688	3451	2031	2371
NCU01323	7747	6144	4679	6269	3009	4907	6294	7697	4458	5149	4580	5521		NCU01323	4126	8752	7474	4471	5433	6331	6069	5907	3499	6507	6989	4099			NCU01323	6624	5838	6335	5107	6656	7341	6951	5684	7149	7461	4631	5664			NCU01323	6671	6466	5773	7949	7878
NCU01324	297	226	193	345	146	166	845	814	566	1372	905	1148		NCU01324	114	125	234	199	364	314	1304	1573	845	2586	2268	1686			NCU01324	326	281	338	935	1318	1429	1606	1148	1500	1368	977	942			NCU01324	127	93	144	878	852
NCU01325	24	13	25	8	8	21	24	42	14	21	25	15		NCU01325	10	8	50	40	44	24	13	24	14	23	11	2			NCU01325	37	38	26	15	18	15	13	9	13	15	2	5			NCU01325	41	27	26	4	8
NCU01326	1	1	2	6	1	0	1	1	1	5	10	6		NCU01326	5	2	12	6	15	6	2	12	6	12	18	14			NCU01326	5	11	7	5	0	2	5	5	3	9	7	5			NCU01326	6	1	7	3	0
NCU01327	2183	786	830	1483	719	1069	1623	2233	1357	1695	1569	1748		NCU01327	566	1686	1715	1636	2215	3126	4379	4122	2445	3981	3263	2268			NCU01327	1917	1618	1565	2975	4001	4342	3680	2766	3922	4972	2544	3355			NCU01327	494	480	470	2930	3430
NCU01328	86529	56243	101524	32053	16357	34795	60606	68593	46959	61748	53736	59859		NCU01328	41589	6645	11985	21337	34900	30807	60024	37710	22279	57352	47166	30229			NCU01328	79297	85944	86230	68030	91585	97337	88366	62371	88977	95208	68745	74841			NCU01328	11333	11073	10134	79579	79855
NCU01329	3648	2656	2611	2268	1767	3614	4115	5393	2931	3347	2701	2976		NCU01329	1553	3159	5611	2665	1868	1875	1627	1057	445	597	407	329			NCU01329	2374	1543	1683	1194	1304	1420	1077	978	1256	1589	952	1003			NCU01329	6081	5677	5455	6164	6956
NCU01330	2814	1935	1856	4777	1905	1573	2320	2177	1386	1509	1148	1437		NCU01330	1188	633	545	558	951	1111	2070	1800	1193	3148	2350	1502			NCU01330	2184	2430	2393	2444	3293	3632	3175	2607	3235	3819	2353	2861			NCU01330	580	577	491	2196	2258
NCU01331	40086	36251	31739	28391	20562	33515	40471	43122	30192	32890	28557	27482		NCU01331	28786	44864	56042	40600	29523	21968	24169	15096	8016	9143	7842	3880			NCU01331	37698	27429	27751	16031	21699	20123	20531	17286	20470	23108	14316	15828			NCU01331	50102	47005	45193	28575	30946
NCU01332	36715	18015	20331	20206	10241	14158	28033	24615	17343	19184	18709	20659		NCU01332	17348	20324	20540	17069	25186	21367	29817	29863	23392	56590	50754	33285			NCU01332	22689	18675	20410	13511	18461	19547	22272	17082	22406	20349	12450	15476			NCU01332	9501	8838	8859	13611	15756
NCU01333	8203	6887	5606	5990	2271	3994	9304	8805	5816	8192	7102	7695		NCU01333	9630	8966	7336	6376	9278	9717	12328	11476	8949	22356	23124	12155			NCU01333	6546	6220	5822	4739	6703	7086	7969	5340	7598	6904	4728	5569			NCU01333	4164	3815	3713	5305	5395
NCU01334	2	3	0	2	2	3	1	0	4	4	0	0		NCU01334	5	5	4	5	4	3	4	2	6	11	14	2			NCU01334	3	0	2	0	0	0	5	0	0	0	0	0			NCU01334	0	0	0	0	0
NCU01335	1897	1007	1061	1797	509	871	1635	1655	1017	1271	1076	1460		NCU01335	529	1098	1415	1057	1406	1322	1294	1172	719	1645	1497	948			NCU01335	1974	2145	1974	1825	2651	2895	3420	2760	3677	2816	1785	2143			NCU01335	1264	1325	1224	2461	2458
NCU01336	1476	951	1022	907	418	840	1254	1218	931	1092	995	1237		NCU01336	902	1815	1711	1086	1798	1467	2094	1480	1026	2463	2244	1351			NCU01336	1503	1410	1239	750	841	947	1076	733	1168	913	671	720			NCU01336	1217	1202	1015	903	802
NCU01337	1035	630	655	859	400	698	1089	1236	818	1037	1028	1051		NCU01337	671	1324	1285	1096	1077	1008	1016	755	387	767	664	425			NCU01337	1099	873	907	586	748	840	978	675	943	861	592	713			NCU01337	1273	1130	1082	1527	1479
NCU01338	502	366	396	521	263	424	947	890	579	591	652	643		NCU01338	504	521	573	652	765	550	780	620	472	1147	992	544			NCU01338	605	551	593	401	526	552	689	575	693	712	379	418			NCU01338	657	630	648	758	893
NCU01339	1615	822	938	1252	553	924	1680	1598	1088	1205	1128	1261		NCU01339	1572	2402	1643	1941	2354	1873	2293	2175	1204	2338	2275	1244			NCU01339	1688	1170	1244	1024	1314	1439	1443	1081	1445	1477	882	1039			NCU01339	727	655	629	1240	1456
NCU01340	512	346	316	227	157	255	515	617	320	680	593	600		NCU01340	648	877	737	990	705	656	785	562	291	990	784	433			NCU01340	492	386	440	745	1153	1179	1629	1519	1676	1291	836	836			NCU01340	587	608	561	2270	2840
NCU01341	6062	4877	4377	5724	2595	3894	6122	5488	3773	4201	4347	4162		NCU01341	4372	4561	4708	3453	4636	3976	4796	3634	2920	3997	4396	2444			NCU01341	3731	3421	3362	2181	2857	2867	3042	2125	3066	3162	1950	2193			NCU01341	3160	2999	2880	4089	4379
NCU01342	5087	2674	2498	4022	1937	3226	6601	7053	4989	5207	5446	5663		NCU01342	2341	5395	3861	4760	6969	7488	12051	10883	9212	13852	12258	7655			NCU01342	3860	3408	3304	4286	5708	5967	6389	4645	6622	6423	4103	4984			NCU01342	1362	1252	1158	3878	4199
NCU01343	20066	32274	30945	20374	7184	6555	6332	6306	5086	5255	4594	5196		NCU01343	65190	18166	11324	9722	11701	10108	10079	8782	5882	7225	7067	4240			NCU01343	21354	18221	18960	4768	6880	6951	7348	5671	7489	7818	4482	5122			NCU01343	8523	8376	8018	6564	7442
NCU01344	4513	2953	2170	3685	2059	3036	4829	4807	3406	3300	3043	3272		NCU01344	1532	4380	3705	2716	3255	3861	3796	3156	2124	3406	3256	2562			NCU01344	3492	3564	3760	2761	3604	4047	3903	2469	4129	4051	2264	2866			NCU01344	3377	3330	3096	3710	4004
NCU01345	4046	3249	3420	6298	2566	3103	7085	6123	4159	5760	5085	5116		NCU01345	1830	1921	2877	2652	4133	2569	4197	3322	2252	6713	6624	4393			NCU01345	3329	6663	6003	5390	3976	4547	7061	2860	4169	7787	5172	3393			NCU01345	2615	2483	2686	5017	5309
NCU01346	1	3	1	2	0	0	0	0	5	0	0	0		NCU01346	2	4	1	0	1	1	1	0	0	0	1	3			NCU01346	0	0	0	0	0	2	0	0	0	0	0	0			NCU01346	0	0	0	0	0
NCU01347	4207	3567	1433	2785	1118	1188	2442	3097	2332	2912	2422	3303		NCU01347	937	3182	2759	3532	3704	2922	5358	4940	2454	5600	3465	2352			NCU01347	7094	5191	5275	1236	1593	1369	2136	1398	1688	1980	1232	1149			NCU01347	633	599	621	2892	3358
NCU01348	5	8	1	25	1	2	18	10	7	10	6	5		NCU01348	12	16	10	9	19	34	68	99	47	535	443	280			NCU01348	12	9	12	3	0	0	8	5	10	11	0	2			NCU01348	7	7	9	0	7
NCU01349	1007	845	653	1230	399	398	682	608	361	375	397	386		NCU01349	734	426	430	350	598	832	564	558	418	1008	993	792			NCU01349	474	470	512	343	550	691	550	487	568	574	268	488			NCU01349	232	200	138	324	257
NCU01350	0	0	1	0	0	0	0	0	0	1	0	0		NCU01350	1	0	0	0	0	0	2	3	2	0	0	0			NCU01350	0	0	0	0	0	0	0	0	0	0	0	0			NCU01350	0	0	0	0	0
NCU01351	0	0	0	0	0	0	0	0	0	0	0	2		NCU01351	0	0	0	2	0	0	8	0	0	0	2	0			NCU01351	0	0	0	0	7	0	3	0	6	0	0	4			NCU01351	0	0	3	0	0
NCU01353	485	448	546	1023	242	474	1802	1033	714	874	953	965		NCU01353	605	533	356	1127	2767	3559	12385	9049	4269	15385	11006	9424			NCU01353	485	556	487	3104	4522	4838	8633	5054	9450	4768	3059	3986			NCU01353	211	175	212	358	439
NCU01355	106	117	117	113	32	42	35	37	31	17	11	20		NCU01355	236	66	93	35	54	34	20	16	20	23	11	18			NCU01355	89	81	116	9	23	24	27	18	43	17	15	25			NCU01355	57	63	53	16	33
NCU01356	1099	942	673	846	792	1587	4054	4015	2316	2505	2475	2144		NCU01356	1108	873	1624	2657	2747	1965	2881	2640	1306	1474	1191	634			NCU01356	1158	845	928	1011	1347	1238	1079	798	947	1537	902	986			NCU01356	2920	2647	2639	1534	1517
NCU01357	82	28	34	66	38	39	147	112	71	67	45	42		NCU01357	38	89	77	81	186	126	125	100	57	177	156	115			NCU01357	56	37	34	29	12	38	29	32	56	38	32	31			NCU01357	15	35	30	45	37
NCU01358	46	41	27	44	26	25	96	54	44	32	42	37		NCU01358	34	52	51	63	64	58	55	52	35	94	77	59			NCU01358	88	92	92	98	137	161	199	176	201	192	140	133			NCU01358	23	19	30	22	43
NCU01360	2451	1067	1058	1323	955	1672	3106	2111	1681	1488	1605	1734		NCU01360	858	2624	2455	2514	3008	2294	3333	2752	2086	6572	5978	3743			NCU01360	1582	1173	1321	598	874	807	1361	1180	1446	857	434	614			NCU01360	910	818	793	552	610
NCU01361	1572	497	524	1250	467	969	1861	1936	1085	1289	1431	1489		NCU01361	119	770	1122	1265	2230	2053	3139	2809	1856	2645	1882	1580			NCU01361	1780	1835	1700	2270	3208	3609	3589	2502	3467	3800	2295	2711			NCU01361	404	327	430	3062	3250
NCU01362	6778	6068	5972	5413	2402	3367	5823	6164	4323	4637	4125	4216		NCU01362	7194	7475	6190	4382	6082	6021	5744	5224	3911	5964	7172	4165			NCU01362	4852	5127	5075	3474	5158	5338	5123	3674	5233	5363	3509	4103			NCU01362	3290	3433	3131	4476	4635
NCU01364	595	240	282	344	123	184	564	657	376	722	656	637		NCU01364	213	535	535	656	813	688	1015	866	506	2465	1675	961			NCU01364	645	461	487	849	1139	1127	1090	818	1037	1328	799	831			NCU01364	150	133	101	983	1172
NCU01365	749	469	495	526	256	539	877	895	548	619	511	618		NCU01365	329	719	797	597	624	490	557	522	357	864	659	535			NCU01365	1148	1002	1060	1277	1816	1820	1927	1395	1971	1959	1250	1449			NCU01365	821	729	609	466	530
NCU01366	6377	5466	4928	4512	2559	4357	6148	5582	4207	4203	3880	4237		NCU01366	4061	5766	5880	3218	4006	4186	4002	3408	2189	3313	3173	2102			NCU01366	8146	8355	8581	4167	5516	6018	5445	3832	5969	6102	4045	4711			NCU01366	8851	8931	7577	6257	6305
NCU01367	19369	17383	16708	18962	10068	16233	17814	18278	12703	12316	10585	10722		NCU01367	8968	10572	16794	9416	7141	8087	6088	3920	2005	1570	1717	1114			NCU01367	20086	18985	19990	8549	11222	11429	11449	7908	12110	12596	7263	8921			NCU01367	36890	36002	33284	29091	31833
NCU01368	3102	783	1194	1614	908	1665	4791	4911	3036	4976	4971	5368		NCU01368	390	1287	1896	3410	5237	3363	11201	6697	4478	16557	13234	8304			NCU01368	2265	1854	1812	4512	6258	6577	9205	7223	8496	6940	4269	4967			NCU01368	749	599	580	9472	10991
NCU01369	108139	108658	137865	110588	52848	105566	113817	128248	95471	91753	76671	81039		NCU01369	70108	58521	85822	51959	51932	78134	47328	45470	26203	26204	25504	14476			NCU01369	72972	76096	72952	54299	73600	75186	64104	49903	63580	77574	50668	58609			NCU01369	173113	170310	161820	135264	131831
NCU01370	1317	725	647	861	437	861	1575	1667	1073	1190	1218	1259		NCU01370	571	1146	1196	988	1118	1076	1220	953	573	1177	1199	767			NCU01370	1209	1231	1206	970	1146	1282	1180	893	1142	1362	753	1087			NCU01370	919	892	926	1287	1598
NCU01371	976	581	520	606	308	508	818	1131	603	1398	1144	1250		NCU01371	885	1335	960	1187	1036	989	1333	1231	541	1798	1493	751			NCU01371	765	523	591	877	1074	1086	1046	973	912	1173	714	850			NCU01371	448	429	408	1266	1423
NCU01373	161	108	111	154	58	100	157	133	88	84	80	70		NCU01373	73	157	189	117	170	120	111	102	34	90	73	90			NCU01373	89	83	76	23	43	38	18	31	15	34	32	48			NCU01373	97	78	91	22	35
NCU01374	34	28	25	14	2	10	22	22	6	30	17	32		NCU01374	27	31	30	45	44	38	68	49	20	69	76	44			NCU01374	39	21	29	37	67	64	79	59	78	84	34	52			NCU01374	19	33	7	0	10
NCU01375	14	25	14	16	7	8	7	16	11	3	4	9		NCU01375	23	33	28	9	21	8	22	23	7	9	7	12			NCU01375	19	21	28	18	13	16	24	13	25	11	12	25			NCU01375	6	8	5	0	7
NCU01376	197	166	170	280	85	136	243	277	218	204	178	179		NCU01376	283	276	237	248	433	351	609	606	360	580	434	351			NCU01376	162	111	161	121	198	248	128	144	210	222	100	159			NCU01376	72	56	88	81	30
NCU01377	527	344	238	464	274	450	747	908	539	762	734	837		NCU01377	280	729	527	482	575	603	697	597	361	843	741	543			NCU01377	619	474	618	956	1310	1371	1333	858	1288	1497	966	1154			NCU01377	343	327	332	886	1081
NCU01378	1650	1224	1234	1287	525	1083	2831	3714	2641	2900	2586	3242		NCU01378	1336	2611	1405	2332	5237	5745	10924	13135	7885	10890	9064	6117			NCU01378	2134	2076	2141	3793	4974	5179	5068	3560	5303	5227	3459	3840			NCU01378	229	190	188	334	345
NCU01379	12509	8050	7063	9588	4261	7828	10573	9217	6687	6436	5831	6643		NCU01379	2516	5673	9313	5275	6415	7397	4969	4149	3143	7917	7711	5612			NCU01379	12836	15251	14832	8441	11060	13395	9252	6730	9964	12235	6586	9953			NCU01379	18964	18296	14948	10082	8616
NCU01380	3998	545	924	2650	1285	3667	3698	3745	2146	4092	5917	4976		NCU01380	508	2885	7506	5331	8792	20015	8548	8508	8227	12874	17476	10877			NCU01380	215	222	231	9478	12979	16489	14870	10404	14074	14201	9004	12373			NCU01380	411	481	344	231	432
NCU01381	5075	3349	3424	13717	5083	3954	4979	5717	4673	5234	3813	4364		NCU01381	10797	6257	3430	6448	7998	10422	7316	10177	5345	10990	8273	4257			NCU01381	2460	2059	2377	5518	7194	6956	9597	8379	9390	7888	4672	5435			NCU01381	578	560	511	1187	1327
NCU01382	216	218	267	319	73	190	962	684	357	3763	4550	4888		NCU01382	622	361	298	245	376	396	309	338	230	1506	633	520			NCU01382	290	199	241	15800	21225	26222	12888	9440	12135	24104	15251	20275			NCU01382	178	157	171	272	410
NCU01383	11	6	14	8	2	10	32	48	14	105	136	137		NCU01383	12	35	17	42	33	30	32	27	11	45	17	15			NCU01383	6	5	0	21	14	34	21	19	11	24	14	15			NCU01383	4	4	13	5	13
NCU01385	86	52	52	67	28	43	63	60	69	42	35	49		NCU01385	47	43	43	48	61	63	58	66	62	59	73	54			NCU01385	16	20	19	5	9	8	4	10	11	15	9	16			NCU01385	13	11	9	2	5
NCU01386	2250	1822	1323	2223	1619	2227	2168	2842	1449	1329	1390	1457		NCU01386	868	2736	2132	1322	3315	3803	2163	2613	1835	1938	1854	1293			NCU01386	1419	1367	1285	1526	2345	2485	1732	1400	1864	2462	1641	2002			NCU01386	2220	2353	2098	799	838
NCU01387	1330	991	1092	1520	679	1239	1785	2395	1537	1400	1219	1387		NCU01387	1245	2358	1971	1523	2357	2840	2505	2576	1373	2311	2020	1657			NCU01387	1513	1341	1385	1415	1753	2044	1394	1112	1598	2102	1223	1533			NCU01387	1353	1267	1072	1462	1499
NCU01388	11902	6649	6967	9798	3954	6512	11983	11751	8736	8069	7832	8213		NCU01388	5036	10902	8060	7965	13177	14379	19345	17393	12595	21500	21149	12346			NCU01388	8186	7729	7445	6834	9557	9593	9489	7499	9828	10207	6791	7606			NCU01388	4351	4287	4166	8572	9059
NCU01389	1604	1287	1486	1818	698	985	1511	1698	1149	1310	1182	1230		NCU01389	3655	1593	1802	1710	1727	1433	1628	1506	616	1724	1093	829			NCU01389	1907	1511	1642	1638	1828	2111	1930	1534	2044	2397	1262	1606			NCU01389	1342	1244	1087	1993	2278
NCU01390	2538	2075	2153	2955	1240	1846	1754	2066	1510	1576	1417	1291		NCU01390	3148	2732	2382	1552	1782	1762	1661	1471	846	1831	1625	982			NCU01390	2152	1992	2174	1168	1522	1659	1771	1482	1801	1937	1180	1269			NCU01390	2319	2210	2030	1606	1885
NCU01391	12722	8075	14221	13082	6076	9552	9855	9666	7047	6979	5384	6133		NCU01391	11443	6040	8007	8402	10744	6865	8244	7585	5371	8467	8526	4617			NCU01391	10231	9653	10078	2620	3283	3410	10935	9177	10976	4034	2387	2681			NCU01391	6872	6452	6709	1667	1932
NCU01392	1	2	0	1	2	1	0	2	0	2	0	0		NCU01392	4	1	3	1	0	0	0	0	1	0	2	0			NCU01392	0	2	0	0	0	0	0	0	0	0	0	1			NCU01392	0	0	0	0	0
NCU01393	527	352	559	430	216	312	485	627	359	529	593	579		NCU01393	1293	512	592	777	762	541	1060	589	402	1343	979	536			NCU01393	862	596	621	968	1193	1398	1235	950	1105	1502	850	1109			NCU01393	429	395	390	843	1072
NCU01394	9	8	19	43	21	22	31	25	17	32	24	19		NCU01394	21	24	7	10	40	73	134	187	128	60	212	95			NCU01394	0	15	13	14	20	7	25	18	23	30	14	31			NCU01394	16	10	21	3	0
NCU01395	108894	35288	54224	70888	40029	77293	54723	55932	48813	39749	31697	32950		NCU01395	10700	37490	60479	50993	59600	66243	62874	51647	33403	78307	66958	45618			NCU01395	41100	43554	49041	24769	34001	38285	42076	31019	41213	36311	25000	29222			NCU01395	99353	99159	99300	22220	23685
NCU01396	7	2	4	5	5	2	3	5	4	8	1	4		NCU01396	10	18	13	7	8	1	4	6	15	27	14	9			NCU01396	5	7	3	0	0	0	0	0	5	0	0	0			NCU01396	3	5	4	0	0
NCU01397	3009	871	1057	2858	1308	1955	2916	3455	2032	2168	2233	2345		NCU01397	783	3065	1951	2551	2909	2925	2873	2826	1676	2341	2489	1448			NCU01397	1549	1243	1356	1737	2453	2251	2249	1843	2412	2809	1686	1855			NCU01397	594	577	590	2768	2801
NCU01398	740	700	956	729	229	192	343	309	260	232	198	264		NCU01398	866	630	487	326	453	410	624	491	310	870	657	457			NCU01398	405	333	279	145	160	188	212	189	204	205	80	161			NCU01398	208	180	138	73	95
NCU01399	2884	2015	1617	602	354	443	899	929	694	1167	1126	1414		NCU01399	1372	3297	2293	1139	1564	1339	2535	2143	1328	4276	3479	2395			NCU01399	2180	1369	1426	1052	1365	1448	1568	1220	1654	1521	858	1140			NCU01399	918	895	862	638	661
NCU01400	3613	3158	2694	3700	1698	2734	5032	4337	3262	4931	3731	4483		NCU01400	8897	5565	6695	5396	5676	4239	4075	4105	3078	6733	9005	5521			NCU01400	2789	2082	2206	1163	1245	1438	1860	1503	1867	1618	965	1181			NCU01400	7081	6909	6552	3256	3752
NCU01401	3324	2859	2389	3157	1358	1934	2761	2993	2160	2679	2429	2428		NCU01401	3404	3899	2663	2199	2757	2309	2508	2049	1082	2022	1739	1196			NCU01401	2237	1962	2094	1553	2115	2174	2389	2033	2510	2314	1536	1639			NCU01401	1938	2131	1958	2693	2762
NCU01402	8	8	12	28	14	14	22	52	18	16	17	6		NCU01402	62	14	16	16	47	45	35	26	42	43	40	22			NCU01402	11	16	0	20	31	11	17	20	20	18	19	22			NCU01402	46	16	64	51	63
NCU01403	663	447	364	537	258	469	748	608	430	509	515	467		NCU01403	778	721	563	446	515	569	616	613	431	1219	1112	807			NCU01403	457	421	404	417	559	629	738	607	707	686	387	609			NCU01403	439	457	438	436	436
NCU01404	4008	3953	3271	4011	2392	4127	3584	4878	2953	4062	2935	3165		NCU01404	3299	5396	5629	3297	2634	3141	2423	2066	882	1088	875	646			NCU01404	3169	2259	2650	1770	2187	2368	3157	2615	3103	2474	1552	1860			NCU01404	7835	7891	6911	4487	4524
NCU01407	9	7	14	5	0	5	6	4	0	7	10	3		NCU01407	13	3	11	8	13	10	5	10	2	14	11	7			NCU01407	9	16	6	4	7	11	5	5	5	14	5	2			NCU01407	8	9	5	0	6
NCU01408	1461	405	443	953	557	1141	2553	2527	1515	1951	1778	2027		NCU01408	109	1019	1266	1593	2348	1609	3022	2337	1363	3445	3151	2058			NCU01408	1331	1136	1088	2027	2765	3287	3237	2372	3461	2994	1829	2448			NCU01408	245	254	261	2775	2763
NCU01409	1572	522	527	1252	481	502	1657	1550	935	1262	1314	1341		NCU01409	349	789	668	998	2328	2323	3575	3863	3196	6990	6621	4317			NCU01409	1389	1278	1209	2778	3508	3521	4404	3472	4539	3989	2486	2900			NCU01409	282	207	222	2142	2328
NCU01410	7175	7198	6348	5901	2746	3900	5246	5241	3572	3824	3504	3586		NCU01410	6298	5528	5285	3392	3526	3974	3592	3156	2350	4348	4516	2673			NCU01410	4732	3903	4131	2167	2906	3379	3260	2618	3387	3338	2069	2435			NCU01410	4789	4499	4279	2815	3097
NCU01411	420	363	591	427	196	245	234	220	197	114	107	140		NCU01411	796	594	302	273	503	284	368	299	181	331	260	170			NCU01411	169	248	163	72	94	97	130	148	183	96	67	72			NCU01411	50	69	49	30	31
NCU01412	26077	25526	27622	41963	16107	19285	16029	15395	12746	9839	8846	10204		NCU01412	28430	11287	9892	11127	13084	13061	10679	9650	5031	5859	5057	2936			NCU01412	17075	20577	20924	9447	12137	12727	17197	10678	17339	12296	8760	9275			NCU01412	4468	4563	4146	11390	10410
NCU01413	6480	5884	5712	7429	2672	3733	4183	4623	3096	2876	2693	3027		NCU01413	4151	4589	4011	3113	4218	4882	4835	4120	2900	4656	4429	3134			NCU01413	6559	6400	6689	2834	3884	3992	4241	3115	4172	4333	2474	3071			NCU01413	4687	4912	4237	3652	3744
NCU01414	13231	10124	10753	12852	5682	10189	13178	12529	8872	9903	9158	9829		NCU01414	8760	10816	11773	7756	9957	10909	9014	8039	5774	15019	13262	9801			NCU01414	10274	11016	10636	8359	11237	12382	13111	8793	13390	11578	7787	9565			NCU01414	8670	8941	8084	7117	6928
NCU01415	0	0	0	1	0	0	0	0	0	0	0	0		NCU01415	0	0	0	0	1	1	1	1	0	4	2	0			NCU01415	0	0	0	0	0	0	0	0	0	0	0	0			NCU01415	0	0	0	0	0
NCU01416	11	14	9	4	3	5	16	29	12	14	19	39		NCU01416	29	63	27	19	49	41	41	69	42	253	197	125			NCU01416	12	12	7	13	13	11	8	14	8	8	2	3			NCU01416	5	6	4	0	4
NCU01417	1047	282	318	524	191	302	457	547	377	309	277	372		NCU01417	315	1028	667	1003	1945	1483	1468	1414	855	1613	1725	1350			NCU01417	457	327	406	247	355	315	226	159	214	304	229	268			NCU01417	115	104	96	53	55
NCU01418	249686	208500	239532	278597	92940	162095	239930	205613	169569	151353	153129	148265		NCU01418	309869	175600	194212	220349	366371	266106	465735	332056	265732	637763	597531	407118			NCU01418	186594	190487	200697	83508	112496	120544	136316	84303	134994	125370	81282	89942			NCU01418	120287	113069	109901	40854	46104
NCU01419	12790	12977	11350	2892	1014	1100	956	767	816	976	666	877		NCU01419	8030	2861	2705	767	1240	658	3506	2404	1779	5956	4160	2640			NCU01419	15974	10845	11656	851	1362	1352	941	688	812	1337	804	991			NCU01419	1377	1265	1108	787	780
NCU01420	731	332	351	219	237	349	1104	1062	583	1221	1128	1130		NCU01420	251	507	622	527	1453	719	4204	2436	1494	5646	5050	3151			NCU01420	737	607	529	1645	2138	2170	1888	1382	1938	2419	1493	1826			NCU01420	229	190	221	1254	1386
NCU01421	2424	1591	1029	1733	1005	1788	2540	2693	1993	1928	1406	1582		NCU01421	1259	2261	2349	1707	1911	1700	1846	1466	870	1266	1341	853			NCU01421	1947	1691	1858	1324	1690	1817	1675	1364	1793	1847	1118	1428			NCU01421	1933	1937	1887	1948	2063
NCU01422	37469	41006	47498	41775	18889	18779	20543	22947	17256	16827	15511	20502		NCU01422	81598	33107	20055	22005	23005	27283	34423	36720	20487	37222	30341	15547			NCU01422	57873	58928	56329	20904	25924	25628	27979	20684	26716	31332	19070	19885			NCU01422	8290	7828	7676	19023	20904
NCU01423	262	197	314	575	89	88	95	76	51	44	27	42		NCU01423	408	166	87	36	52	57	39	34	14	57	41	28			NCU01423	280	280	240	64	131	130	126	100	150	119	52	111			NCU01423	42	30	30	26	43
NCU01424	3921	1782	6302	2555	860	1366	3387	2923	2751	3210	3712	5426		NCU01424	1388	906	10171	2585	5687	2866	9360	5847	4706	24371	20918	10412			NCU01424	6818	4498	4768	1847	2402	2558	3811	2949	3762	2688	1608	1991			NCU01424	5704	5344	4776	958	1089
NCU01425	54	24	56	52	28	30	130	106	67	90	94	148		NCU01425	37	56	107	307	265	98	448	160	101	1226	471	284			NCU01425	128	110	141	66	146	118	435	361	476	139	112	135			NCU01425	55	65	44	38	63
NCU01426	153	171	159	157	70	119	248	243	188	173	188	224		NCU01426	149	280	224	257	366	341	404	310	281	448	466	327			NCU01426	106	92	108	124	133	107	228	169	177	126	120	107			NCU01426	64	82	55	78	63
NCU01427	1969	1228	651	4916	1135	1434	7191	8858	6080	5807	5925	6871		NCU01427	875	1915	2139	1774	4563	3508	7794	8948	7806	14809	17468	8995			NCU01427	1695	1508	1513	2626	3393	3597	6194	3989	6220	3805	2485	2819			NCU01427	841	872	740	1969	2107
NCU01428	7045	4448	5007	10054	4126	3545	4193	3531	2636	1615	1392	1547		NCU01428	3346	1339	1083	1196	1539	1740	2332	3594	2006	3393	2865	1673			NCU01428	3012	3326	3653	1808	2193	2508	3560	3221	3483	2360	1572	1909			NCU01428	1353	1295	1350	4602	5588
NCU01429	51468	45074	48975	67944	33146	40198	39042	33223	25408	20883	17185	19922		NCU01429	37909	14629	16539	17113	17738	19920	16330	16292	7254	5172	4867	2710			NCU01429	23635	28550	30009	15260	20903	20824	28395	20331	28853	20089	15086	16286			NCU01429	13707	13305	12505	22183	22145
NCU01430	76	57	53	42	24	24	85	52	38	36	39	65		NCU01430	100	70	120	135	163	117	173	121	91	238	168	146			NCU01430	138	147	133	71	105	81	78	61	122	95	66	51			NCU01430	73	36	32	0	27
NCU01431	16292	10776	12417	15003	5460	9525	9333	9077	6831	6335	6171	6933		NCU01431	10758	12074	11822	7718	10899	12363	15004	12506	8041	14743	13506	9164			NCU01431	16829	22017	21590	11367	15022	17184	15784	9062	16243	16377	10584	12831			NCU01431	10601	10612	9156	7460	7410
NCU01432	4348	2578	2836	4132	1513	1897	2080	1789	1541	1288	1399	1600		NCU01432	10845	8266	4020	2912	4032	4531	5958	6073	4813	10258	10819	6089			NCU01432	2899	2226	2265	855	1149	1141	1241	1006	1154	1355	630	837			NCU01432	431	406	364	414	401
NCU01433	15631	12425	11720	10328	7361	12690	10599	10196	8182	8555	7576	8872		NCU01433	9164	18306	16464	8040	7797	7840	8390	5885	3725	6684	6449	3813			NCU01433	14478	14851	13811	6042	8147	8009	7146	4907	7105	8741	5697	6314			NCU01433	10640	10394	10158	11202	11281
NCU01434	886	682	559	450	248	429	1028	971	677	902	834	869		NCU01434	704	1219	1279	989	755	729	679	610	381	925	651	380			NCU01434	1579	917	1019	683	808	867	788	790	898	1057	549	683			NCU01434	1011	927	928	1318	1639
NCU01435	4627	4173	2720	2896	1937	2640	3483	4184	2801	3506	3104	3446		NCU01435	2962	4792	4867	2883	3195	3018	3553	3028	1722	3587	3223	2007			NCU01435	6513	5256	5511	3207	4036	4402	3813	3339	4045	4684	3059	3391			NCU01435	5246	5210	4587	5144	5678
NCU01436	4359	2754	2644	3070	1691	2197	4447	3615	2428	2276	2458	2382		NCU01436	5384	6869	4815	4510	5297	4126	6366	5860	4549	14406	11134	7135			NCU01436	3144	2270	2682	1158	1467	1575	2669	2333	2674	1764	1032	1161			NCU01436	1854	1730	1712	502	559
NCU01438	210799	200837	168725	216722	119896	156389	138520	147387	103328	103952	85618	97062		NCU01438	128227	174224	152515	94996	88532	123239	71334	58407	32492	39440	39212	25789			NCU01438	136297	137096	146459	55122	72347	76272	79244	55486	82733	78783	52882	57808			NCU01438	172725	169883	160871	119788	129978
NCU01439	273278	293380	311399	285582	146375	173028	129267	115626	92316	65049	56889	75564		NCU01439	225485	95642	98695	74864	70426	85009	37238	42827	21896	10389	10755	5225			NCU01439	161847	172352	185260	43137	56991	59786	93011	78459	94792	59989	42204	47089			NCU01439	41501	40400	38429	39286	42405
NCU01440	16353	7498	11178	11470	4074	6604	9844	9433	7334	6429	6519	7421		NCU01440	6306	10756	8465	6303	12322	14240	15606	15280	12179	22668	24508	15663			NCU01440	10027	12968	12388	10798	14643	16657	19132	12725	20166	15355	9794	12767			NCU01440	3803	3744	3077	10499	10234
NCU01441	6056	5404	5536	12440	4762	5703	7276	9275	6867	6319	6806	6603		NCU01441	8759	3730	4290	5433	5193	4631	4262	4054	2112	2671	2350	1015			NCU01441	4519	3814	3887	3416	4472	4267	5176	4718	5321	4812	3401	3355			NCU01441	2815	2677	2691	5193	5313
NCU01442	1085	1058	888	1536	401	322	686	704	503	481	475	497		NCU01442	1016	799	590	417	624	789	747	949	757	1098	1151	665			NCU01442	497	438	503	327	423	473	494	468	443	422	220	281			NCU01442	194	223	166	214	253
NCU01443	37532	27098	24666	41712	19197	27263	32731	35908	25627	26318	23894	24889		NCU01443	15591	22797	21857	25567	30458	27794	36726	23520	12999	15357	13841	9064			NCU01443	17924	17527	18512	17016	22645	24013	24098	18939	24506	24488	17143	18292			NCU01443	17654	16957	16623	33127	34708
NCU01444	8940	8096	7416	7410	4843	6295	9296	9126	6568	7392	6089	6696		NCU01444	9904	9688	9533	6049	7898	8430	7389	7589	4798	8783	8299	5423			NCU01444	8454	6008	6416	3369	4593	4771	4422	3096	4295	5088	3072	3817			NCU01444	6159	5487	5040	6037	6280
NCU01445	3582	2533	2379	3625	1489	2069	3479	2963	2053	2065	1954	2170		NCU01445	2512	2146	2406	2150	3461	3033	3434	3746	2529	3522	3479	2204			NCU01445	3034	3172	3058	1805	2538	2682	2740	1943	2786	2768	1867	2069			NCU01445	1475	1505	1248	2384	2478
NCU01446	10372	5561	5522	6041	4238	7508	11857	12646	9777	9741	8584	9171		NCU01446	6149	13206	9228	11265	14520	14113	21111	20942	13307	16689	15864	9829			NCU01446	5748	5534	5420	6199	8144	8249	7688	5514	7786	8508	5583	6240			NCU01446	4743	4674	4570	8481	8744
NCU01447	10594	9947	8347	8386	3764	5204	10215	9022	6218	7944	7762	8069		NCU01447	7345	7891	8869	6622	7029	5045	11146	8911	6718	18447	14653	8415			NCU01447	8894	6716	7005	4553	6184	6184	6305	5349	6339	6537	4167	4845			NCU01447	7161	6971	6913	8169	8822
NCU01448	0	0	0	0	0	0	2	1	0	0	0	0		NCU01448	0	3	0	0	0	0	3	0	1	3	0	0			NCU01448	0	0	0	0	0	0	0	0	0	0	0	0			NCU01448	0	0	0	0	0
NCU01449	4623	1764	4167	1561	487	911	2258	2719	2153	2298	1926	2151		NCU01449	3335	5324	2590	3846	9659	12362	34109	50984	38851	58210	57602	41228			NCU01449	1890	1496	1554	1958	2577	2873	2259	1861	2288	2651	1724	2241			NCU01449	380	402	388	351	400
NCU01450	9	3	1	4	0	0	0	5	0	4	0	4		NCU01450	17	4	1	0	3	6	2	1	4	5	6	1			NCU01450	0	0	0	0	0	0	0	0	0	0	0	0			NCU01450	0	0	0	0	0
NCU01451	10239	10010	9448	9843	3090	2759	3201	2845	1959	1671	1433	1440		NCU01451	9924	5898	3770	2070	2831	2695	2423	2007	1441	2648	2601	1643			NCU01451	3943	3486	3768	1185	1740	2091	2477	2130	2713	1803	1134	1459			NCU01451	2093	1871	1882	870	988
NCU01452	416265	321188	329099	381147	209880	365046	518656	498707	373716	421303	405454	387936		NCU01452	219887	297135	355679	378557	447130	292299	481517	257145	171229	154572	129274	75006			NCU01452	225597	234071	247987	188477	252733	257159	232431	170379	227653	257296	182466	201412			NCU01452	292271	288244	284555	407167	414319
NCU01453	1540	1148	1122	1254	548	524	1045	749	700	821	646	866		NCU01453	1482	938	1034	901	1481	1033	1584	1054	924	2858	2395	1585			NCU01453	1349	1090	1061	454	611	640	723	591	709	694	448	562			NCU01453	616	588	524	573	625
NCU01454	12834	10340	12583	20590	6697	6437	7926	5928	4717	3127	3129	4066		NCU01454	14141	3019	3428	4381	6792	4717	6679	5496	3286	5844	4396	2648			NCU01454	9059	10422	11501	4787	5788	6103	10057	8603	10591	6207	4317	5020			NCU01454	1502	1541	1449	7219	7896
NCU01455	3499	2106	1846	2507	1528	2871	3587	4236	2646	3698	3213	3555		NCU01455	731	2246	2972	2628	3221	2886	5495	3368	1489	3197	2129	1788			NCU01455	2982	2933	3270	5119	6619	7258	6605	3649	7103	7011	4716	5741			NCU01455	2390	2355	2203	8241	8108
NCU01456	4684	5703	7191	5957	1572	2260	4970	4561	3534	3144	2887	3155		NCU01456	9275	2614	2317	2116	3290	3559	3754	3998	3382	4097	4248	2559			NCU01456	3641	3640	3677	2006	2474	2854	2434	1558	2490	2773	1794	2289			NCU01456	2425	2235	2127	1161	1278
NCU01457	5602	4247	3903	5768	2571	4263	5199	5474	4047	3287	2653	2980		NCU01457	1909	3487	4385	2521	3126	3608	3111	3340	2318	2543	2405	1513			NCU01457	4987	4814	5041	2401	2995	3329	3337	2433	3760	3445	2199	2478			NCU01457	5979	5674	5201	3369	3365
NCU01458	11038	7645	6611	10152	6198	10215	12488	12880	9039	7796	6791	7216		NCU01458	3901	9401	12328	7778	5329	6000	4912	3536	1614	1020	1305	766			NCU01458	6446	4728	5435	2014	2436	2627	2922	2572	3069	3008	1849	1996			NCU01458	13947	13392	13137	7683	9170
NCU01459	14600	12714	12780	17872	5859	5597	4643	4576	3713	1325	879	1054		NCU01459	8888	7041	6086	4758	9990	8091	6322	6311	4855	2973	2776	1784			NCU01459	10125	8524	9244	672	802	905	336	253	414	791	670	649			NCU01459	3990	3738	3533	133	200
NCU01460	8721	4320	3968	7255	3335	4000	6404	6716	5566	3519	2824	2873		NCU01460	8536	10433	10612	9441	12454	9007	9278	9737	7007	5482	4775	2384			NCU01460	9671	7056	7452	2996	3514	3809	3332	2840	3571	4242	2460	2696			NCU01460	4996	4974	4645	2459	2904
NCU01461	3295	2333	1777	3256	1335	2699	6174	5668	4057	4352	3744	4096		NCU01461	2463	3106	2983	2862	4112	4227	4475	4345	3750	4595	5662	3828			NCU01461	2819	3186	3338	4181	5752	6160	5556	2885	5618	5971	3801	4588			NCU01461	3183	3109	3006	4192	4180
NCU01462	2	2	2	1	1	0	1	1	1	4	3	4		NCU01462	5	1	7	4	4	4	5	2	1	22	8	9			NCU01462	0	3	0	0	9	0	0	7	0	7	0	0			NCU01462	0	0	0	0	0
NCU01463	207	161	134	241	61	112	211	246	107	371	500	487		NCU01463	288	343	299	195	199	193	134	160	104	450	245	176			NCU01463	101	92	61	701	936	1174	591	537	607	1044	622	881			NCU01463	99	88	61	50	65
NCU01464	8438	7511	8928	5029	2789	4144	3232	3533	2381	2776	2627	2836		NCU01464	11520	12897	7665	4351	4654	5383	3244	3434	2195	4135	3108	1862			NCU01464	5976	4285	4718	2433	2936	3208	2059	1737	2020	3459	2242	2575			NCU01464	4052	3779	3505	1515	1772
NCU01465	7126	4042	4430	6048	2693	3931	4214	4126	2840	2542	2300	2652		NCU01465	1995	3731	3998	2824	4677	4542	4471	3508	2543	5164	5593	3561			NCU01465	5070	6002	5921	2533	3479	3968	3428	2359	3546	917	2585	558			NCU01465	2964	2811	2586	1854	1927
NCU01466	6874	6595	6181	5743	2545	3886	3809	4222	2662	2613	2294	2624		NCU01466	7024	5423	5012	3065	3426	4033	3054	2510	1453	2050	1808	1355			NCU01466	6180	6761	7301	3332	4327	4728	4436	2751	4695	4805	3130	3501			NCU01466	8432	8485	7681	4659	4897
NCU01467	4764	3073	3134	3439	1678	2089	3793	3165	2498	1932	2129	2236		NCU01467	4706	5407	3268	3285	3722	3867	4780	4313	3123	8238	7100	5179			NCU01467	2775	2238	2351	996	1234	1441	2331	1927	2390	1493	775	1110			NCU01467	1329	1258	1166	664	701
NCU01468	24258	22852	23047	28361	12237	10984	10089	10616	7277	6609	5842	6878		NCU01468	21763	9976	9296	7231	6202	6292	6268	4944	2377	3094	2552	1461			NCU01468	13729	13744	14494	5741	7157	7716	11658	9292	12026	7734	5126	6075			NCU01468	7180	7538	6429	10108	10334
NCU01469	2578	1422	1377	2202	1301	2176	3301	3547	2180	2561	2318	2617		NCU01469	906	1688	1606	1512	1732	1811	1763	1897	1064	1485	1372	796			NCU01469	2575	2107	2257	2256	2897	3014	3842	3311	3759	3438	2170	2284			NCU01469	1156	1215	979	2562	3131
NCU01470	6560	5669	5739	4816	1668	2234	3581	3575	2566	3496	2935	3510		NCU01470	7174	7654	4342	3178	5117	5741	6160	6869	4889	9091	8971	5897			NCU01470	6414	6145	5923	4526	5922	6411	7013	5090	7065	6603	4235	5226			NCU01470	1562	1489	1380	3077	3195
NCU01471	6137	3186	4249	4916	2398	4449	5146	6230	4423	4077	3970	4353		NCU01471	4441	9637	5616	4731	8364	9657	9657	10040	6836	11602	11825	6958			NCU01471	3578	3100	3253	2903	4155	4355	3875	3468	4606	4548	2750	3269			NCU01471	968	929	828	3495	3454
NCU01472	333	128	222	259	123	232	328	429	264	144	130	196		NCU01472	270	379	261	214	497	559	617	649	460	633	505	434			NCU01472	174	150	197	118	112	152	132	118	98	137	81	117			NCU01472	88	76	66	143	117
NCU01473	19079	15330	14431	15824	8337	14107	16193	17396	12933	15097	12607	13999		NCU01473	13674	18178	18208	13777	14270	14087	14329	11039	5572	6029	6095	3495			NCU01473	15875	15254	15545	9703	12780	12614	15465	9336	15057	13648	9451	9908			NCU01473	20421	20160	19130	18711	19144
NCU01474	21193	17366	15786	18258	8755	14216	16563	18667	13067	16550	13871	13563		NCU01474	15351	18440	19362	14752	14613	14208	15700	11504	5744	6495	6386	3802			NCU01474	18115	17353	17310	8788	11464	13023	14761	9050	14623	13193	9390	9959			NCU01474	18165	16980	17764	16911	15602
NCU01475	2958	2822	3079	3194	1275	1931	1370	1654	1095	1191	953	1019		NCU01475	1692	1746	2197	911	1228	1439	1173	1029	420	907	699	666			NCU01475	3007	3184	3025	1277	1476	1767	1602	982	1555	1758	1083	1368			NCU01475	4536	4271	3710	2081	2075
NCU01476	1633	1061	1267	1412	409	504	783	993	590	655	521	551		NCU01476	1267	1226	921	739	1178	1370	1326	1289	752	1449	1447	1238			NCU01476	906	874	904	781	1047	1151	1204	1164	1271	1259	702	906			NCU01476	383	364	378	639	612
NCU01477	14359	12572	13685	14523	4884	6261	7688	6906	5368	5383	5006	5286		NCU01477	16564	8515	7269	6011	9206	8754	9942	9498	6199	13365	13331	8408			NCU01477	9405	8897	9117	4016	5145	5820	6708	4836	6944	5985	3956	4558			NCU01477	4234	4147	3962	3592	3812
NCU01478	6314	7195	9017	10471	2702	2542	2130	1956	1686	1539	1287	1668		NCU01478	10690	3788	2881	2007	3117	2948	2121	2387	1395	2032	2053	1367			NCU01478	5264	5277	5494	1838	2439	2832	3607	2752	3403	2680	1685	2029			NCU01478	2960	2862	2539	1755	1831
NCU01479	8667	3232	4343	6982	3214	6433	13297	12161	8069	11091	10081	12181		NCU01479	2707	4000	5486	6829	10216	8615	14905	14063	8524	13559	12920	8490			NCU01479	6336	7093	7033	10173	14017	14370	19901	13524	19477	15332	10464	10970			NCU01479	4316	4224	3847	16043	16102
NCU01480	2512	2354	2030	2396	833	1241	2081	1715	1334	1345	1221	1252		NCU01480	2059	1811	1926	987	1094	1184	1306	1181	691	1318	1081	720			NCU01480	2501	2199	2036	898	1219	1250	1310	941	1297	1277	803	894			NCU01480	1370	1294	1138	1152	1202
NCU01481	2235	1622	1470	2216	660	1009	1480	1712	1287	1083	976	1144		NCU01481	1511	1660	1304	1209	2187	2725	2756	3149	1869	2440	2087	1564			NCU01481	1617	1290	1331	1173	1551	1782	1957	1488	1939	1900	1124	1442			NCU01481	455	461	424	860	953
NCU01483	2196	1310	1437	712	478	832	2192	2058	1163	2251	2441	2475		NCU01483	2324	1942	2889	2888	2554	1520	3007	2091	1692	6183	5214	2523			NCU01483	1414	1061	1182	690	1044	881	1494	1313	1580	1224	649	718			NCU01483	1156	1142	1108	2183	2532
NCU01484	47237	29187	30216	28019	13975	22831	38906	38272	27710	29025	29010	30786		NCU01484	22679	43978	34670	24730	37331	38307	70199	56292	43412	116178	108196	67459			NCU01484	40414	34810	35887	24943	32830	36138	39321	29743	40222	37800	23896	27667			NCU01484	19135	17927	16979	23982	27054
NCU01485	15478	13364	12715	12921	7078	11139	13796	15927	10969	12767	10822	10903		NCU01485	9632	12891	13091	10870	10739	9782	10331	7046	3596	4433	3625	2357			NCU01485	12546	12380	13814	8477	10894	11088	13161	7861	12383	12222	7909	8939			NCU01485	14946	14662	13836	13778	14708
NCU01486	5509	6890	5097	6952	2816	4298	4425	4577	3117	3553	2808	3049		NCU01486	2116	2816	4622	2409	1890	1868	1526	1087	363	473	267	255			NCU01486	5804	6270	6615	4269	5953	6407	4628	2942	4902	6120	4221	4654			NCU01486	9050	9132	7807	6202	6063
NCU01487	5403	5641	4910	5473	2316	2665	2795	2801	1846	1883	1528	1800		NCU01487	8115	7128	5368	2268	3089	3449	2838	2560	1667	3139	2622	1926			NCU01487	1759	1698	1893	1881	2871	3184	3083	2310	3357	2819	1749	2203			NCU01487	1807	1729	1613	1025	1145
NCU01488	12	5	5	5	10	9	34	14	18	16	3	12		NCU01488	5	3	9	3	8	9	11	7	3	3	3	1			NCU01488	9	5	3	4	0	0	0	4	2	0	0	0			NCU01488	0	4	0	3	0
NCU01489	13477	4992	6335	3528	4343	8374	25037	25578	14668	24747	24022	25760		NCU01489	2260	6337	11962	14290	17048	7738	18190	12371	7110	19604	17067	9973			NCU01489	10174	7608	7701	12361	16138	16236	16032	13409	15832	18813	11641	12425			NCU01489	9599	9248	8921	14388	16462
NCU01490	607	414	326	827	381	633	561	705	466	497	395	398		NCU01490	434	721	768	621	517	532	460	375	151	326	195	165			NCU01490	835	698	759	530	738	668	607	453	558	842	458	560			NCU01490	766	716	673	1069	1165
NCU01491	405	222	244	479	162	304	493	400	286	378	310	405		NCU01491	638	745	511	588	851	423	545	496	298	509	446	314			NCU01491	455	368	375	521	638	625	838	651	943	652	417	474			NCU01491	297	278	228	455	484
NCU01493	37	21	16	28	16	39	85	128	65	75	66	70		NCU01493	40	44	69	110	197	118	204	181	85	196	259	176			NCU01493	45	49	41	128	109	159	231	170	184	181	88	110			NCU01493	47	22	29	44	62
NCU01494	290	224	156	190	70	144	443	367	252	452	373	330		NCU01494	152	157	345	321	470	261	315	326	161	280	287	145			NCU01494	612	484	399	337	356	440	624	399	570	422	251	296			NCU01494	280	280	287	599	526
NCU01495	0	0	0	0	1	0	0	0	0	0	0	0		NCU01495	0	0	0	0	0	0	0	0	0	0	0	0			NCU01495	4	0	7	0	0	0	0	0	0	0	0	0			NCU01495	0	0	0	0	0
NCU01496	16	21	14	12	8	19	25	25	15	17	6	4		NCU01496	57	31	25	26	19	18	27	14	38	35	22	21			NCU01496	13	6	24	11	18	27	53	36	55	23	13	11			NCU01496	7	12	9	0	0
NCU01498	21578	17079	23058	26581	7779	12900	19364	15665	12163	11025	10443	11693		NCU01498	18123	10736	12184	11458	17957	14786	20342	16636	13166	24493	23287	16266			NCU01498	20246	22551	22592	9134	12671	12685	17923	9878	17966	13597	9103	10190			NCU01498	15530	15076	15124	10956	11291
NCU01499	655	511	510	659	439	458	889	1011	697	983	782	928		NCU01499	387	518	514	547	791	906	958	785	477	1041	865	555			NCU01499	755	673	648	841	1323	1250	1388	969	1302	1226	841	929			NCU01499	624	591	514	1474	1665
NCU01500	813	438	502	861	266	265	514	497	367	433	383	466		NCU01500	1145	609	567	454	565	677	843	714	392	1243	759	528			NCU01500	800	660	617	891	1046	1152	1336	1187	1404	1255	659	914			NCU01500	139	154	147	1232	1547
NCU01501	2378	1492	1443	2374	995	1273	1898	1820	1374	1747	1636	1901		NCU01501	1212	1081	1158	869	1063	1473	2067	1651	1189	2448	2062	1291			NCU01501	1753	1808	1883	2067	2696	3213	3685	3054	3617	3041	1902	2293			NCU01501	1199	962	1116	2992	3601
NCU01502	11641	12307	11351	11679	6770	9501	6687	8629	5341	6104	4563	4556		NCU01502	6546	7402	11364	5262	2977	4067	2503	1532	572	271	298	201			NCU01502	10458	9141	9795	2823	3760	3872	4188	2724	4425	4299	2664	2944			NCU01502	18314	17931	16777	12717	13894
NCU01503	25908	29237	28200	28508	15287	22123	17631	19054	13330	13116	10461	10440		NCU01503	13229	13950	23282	11104	7514	9197	5809	3077	1341	805	904	593			NCU01503	23877	25075	26175	5354	7204	7410	7717	5660	8275	7456	5489	5864			NCU01503	41676	41583	39515	20264	20237
NCU01504	7395	12588	8942	13185	9013	7243	7273	5297	4418	4125	3287	2654		NCU01504	9058	3834	3837	3829	12040	12460	17470	15503	13148	10137	12500	7918			NCU01504	6863	7386	6948	4512	5986	6523	4283	3079	4073	6618	4372	5062			NCU01504	2389	2071	2080	849	930
NCU01505	77	49	50	69	31	62	59	85	62	37	14	23		NCU01505	55	93	97	43	77	68	60	50	21	40	20	22			NCU01505	20	12	13	0	4	10	17	14	14	14	8	11			NCU01505	29	14	18	6	18
NCU01506	4648	4043	3916	4770	2659	3975	3809	4280	2914	3175	2750	2677		NCU01506	2391	3416	4389	2577	1708	2197	1692	1124	635	685	615	384			NCU01506	2798	2066	2264	1078	1394	1420	1570	1223	1664	1596	943	1097			NCU01506	5637	5348	5112	2750	3122
NCU01509	2982	734	1013	1757	675	1387	3763	3834	1889	4675	5721	5718		NCU01509	246	884	560	965	2115	2046	2773	2635	1637	4498	2798	2085			NCU01509	982	909	941	12246	15355	18228	11025	9068	11017	17602	11045	13884			NCU01509	403	384	334	593	926
NCU01510	985	443	443	149	152	300	899	302	203	717	393	411		NCU01510	173	165	723	431	787	264	2157	659	625	4291	2202	1684			NCU01510	2183	1888	1753	876	1159	1239	202	134	191	1029	746	985			NCU01510	969	1077	943	138	147
NCU01511	1769	247	488	1878	958	1615	8898	7793	4913	5306	5752	6931		NCU01511	286	445	545	3123	5373	4729	11283	10799	7047	9872	9372	5175			NCU01511	765	831	758	7618	9666	9925	11266	8969	10920	11495	6614	7637			NCU01511	60	40	76	6531	7368
NCU01512	1373	639	695	691	712	1261	2651	2506	1790	2516	2177	2295		NCU01512	557	962	1326	2684	3030	1882	3518	2244	1342	2958	2274	1359			NCU01512	1180	1243	1185	1917	2451	2634	3024	1526	2978	2745	1888	1870			NCU01512	475	430	472	1953	2094
NCU01514	1669	1619	2143	1481	985	2021	2307	2131	1896	1987	1357	1515		NCU01514	3771	2641	2942	1812	2140	1831	1735	1897	983	1562	1328	743			NCU01514	2018	1536	1643	756	1048	957	1008	997	1195	1143	751	776			NCU01514	1809	1684	1678	1052	1223
NCU01515	9918	6468	5739	7259	4305	7080	11062	10596	7287	7712	7905	8565		NCU01515	5550	12325	9021	8209	11164	9981	13129	10339	9671	11919	12441	7731			NCU01515	8971	7799	8095	6171	8501	9189	7546	6330	7685	9835	6043	7117			NCU01515	7368	6882	6630	9689	10495
NCU01516	17917	13741	11583	18583	10439	15376	29597	28646	19467	27364	21289	23346		NCU01516	16692	21602	20274	21469	22545	19523	19380	16750	9505	7377	7716	3929			NCU01516	12865	10192	11250	9210	12645	11999	18331	13516	17649	13495	9089	9262			NCU01516	12171	11796	11600	12502	13208
NCU01517	674	280	234	250	100	147	485	312	288	399	324	336		NCU01517	282	715	672	519	902	577	1004	994	857	2147	2164	1611			NCU01517	1292	1216	1132	362	534	568	691	417	670	572	405	405			NCU01517	652	531	619	436	404
NCU01519	1	0	0	0	0	0	0	0	0	0	0	1		NCU01519	0	0	0	0	0	0	0	0	0	0	4	0			NCU01519	0	0	0	0	0	0	0	0	0	0	0	0			NCU01519	0	0	0	0	1
NCU01520	161	170	155	190	63	52	90	93	42	53	69	68		NCU01520	547	238	114	146	144	143	116	191	124	197	206	109			NCU01520	178	148	133	88	114	158	130	145	184	110	94	86			NCU01520	20	44	47	21	37
NCU01521	54	35	89	13	6	21	62	53	30	31	39	42		NCU01521	30	19	75	71	81	44	83	52	33	143	116	95			NCU01521	65	50	76	79	117	80	131	118	144	73	61	55			NCU01521	11	28	18	25	40
NCU01522	1408	952	1036	1211	572	1148	2667	2778	1780	2193	2113	2125		NCU01522	471	850	1493	1364	1586	1606	1920	1808	1215	1653	1969	1211			NCU01522	1831	1785	1802	2240	2829	2850	3008	2277	2930	3137	1718	2290			NCU01522	2120	2211	1865	3120	3068
NCU01523	21170	11560	10693	13878	7956	10825	18624	19883	13126	13950	14218	15204		NCU01523	11482	31139	17535	14537	23549	25250	33725	31853	23961	45965	44341	26304			NCU01523	13980	10290	10930	11189	15553	15455	14309	11796	14215	17827	9956	11506			NCU01523	6172	6078	5576	10521	11488
NCU01524	30289	25546	22199	26136	17948	27607	24340	28461	19323	18791	15292	16206		NCU01524	11348	29592	35691	17690	10639	14410	9157	5678	2812	1956	2155	1268			NCU01524	25863	19313	21097	6708	8812	9348	9143	7596	9058	10574	6325	7128			NCU01524	48179	45214	42662	29394	31977
NCU01525	6448	4089	5116	6542	2506	3259	3864	4192	2988	3054	2878	3154		NCU01525	4808	5975	5053	3831	4667	5119	4940	4548	2779	5356	4964	3337			NCU01525	5194	5076	5212	3053	3926	4618	4328	3084	4670	4434	2813	3273			NCU01525	5062	5104	4333	4219	4472
NCU01526	148	84	76	85	41	75	207	132	70	84	84	64		NCU01526	333	199	131	164	205	107	172	141	120	244	152	116			NCU01526	83	71	63	71	105	115	103	59	97	100	48	80			NCU01526	40	58	44	26	29
NCU01527	3513	2970	2705	2907	1425	2637	2365	2682	2013	2004	1615	1680		NCU01527	2183	2928	3883	2091	2306	2196	2488	1589	767	1631	1241	922			NCU01527	3474	3677	3782	1831	2533	2656	2497	1321	2596	2549	1615	2030			NCU01527	4170	4066	3698	2775	2896
NCU01528	82418	55312	72977	60691	41800	103497	266176	284102	188935	248807	229491	241732		NCU01528	19064	12035	19258	75436	109900	62329	207919	98765	54753	105906	79907	50700			NCU01528	60671	69828	68146	218838	298114	307203	310556	193411	311758	308050	228472	238523			NCU01528	14350	13682	14377	309881	329398
NCU01529	0	0	0	0	0	0	0	0	0	0	0	0		NCU01529	0	2	1	0	2	4	2	0	0	2	4	1			NCU01529	0	0	0	0	0	0	0	0	0	0	0	0			NCU01529	0	0	0	0	0
NCU01530	0	0	1	0	0	0	0	0	0	0	0	0		NCU01530	1	0	0	2	0	0	2	0	0	0	0	0			NCU01530	0	0	3	0	3	0	0	3	0	0	0	0			NCU01530	0	3	3	0	0
NCU01531	12	10	2	4	1	8	7	3	8	4	2	6		NCU01531	3	6	7	16	3	3	1	5	0	0	0	0			NCU01531	14	20	20	5	10	12	11	0	2	14	12	7			NCU01531	97	117	59	44	33
NCU01532	0	1	0	2	0	0	0	0	0	0	1	0		NCU01532	0	0	0	0	0	0	0	0	0	0	0	0			NCU01532	0	0	0	0	0	0	0	0	0	0	0	0			NCU01532	0	0	0	0	0
NCU01534	7498	6524	7100	8929	3131	3194	4237	4023	2773	2380	2182	2710		NCU01534	8880	5620	3795	3108	3734	3635	4089	3279	2283	4270	4095	2601			NCU01534	5088	5101	5457	2503	3343	3531	3549	2714	3511	3835	2161	2637			NCU01534	2604	2622	2446	2635	2965
NCU01535	4876	5150	3816	4833	1881	2302	2521	3092	2092	2637	2443	2586		NCU01535	7259	6562	4122	3903	5054	5740	6160	5580	3022	6982	5792	3936			NCU01535	4619	3732	3900	3122	3641	3994	4410	3507	4211	4486	2941	3346			NCU01535	2568	2480	2418	2615	3304
NCU01536	7	2	2	2	1	1	0	0	0	0	0	0		NCU01536	7	5	0	0	1	0	2	4	0	1	4	5			NCU01536	0	0	0	0	0	0	0	0	0	0	0	0			NCU01536	0	0	0	0	0
NCU01539	1109	695	544	818	369	462	920	979	593	867	817	915		NCU01539	438	905	902	628	1574	1317	2062	1741	902	2352	1598	1436			NCU01539	1738	1823	1640	2695	3680	3978	3551	2194	3527	3992	2510	3072			NCU01539	600	527	507	3072	3077
NCU01540	7510	5046	4686	5338	2535	4580	6547	6466	4331	4471	3976	4230		NCU01540	1286	4901	6091	2483	3752	4639	4072	3944	3044	5742	5630	3602			NCU01540	5090	4540	4390	2942	3945	4192	3599	2794	3679	4182	2800	3277			NCU01540	3867	3667	3449	3636	3738
NCU01541	3369	2125	1832	1645	1007	1628	4260	4402	2867	3415	3537	3194		NCU01541	1875	3657	3951	4008	3240	2540	4100	2879	1961	4517	3846	2119			NCU01541	3577	2197	2482	1459	1922	2000	1786	1590	1715	2504	1465	1439			NCU01541	2295	2195	2097	2708	3360
NCU01542	4188	3763	3188	4027	1639	3067	4358	4337	3180	3083	2677	2888		NCU01542	1984	3012	4493	2043	3271	3813	3896	3360	2171	3512	3326	2169			NCU01542	6033	6329	6328	2303	3055	3385	3396	2008	3234	3449	2098	2444			NCU01542	4281	4153	3494	2677	2770
NCU01543	13183	10111	10550	13826	4823	6856	9854	8912	6853	6329	6170	6745		NCU01543	9379	8474	7831	6161	9977	10215	10834	9891	7863	11654	11756	8042			NCU01543	9989	12417	11716	6988	9451	10442	11267	5924	11185	9969	6419	7848			NCU01543	7167	7344	6388	6126	5824
NCU01545	14110	7102	10562	7622	3159	3324	6130	5427	3956	3474	3654	4531		NCU01545	22674	11650	7506	8365	16572	12830	31040	30129	22339	61391	55791	33076			NCU01545	12078	9345	9954	4256	5588	5670	9082	7557	8499	6280	3856	4670			NCU01545	1477	1418	1337	3316	3826
NCU01546	4396	2502	3030	3245	2102	3714	5776	7025	4549	7082	5611	6845		NCU01546	2767	3888	3819	5113	5995	4592	6701	5048	2361	3249	2456	1758			NCU01546	4050	3827	3780	7218	10425	9521	10329	7035	9850	10039	7129	7475			NCU01546	1727	1641	1550	10231	11255
NCU01547	1929	549	632	1150	702	1254	3997	3957	2448	3693	3590	3891		NCU01547	235	648	1107	2073	3635	2185	7202	3912	2635	8430	6478	5135			NCU01547	1764	1675	1755	5639	7454	8273	8099	5978	8370	8565	5050	5930			NCU01547	579	587	520	11507	12090
NCU01548	4900	1964	3055	2970	1604	2056	3898	3416	2261	2496	2524	2840		NCU01548	3790	4944	5248	5006	7633	4220	10826	8941	6989	23464	18968	9665			NCU01548	4073	3062	3319	2996	4134	4377	7115	5444	7018	4549	2810	3351			NCU01548	1442	1370	1154	873	973
NCU01549	2130	1553	1896	1702	571	786	1808	1729	945	1788	1657	1662		NCU01549	1850	2130	2308	1902	2868	2294	3779	3264	2194	7135	6009	4036			NCU01549	2886	2760	2728	3145	3997	4700	5687	4256	5578	4685	3031	3709			NCU01549	2007	1875	1700	2587	2912
NCU01550	26441	15465	13244	16525	11553	18976	35474	43400	29571	35332	30027	32651		NCU01550	16994	24499	24516	40338	47516	34094	35849	30405	19408	30126	26598	13759			NCU01550	18229	15534	16759	27528	36262	37378	38887	29571	37943	41822	27825	28735			NCU01550	12001	11043	10612	29506	34727
NCU01551	4378	4368	3851	3573	1477	1425	1720	1645	1124	1078	1071	1081		NCU01551	4628	3824	2278	1857	2684	2639	3363	2630	2023	4218	4870	2862			NCU01551	2603	2039	2318	647	862	898	901	815	1028	949	631	650			NCU01551	1277	1307	1144	695	627
NCU01552	279584	206562	204332	250814	162552	221297	348421	364358	254000	306193	297754	300672		NCU01552	360533	385866	317879	359763	366007	268207	366505	286803	183642	210726	177337	70265			NCU01552	193135	147383	162472	148113	189526	96857	85096	132521	145579	114312	135497	75026			NCU01552	186831	175947	172874	226814	138971
NCU01553	1588	1641	1329	1732	531	800	1194	1185	933	1193	958	1026		NCU01553	2955	1664	1296	1609	2078	1622	2105	1904	1171	1988	1641	970			NCU01553	2156	1893	1885	1129	1580	1416	2341	1879	2264	1437	1046	1191			NCU01553	860	844	742	2436	2556
NCU01554	6120	6838	7221	3255	1723	3311	4301	4716	2697	3254	2898	3145		NCU01554	3910	3962	5308	2740	2947	3137	3026	2658	1560	2902	2615	1562			NCU01554	7555	7842	7515	4193	5451	6138	5753	4298	6122	6332	3738	4540			NCU01554	8996	9331	7932	6269	6331
NCU01555	2633	852	930	299	262	307	1339	391	352	737	364	307		NCU01555	291	477	2139	1445	3165	694	3341	1357	993	7673	3958	2596			NCU01555	3392	2978	2912	346	396	402	109	84	86	364	355	369			NCU01555	1437	1421	1286	84	97
NCU01559	7993	7799	8123	9083	2877	4298	3176	4170	2201	2535	2049	2333		NCU01559	4281	4822	6435	2711	4436	4561	2821	2927	998	1628	1123	1468			NCU01559	6977	7577	7851	2908	2858	4396	2395	2507	3646	3993	2675	3270			NCU01559	7178	6794	6090	1539	1776
NCU01560	14523	11269	11446	15294	5465	8791	16964	12448	10212	8028	8350	8882		NCU01560	8417	7792	9021	8623	14452	11422	12546	11554	13191	13469	18699	9885			NCU01560	9851	9885	10313	3729	5236	5869	4997	3986	4722	5843	3676	4505			NCU01560	10324	10080	9213	2736	3278
NCU01561	0	2	0	0	0	0	2	0	3	0	0	2		NCU01561	1	0	3	2	0	0	1	2	1	0	0	1			NCU01561	3	3	2	0	0	0	0	15	14	0	7	0			NCU01561	8	0	2	8	18
NCU01562	0	0	0	4	0	0	6	0	0	0	0	0		NCU01562	2	0	0	1	1	0	0	0	0	2	0	1			NCU01562	0	0	0	0	0	0	0	0	0	0	0	0			NCU01562	0	0	3	0	0
NCU01563	1021	1431	716	968	457	646	1624	1522	1022	1254	1130	1282		NCU01563	1241	1816	1138	1613	2830	2128	3966	3148	2232	4533	4274	2776			NCU01563	1301	1107	988	488	871	955	889	561	930	952	633	770			NCU01563	724	615	582	546	828
NCU01564	4587	3024	2025	2692	1580	2357	5985	6005	3870	4429	3608	4192		NCU01564	1603	6074	4723	3693	5464	4644	6617	6248	3943	7665	7448	5065			NCU01564	3870	3476	3454	4049	5385	5334	5648	4430	5496	5609	3795	4209			NCU01564	2358	2258	2038	2487	2655
NCU01565	10698	6591	7168	9676	4176	5495	7791	9043	6373	5077	4454	5199		NCU01565	3674	8151	8215	5175	9058	8944	9087	9678	6355	6489	6985	5119			NCU01565	2643	2483	2481	2008	2940	2799	3628	2646	3303	2854	1853	2125			NCU01565	1201	1396	1160	905	893
NCU01566	1	0	0	3	0	0	2	1	0	0	0	0		NCU01566	1	0	1	0	0	0	7	6	3	6	2	2			NCU01566	0	3	3	0	3	0	0	3	0	0	0	3			NCU01566	3	3	3	8	7
NCU01567	4	6	6	2	2	2	4	0	2	0	4	0		NCU01567	5	4	4	0	0	2	2	1	1	2	0	0			NCU01567	0	0	0	0	0	0	0	0	0	0	0	0			NCU01567	0	0	0	0	0
NCU01568	4790	4291	4471	5083	2268	2591	3468	3510	2465	2545	2218	2806		NCU01568	7581	3395	2816	3321	4062	3549	4969	4443	2705	3318	2932	1750			NCU01568	3090	2716	2871	1518	1846	2023	2909	2302	3053	2210	1359	1547			NCU01568	1615	1435	1382	3813	4459
NCU01569	1870	1312	1926	855	442	582	938	1069	718	782	751	874		NCU01569	1439	1753	1591	1308	2486	2091	2445	2372	1763	3336	3423	1971			NCU01569	1889	2297	2351	1415	1897	1855	2136	1225	2162	2004	1276	1576			NCU01569	1490	1484	1380	1234	1275
NCU01570	3641	2815	3167	4248	1538	1725	2274	2290	1524	1278	1082	1251		NCU01570	3765	2364	2169	1891	2453	2018	2104	1994	863	1368	952	746			NCU01570	3221	3726	3818	1848	2404	2494	3345	2169	3407	2480	1778	2094			NCU01570	2099	1882	1763	2024	2194
NCU01571	501	184	230	220	162	226	687	573	294	544	631	570		NCU01571	213	378	334	546	1267	757	2709	1640	897	2963	2241	1758			NCU01571	459	373	340	937	1259	1287	1279	781	1239	1441	917	1026			NCU01571	172	119	168	2028	2077
NCU01572	154	49	42	110	41	58	108	58	55	45	46	30		NCU01572	44	138	129	107	222	173	247	250	163	493	372	337			NCU01572	55	67	55	37	53	63	34	18	33	55	35	43			NCU01572	49	47	26	36	40
NCU01573	0	0	0	0	0	0	0	0	0	1	0	0		NCU01573	0	0	0	1	0	0	0	0	0	0	0	0			NCU01573	0	0	0	0	0	0	0	0	0	0	3	0			NCU01573	4	0	0	0	0
NCU01575	4168	2740	2599	3596	1421	1857	2527	2483	1672	1675	1613	1673		NCU01575	3345	5136	3206	3315	4461	3765	4518	3515	2513	5847	5324	3628			NCU01575	3417	3042	3172	1700	2392	2614	2913	2115	2803	2877	1613	1877			NCU01575	1763	1817	1539	1509	1753
NCU01577	2296	1736	1684	2346	1095	1090	2260	2007	1429	1277	1395	1563		NCU01577	2828	3641	2068	1902	2662	2394	2571	2077	1357	2181	2554	1626			NCU01577	1767	1451	1541	787	938	1064	1107	798	1231	1130	687	752			NCU01577	1288	1385	1156	952	1181
NCU01579	211	206	204	109	36	34	74	67	53	170	108	141		NCU01579	743	155	175	185	240	121	214	245	136	1149	988	541			NCU01579	342	196	218	158	164	221	822	818	903	253	140	125			NCU01579	101	90	72	43	53
NCU01580	520	330	228	405	238	422	808	730	506	774	799	707		NCU01580	228	609	605	644	872	714	1560	1130	564	1742	1331	1019			NCU01580	601	578	592	845	1317	1386	1405	1079	1330	1477	851	1060			NCU01580	403	381	382	1687	1961
NCU01581	705	358	403	387	209	288	666	655	486	522	431	474		NCU01581	242	506	755	442	473	472	622	479	281	1146	935	575			NCU01581	985	806	731	948	1214	1515	1341	918	1303	1395	886	1089			NCU01581	466	383	372	1010	1096
NCU01584	4515	3117	3558	4616	1774	2819	3710	3362	2317	2238	2119	2160		NCU01584	1760	2481	3344	2035	2867	2913	3024	2633	2074	4287	4100	2994			NCU01584	3322	3753	3798	2329	2991	3498	3550	2317	3588	3403	2108	2667			NCU01584	4188	3927	3593	2437	2420
NCU01585	507	82	150	307	182	400	1360	1321	672	1213	1408	1553		NCU01585	146	256	405	1034	1656	1150	4216	2861	1605	5388	4129	2403			NCU01585	812	677	572	1967	2591	2540	2946	2242	2672	3142	1718	1996			NCU01585	88	55	84	2800	3516
NCU01587	9502	2851	4002	7028	4347	6713	19106	19925	12568	20680	21202	22738		NCU01587	5420	8193	6276	14262	22829	18163	42799	33806	23183	70004	60487	31375			NCU01587	3160	2726	2092	15148	20649	19277	23662	15659	22157	22156	14136	17014			NCU01587	1259	1170	765	13930	16060
NCU01589	44120	22105	21305	22695	19253	43440	57261	52441	42105	49029	42120	48791		NCU01589	13927	37402	54584	48430	47189	39492	38978	25952	12696	18056	14975	8756			NCU01589	82247	107655	97249	51236	68203	66422	86609	52713	85696	70173	50851	49927			NCU01589	52365	52315	50123	62559	62834
NCU01591	0	0	0	0	0	0	0	0	0	0	0	0		NCU01591	0	0	0	0	0	0	0	0	0	0	0	0			NCU01591	0	0	0	0	0	0	0	0	5	0	0	0			NCU01591	0	0	0	0	0
NCU01592	0	1	1	0	0	0	0	0	0	0	0	1		NCU01592	0	1	0	0	1	0	0	0	0	0	4	0			NCU01592	0	1	0	0	0	0	0	0	0	0	0	3			NCU01592	0	0	0	0	0
NCU01593	0	1	0	0	0	0	0	0	1	0	0	0		NCU01593	0	1	1	1	0	1	0	2	0	1	0	0			NCU01593	0	0	0	0	0	0	0	0	0	0	0	0			NCU01593	0	0	0	0	2
NCU01595	13115	11530	9716	11763	7706	11544	10115	10360	7599	7449	6150	6337		NCU01595	4897	10288	14641	6517	3919	4691	2810	1662	1021	597	770	391			NCU01595	9943	8461	9184	2574	3410	3526	3622	2984	3749	3736	2349	2902			NCU01595	16680	16208	15427	8755	9140
NCU01596	1186	184	238	600	392	716	2422	2470	1445	2831	2943	3150		NCU01596	136	335	687	1031	1773	1236	4729	2975	2127	8445	7609	4470			NCU01596	803	775	800	4217	5564	6027	6444	5218	6364	6413	4049	4670			NCU01596	206	155	174	9022	9629
NCU01597	2272	1962	1664	1975	1038	2155	3012	2925	2131	2036	1888	2290		NCU01597	1128	1945	2464	1838	2301	2578	2111	1610	858	1755	1259	1269			NCU01597	3214	3501	3567	3448	4470	4809	4920	3277	5252	5555	2794	3821			NCU01597	6269	6613	5786	4460	4182
NCU01598	1675	4785	4617	1555	166	183	219	146	240	166	109	167		NCU01598	9060	313	247	364	552	336	261	155	116	216	129	96			NCU01598	1651	1608	1141	79	195	144	107	108	115	156	121	107			NCU01598	111	98	164	102	130
NCU01599	8405	7302	5755	6129	3481	4825	5446	5501	3848	3912	3448	3710		NCU01599	4163	7033	7389	4183	5555	5801	4934	4178	2647	4701	4521	3066			NCU01599	7971	7470	7664	3286	4345	4706	4283	3345	4446	4948	3064	3553			NCU01599	8580	8456	7987	4481	4906
NCU01601	4303	1562	1715	2995	1774	2564	6268	6647	3896	5161	5368	5231		NCU01601	1030	3461	3279	4234	6159	4327	7770	5143	3404	8309	7099	4648			NCU01601	2607	2276	2297	3935	5669	5450	5634	4072	5546	6070	3873	4236			NCU01601	1090	1008	889	6734	7914
NCU01605	1232	270	454	638	409	759	1498	1248	856	1173	1300	1360		NCU01605	284	2073	970	1185	3109	3261	3438	3050	2492	4410	4249	2581			NCU01605	401	274	302	1162	1320	1495	905	737	809	1630	1002	1235			NCU01605	100	103	118	348	430
NCU01606	39532	26606	29108	26137	17375	33624	62965	59532	41579	54669	52389	52089		NCU01606	20785	29493	36764	57252	79737	48478	95093	59411	42968	70383	59431	39406			NCU01606	24509	25059	25508	31364	42591	43153	46381	28777	45364	44547	31482	33353			NCU01606	25264	24072	23925	45899	47488
NCU01607	1814	1745	1596	2981	840	976	1737	1723	1083	1014	1157	1062		NCU01607	2918	2037	1137	804	1391	2175	1661	1807	1426	1864	2195	1472			NCU01607	825	570	681	785	1066	1204	971	709	966	1250	835	1035			NCU01607	512	462	455	393	394
NCU01608	64	97	76	127	35	30	34	27	16	9	5	21		NCU01608	124	80	56	18	37	34	33	22	16	25	18	10			NCU01608	57	38	32	13	11	14	19	8	24	21	16	16			NCU01608	16	29	29	8	0
NCU01610	52	28	50	92	3	17	59	52	41	47	60	65		NCU01610	110	92	104	56	103	51	84	56	42	118	90	49			NCU01610	52	54	68	91	143	144	104	71	112	150	74	89			NCU01610	8	10	8	107	113
NCU01611	1405	902	988	1531	286	470	1116	850	718	860	718	900		NCU01611	10833	8473	11295	4458	13171	5285	3557	3525	2479	3666	3577	2419			NCU01611	1698	1619	1402	1039	1449	1624	1567	939	1502	1610	1195	1220			NCU01611	339	313	293	928	909
NCU01612	24348	22414	20128	20358	11803	19947	15125	17167	11937	11636	8858	9544		NCU01612	8037	15636	24104	9636	6695	8730	4918	2763	1286	669	669	466			NCU01612	23482	25427	26856	7147	9561	10068	9528	5839	9598	11029	7097	7987			NCU01612	40889	40994	38729	22853	23106
NCU01613	8306	5182	4353	6850	3554	7019	8168	8986	6183	7370	5899	6222		NCU01613	2018	5535	8831	5321	4037	4423	2987	1822	934	923	946	556			NCU01613	5985	5713	6032	3531	5190	5129	4837	3567	5063	5252	3724	3986			NCU01613	12256	12138	11005	11395	11493
NCU01614	9791	5257	3910	3867	2895	5141	9283	10447	6446	7811	7560	7497		NCU01614	4038	13112	11961	8772	7321	6678	8001	6102	3559	9896	8686	4950			NCU01614	10581	7025	7773	6812	8423	8785	7985	6921	8366	10698	5857	6854			NCU01614	12526	11524	11109	11438	13567
NCU01615	2769	4232	5241	2308	659	1171	998	1042	908	580	548	744		NCU01615	4623	1819	1578	937	989	1119	1144	937	377	972	740	506			NCU01615	3579	3635	3351	1013	1270	1422	1172	1024	1236	1447	828	1021			NCU01615	1390	1477	1294	842	987
NCU01620	137	64	75	110	64	73	121	77	94	33	48	64		NCU01620	95	130	118	73	142	91	127	108	160	222	319	142			NCU01620	47	27	40	23	48	45	35	36	43	37	18	13			NCU01620	47	51	61	24	20
NCU01623	1362	801	590	698	438	817	1438	1434	833	1010	950	980		NCU01623	376	1243	829	995	1009	1030	1151	938	800	1371	1594	911			NCU01623	1121	1079	1213	1064	1269	1408	1036	868	1138	1457	1036	1089			NCU01623	1199	1231	1131	1199	1313
NCU01625	1335	937	702	1203	491	866	1366	1488	883	1206	1102	1077		NCU01625	976	1423	1327	1036	1330	1322	1341	1343	709	1267	957	832			NCU01625	1607	1380	1263	1692	2242	2404	2191	1538	2100	2402	1660	1936			NCU01625	1297	1327	1194	2716	2794
NCU01629	318	170	139	285	59	175	560	393	237	369	436	406		NCU01629	113	248	219	288	401	282	421	253	269	494	382	223			NCU01629	144	128	118	218	241	211	298	243	259	206	141	176			NCU01629	115	127	89	280	289
NCU01631	6	6	2	2	1	4	2	5	1	1	0	3		NCU01631	1	14	1	7	11	9	10	5	17	10	5	10			NCU01631	5	0	0	0	7	0	0	0	7	6	0	0			NCU01631	3	0	0	0	0
NCU01632	72511	64043	83111	83926	38845	59696	43645	41248	32364	30106	25302	31060		NCU01632	38513	25031	26625	21826	26102	28423	23483	19394	8194	6354	5862	3276			NCU01632	56189	85314	85883	28331	39471	38779	47320	30314	47409	39459	29022	29449			NCU01632	13309	13457	12394	31087	26962
NCU01633	49359	28294	28519	37862	32062	50346	57669	47817	40641	51300	37388	42175		NCU01633	16571	23297	42147	40997	43876	24396	40490	26456	14805	37719	28760	19088			NCU01633	45886	52326	50840	20035	27969	29724	31047	22001	30604	28405	20639	23109			NCU01633	88890	87703	85217	21758	22154
NCU01634	54632	26738	29514	38129	25083	65865	214180	165779	113885	180172	198899	202860		NCU01634	29013	55829	57362	123090	192659	105499	258115	218949	221822	304570	365228	206440			NCU01634	39869	33433	35066	72794	98207	99806	102442	85050	100595	110222	69328	75038			NCU01634	51153	46998	48509	116391	129262
NCU01635	109639	70512	66125	80038	56673	104393	281063	233620	163195	245257	256800	269362		NCU01635	60264	129457	108749	154656	225888	129335	309795	230052	190237	328125	370106	233703			NCU01635	74740	64379	68069	97503	128188	133190	147275	104918	144985	143764	87775	101496			NCU01635	77670	73414	72269	173817	186640
NCU01636	1296	992	952	589	248	303	514	484	317	605	567	588		NCU01636	1835	1198	910	1368	1531	1319	1403	1193	868	2630	2247	1383			NCU01636	1091	871	895	635	768	804	533	417	650	906	471	568			NCU01636	426	400	348	198	163
NCU01637	2697	1964	2001	2538	1368	2215	2416	2818	1672	2384	1975	2213		NCU01637	1423	2169	2624	1738	1719	1569	2015	1245	755	2201	1629	1044			NCU01637	3021	2730	2743	2122	2832	2905	3356	2133	3497	3175	1855	2368			NCU01637	3294	3402	3154	3806	4162
NCU01638	57323	54746	47566	47683	25662	43203	35019	33907	24879	23650	19018	19956		NCU01638	21778	30417	51027	23421	18219	20742	11236	8630	4177	2251	2711	1316			NCU01638	61865	68664	70564	15328	20587	21133	20775	15966	21979	21440	13827	16347			NCU01638	118400	120263	105696	46580	43570
NCU01640	38869	46018	44947	29914	12234	13410	4713	4745	3293	2444	1588	1839		NCU01640	20264	10640	15803	7349	8231	6823	3516	2576	847	1121	667	861			NCU01640	32440	35785	35679	1447	2012	2198	2503	1794	2649	1978	1549	1657			NCU01640	29010	28327	23352	771	733
NCU01642	17459	7961	10842	12252	5605	7974	12004	10954	7417	6803	6636	7170		NCU01642	7262	10196	10890	9343	16880	14479	16765	15642	13013	22208	25127	14904			NCU01642	10362	12686	12648	6752	8977	9859	9287	6783	9152	9660	5767	7255			NCU01642	7263	7556	6280	5893	5683
NCU01643	23282	22227	22784	23462	11919	19384	11798	12220	9116	8230	6536	7376		NCU01643	9696	14784	21701	7449	6259	8981	4844	3780	2068	2077	2262	1202			NCU01643	13415	12256	13223	3075	4014	4305	6026	3949	5971	4428	2854	3250			NCU01643	36498	35806	30768	11162	10734
NCU01644	8848	4908	4995	7294	2524	3253	4106	5093	3215	3260	3043	3246		NCU01644	3087	6656	5406	2906	4695	6891	6970	7005	4376	6497	5726	4023			NCU01644	6218	6331	6349	5919	7792	8509	8263	6261	8475	9302	5954	7100			NCU01644	3337	3041	2643	5470	5962
NCU01645	1601	2309	2714	1203	865	499	928	480	410	637	482	579		NCU01645	1965	345	855	478	1009	372	2294	1092	762	4265	2812	1749			NCU01645	2280	2323	1995	933	1312	1298	1918	1464	1929	1406	1006	1121			NCU01645	319	342	311	954	1156
NCU01646	615	432	300	738	242	288	719	611	456	483	514	501		NCU01646	387	503	435	508	1162	1050	1528	1429	980	3429	3158	2102			NCU01646	983	872	862	967	1349	1469	1737	1197	1697	1421	897	1038			NCU01646	200	223	202	1057	1219
NCU01647	937	455	272	1097	362	462	1335	1315	864	1116	1045	1146		NCU01647	221	489	539	804	1355	1280	2618	2355	1479	4349	3687	2635			NCU01647	1098	888	1089	1429	2013	2191	2451	2191	2575	2446	1418	1727			NCU01647	357	292	251	1751	2007
NCU01648	12303	6679	8641	7105	3179	6543	15037	15041	10834	11184	10973	11683		NCU01648	4587	8114	8467	8549	17744	19190	24848	27052	25574	27654	28475	17452			NCU01648	7975	9161	8791	10861	15612	17079	15526	10260	15536	16744	11452	13278			NCU01648	4807	4594	4409	8471	8693
NCU01649	2634	2077	1722	2244	1236	1744	6624	7608	4742	6260	6795	7462		NCU01649	5327	9333	5037	9099	13500	11590	15870	15471	9803	21441	17043	10796			NCU01649	3066	2298	2447	3321	4474	4032	2869	2027	2616	5108	2982	3015			NCU01649	470	526	431	2803	3159
NCU01650	12269	10042	8202	8842	5553	8532	12444	15033	9320	12175	10484	11073		NCU01650	7226	18923	14753	12204	11887	10886	13354	9179	4757	6372	5255	3408			NCU01650	9315	7214	9677	6621	8224	8087	9402	8034	8757	8711	6595	6676			NCU01650	9847	10928	10586	9021	10711
NCU01651	5505	5064	4138	4819	2980	5269	5719	5842	4058	3810	3176	3594		NCU01651	1822	2930	6187	3457	2387	2649	1734	958	468	278	293	166			NCU01651	7624	7564	7881	2946	3801	3865	3938	2778	4078	4442	2752	3113			NCU01651	15919	15808	14100	6583	6941
NCU01652	337	197	103	323	214	1117	1294	1699	2323	3219	2713	6813		NCU01652	381	4193	834	3650	7333	8903	1751	2781	1410	1846	1584	838			NCU01652	182	101	100	2440	3000	2652	5986	4718	6550	3161	2360	1957			NCU01652	28	25	45	130	87
NCU01653	3	11	3	12	2	5	10	14	21	28	18	14		NCU01653	7	30	13	24	39	44	62	76	62	73	55	44			NCU01653	0	0	5	13	28	22	21	17	10	24	9	13			NCU01653	0	0	6	5	7
NCU01654	8975	15056	4606	7155	1481	1803	5309	7132	7910	8249	5385	8326		NCU01654	6309	14103	7520	10426	19859	16711	23657	26530	15211	17423	15907	9565			NCU01654	19594	16454	15301	7588	10515	10173	9752	6696	9312	11091	8164	8198			NCU01654	1730	1718	1527	3537	3327
NCU01655	813	273	336	439	276	471	1533	1386	798	1171	1264	1255		NCU01655	318	771	837	1278	1638	1130	2783	2069	1133	4892	3319	2174			NCU01655	632	503	498	1152	1515	1627	1907	1689	1892	1780	1080	1239			NCU01655	197	216	176	944	1198
NCU01656	2146	1749	1355	1771	836	1340	2583	2438	1619	1845	1860	1979		NCU01656	1278	2634	2439	1502	2098	2092	2079	1934	1431	2676	2859	1769			NCU01656	1557	1680	1592	1689	1954	2114	2004	1317	2174	2216	1474	1630			NCU01656	1678	1680	1506	1473	1520
NCU01657	4328	2673	2633	3388	2026	3197	5614	6367	4156	5510	5090	5807		NCU01657	3921	5973	4679	5521	5873	4879	7116	6020	3131	5221	4875	2682			NCU01657	3537	2574	2683	3325	4191	4231	4817	3795	4789	4520	2883	3142			NCU01657	2371	2307	2150	5026	5262
NCU01658	2192	746	786	1131	600	864	2234	2029	1162	1501	1412	1652		NCU01658	335	841	1490	1597	2961	1906	4244	2821	2002	6052	4357	3212			NCU01658	2620	2699	2654	3639	4750	5261	5702	3652	6003	5243	3249	4085			NCU01658	662	622	559	3885	3767
NCU01659	10806	6530	7593	9231	3137	6105	8345	7692	5108	4913	4772	5100		NCU01659	3427	7328	5857	4006	7828	8873	10577	9927	5609	8820	7802	6816			NCU01659	6242	6511	6015	4611	6262	6858	6913	4244	6974	6981	4786	5880			NCU01659	2608	2686	2311	3462	3327
NCU01660	529	271	338	510	123	247	437	351	350	226	221	228		NCU01660	407	422	180	231	409	422	556	690	637	945	1159	779			NCU01660	58	44	88	51	102	106	108	100	87	97	38	61			NCU01660	27	33	43	27	13
NCU01664	1272	499	436	633	422	650	1001	1105	706	792	734	849		NCU01664	313	1175	1133	851	979	917	1542	1120	587	1702	1272	828			NCU01664	799	553	618	723	904	962	750	625	785	1185	621	772			NCU01664	449	423	395	1245	1692
NCU01665	18758	14986	14795	9890	5952	8825	7015	7353	5800	5852	4767	5164		NCU01665	8780	12550	14098	6561	7210	6341	5596	3997	2247	4228	3281	2247			NCU01665	12812	13128	13868	3784	5239	5399	5610	3942	5650	5396	3749	4389			NCU01665	12140	11542	11038	5388	5742
NCU01666	115167	98415	114353	101187	57991	89107	69007	70970	55766	45139	38508	43327		NCU01666	96784	93002	71091	50410	55738	61540	57901	49825	28488	27052	21926	12355			NCU01666	59927	66365	67742	24178	33718	33926	36979	26039	36322	32935	25568	24862			NCU01666	13492	13250	12712	20647	20956
NCU01667	38506	23177	22535	58816	22937	20394	33426	28502	18304	14556	12345	14897		NCU01667	16237	11414	8476	11214	12327	12515	15532	15036	7330	10810	9497	5502			NCU01667	19961	23929	23386	9190	12817	13287	28451	16826	29307	12003	10339	10173			NCU01667	848	841	884	4471	4651
NCU01668	2002	995	1133	1169	583	996	1921	1688	1247	1389	1350	1404		NCU01668	829	2189	1573	1160	1867	1921	2767	3031	2232	4834	5233	3286			NCU01668	1414	1247	802	1184	1734	1889	1838	1537	1895	1455	952	1421			NCU01668	389	442	424	634	586
NCU01669	10667	8854	7110	6665	5558	10897	11913	12178	7785	10147	7769	7986		NCU01669	2609	7630	14303	7069	4602	4430	4342	2462	1198	1403	1265	756			NCU01669	8739	6660	7233	2633	3700	3885	4330	3394	4343	3936	2992	2963			NCU01669	26631	25611	25022	11067	11403
NCU01670	734	788	609	877	487	594	2264	2163	1537	2098	1900	1825		NCU01670	647	460	695	738	930	747	1630	1265	1077	1813	1484	970			NCU01670	1455	1242	1139	1789	2322	2365	1979	1986	2043	2797	1578	1830			NCU01670	428	428	368	2293	2806
NCU01672	0	2	0	0	1	0	8	1	0	0	0	0		NCU01672	0	2	0	0	0	0	0	2	0	2	2	2			NCU01672	7	5	0	3	0	3	4	0	9	0	0	0			NCU01672	0	0	0	0	3
NCU01673	734	268	348	593	305	517	1249	1031	688	923	861	835		NCU01673	355	464	507	923	945	509	1256	771	466	1083	709	572			NCU01673	1196	1086	1072	1063	1430	1553	1787	1411	1791	1750	902	1195			NCU01673	220	175	200	1070	1227
NCU01674	4667	1486	1243	2026	1480	2191	5943	6263	3570	6207	6757	6514		NCU01674	1256	5398	4514	7103	9706	6643	13481	12598	8147	27586	22036	11896			NCU01674	4259	3244	3458	7995	10292	10468	9938	8250	9569	11798	7131	8180			NCU01674	1232	1068	1161	9664	10560
NCU01675	44668	42187	37520	41136	21226	35146	24628	26354	17856	18962	15124	15180		NCU01675	7737	18739	42636	14655	9743	12183	7639	4213	1575	608	776	478			NCU01675	34994	40635	41545	10213	14287	14721	15394	9726	16535	14531	10149	11474			NCU01675	84831	86491	77636	47008	46711
NCU01678	81	64	57	65	23	41	94	106	64	68	70	71		NCU01678	65	139	166	167	158	124	164	165	106	272	266	139			NCU01678	254	216	235	81	76	140	53	78	100	96	48	97			NCU01678	146	134	110	59	76
NCU01679	2839	2153	2201	2514	1127	1527	2782	2392	1766	1817	1594	1679		NCU01679	1182	1381	1854	1366	1198	1106	1322	1124	938	1451	1520	821			NCU01679	2114	2162	2117	877	1110	1112	1188	947	1080	1252	793	936			NCU01679	1726	1368	1510	1213	1278
NCU01680	387796	261757	259585	335729	177732	343825	343280	314581	237265	266783	227791	222335		NCU01680	214120	207915	366341	318176	406183	283757	444588	341031	203849	493690	403523	271408			NCU01680	368747	450187	440041	183500	255729	269296	333063	211471	335744	254242	192439	208943			NCU01680	676788	666460	645078	239749	233054
NCU01681	1	1	0	1	1	0	0	2	1	1	0	1		NCU01681	4	9	3	0	0	0	0	1	0	0	0	1			NCU01681	0	1	0	0	0	0	0	0	0	0	5	0			NCU01681	2	0	2	0	0
NCU01684	29	18	8	23	11	8	12	11	9	1	4	3		NCU01684	38	40	22	33	8	13	4	9	2	21	24	7			NCU01684	12	0	14	0	0	0	0	2	0	3	0	0			NCU01684	4	8	12	0	0
NCU01686	2	4	2	0	0	0	0	2	0	0	0	1		NCU01686	2	7	0	1	3	0	0	2	0	6	2	2			NCU01686	0	0	0	0	0	0	0	0	0	0	0	0			NCU01686	0	0	0	0	0
NCU01688	0	0	0	0	0	0	0	0	0	0	0	0		NCU01688	0	0	0	0	0	0	0	0	0	0	0	0			NCU01688	0	0	0	0	0	0	0	0	0	0	0	0			NCU01688	0	0	0	0	0
NCU01689	31177	12804	15796	17144	6726	9421	10198	11236	8880	14099	10803	13852		NCU01689	12739	33452	9407	8550	13010	34811	24326	31652	26282	35978	35911	24853			NCU01689	7461	7118	7273	8380	11101	12272	18858	11600	19164	11535	7662	9651			NCU01689	766	751	664	3673	3481
NCU01692	53283	33436	33373	27719	17049	32866	57218	57190	39242	76723	62085	69829		NCU01692	39534	44049	49953	89181	120541	77838	125976	84376	51741	93319	80654	51287			NCU01692	39990	44371	43161	64958	89062	93223	100201	56730	99121	87508	68299	72302			NCU01692	21775	21617	20977	68239	68250
NCU01695	3083	3297	3299	5716	2193	3556	5620	6154	3819	3685	3469	3717		NCU01695	5663	4485	3723	3840	5273	5182	4964	5391	3703	5775	6090	3608			NCU01695	2833	3081	2930	3091	4097	4472	4323	2357	4191	4387	2930	3337			NCU01695	4951	4734	4361	5697	5577
NCU01696	3244	2952	2803	3637	1363	2213	3110	3107	2216	1979	1812	1845		NCU01696	2652	2795	2977	2066	2708	2660	2990	2594	1511	2976	2455	1920			NCU01696	2948	3214	3324	2464	3271	3398	2783	1851	3141	3563	2244	2607			NCU01696	3882	3530	3363	3029	3145
NCU01697	1256	790	651	1750	488	744	1868	1415	890	3728	4950	4068		NCU01697	489	655	992	725	655	1019	458	588	431	1961	807	672			NCU01697	385	389	307	13444	18113	21833	11633	8878	11240	19444	13460	16761			NCU01697	330	270	235	369	460
NCU01698	17041	16198	11050	15021	7480	8533	15996	13295	9967	11663	13120	12577		NCU01698	19215	25709	16130	13472	18896	16385	19285	17909	15326	24717	20309	12181			NCU01698	20686	19221	19023	21398	27660	29725	22141	17650	21889	32324	20891	22634			NCU01698	6869	6338	6049	4709	5726
NCU01699	41	34	20	86	13	5	43	45	21	112	81	100		NCU01699	52	57	32	12	35	52	40	68	27	141	120	53			NCU01699	22	18	12	92	222	310	349	274	342	248	119	175			NCU01699	4	6	11	13	5
NCU01700	1097	749	542	613	414	614	1467	1618	1020	1765	1630	1708		NCU01700	750	1339	1381	1389	1405	953	1418	841	529	1387	1263	683			NCU01700	1026	654	644	475	587	685	517	379	453	759	502	515			NCU01700	852	817	800	1354	1527
NCU01701	1006	396	371	387	162	280	730	683	402	1032	778	832		NCU01701	318	835	1022	701	1218	539	1480	1131	619	3778	2756	1753			NCU01701	1047	801	746	1601	2334	2525	2118	1751	2104	2430	1627	1955			NCU01701	311	312	251	1643	1705
NCU01702	3394	2030	1551	2309	1656	3223	4646	5094	3641	4944	3989	4746		NCU01702	1090	3007	2947	2930	2954	2953	3769	2699	1334	4700	3832	2798			NCU01702	3494	4186	4302	5269	6888	7770	7636	3894	7748	7214	5216	5824			NCU01702	3559	3785	3369	10928	10453
NCU01703	3978	3166	2409	4668	1622	1965	3585	3465	2719	2364	2193	2565		NCU01703	3432	4639	2086	2843	4415	5995	7004	6998	5396	6986	6708	4498			NCU01703	4459	3975	4047	2166	2741	3057	3221	2443	3434	3377	1819	2566			NCU01703	461	526	541	1452	1635
NCU01704	4907	2391	2120	1367	797	1157	1633	1860	1466	2479	1967	2544		NCU01704	2234	7031	3839	5244	6371	5750	8396	7883	3889	11241	8514	5203			NCU01704	4095	3405	3523	1965	2638	2626	2420	1879	2277	3015	1843	2175			NCU01704	1445	1414	1487	1200	1294
NCU01705	3182	2614	2636	4582	1707	2118	3279	2954	2031	2023	2035	2108		NCU01705	3964	1968	1595	2510	3087	2498	3166	2652	1610	2824	2685	1540			NCU01705	2080	2279	2338	1799	2467	2365	2616	1962	2508	2315	1735	1829			NCU01705	890	933	842	2733	2739
NCU01706	9	15	5	12	5	7	14	18	9	10	20	14		NCU01706	6	12	20	25	13	15	20	23	15	47	22	30			NCU01706	30	27	29	19	48	31	54	32	27	28	23	21			NCU01706	8	5	22	15	14
NCU01713	5715	5015	6663	1840	1038	1494	2441	2902	1900	2907	2943	3242		NCU01713	8506	4874	3551	3497	3963	3260	5134	4014	3348	7065	6591	3688			NCU01713	5018	3731	4248	2930	3635	3886	3435	2814	3485	4424	2548	2974			NCU01713	2103	1997	1861	3199	3783
NCU01715	502	461	415	451	185	240	355	310	279	250	252	288		NCU01715	382	421	566	268	431	449	378	431	275	584	489	378			NCU01715	350	322	306	250	323	354	413	270	378	412	218	299			NCU01715	232	205	219	159	172
NCU01717	1	0	3	1	0	2	1	1	0	0	1	0		NCU01717	0	5	5	1	3	5	0	5	2	6	2	1			NCU01717	0	0	7	0	0	0	0	5	0	0	0	0			NCU01717	0	0	0	0	0
NCU01720	64961	39824	47173	79089	31666	52260	83892	67439	50839	39636	40777	41609		NCU01720	28792	21768	30228	36171	48809	34930	45771	37639	32468	41896	43353	23390			NCU01720	41868	54182	57467	21147	29591	31563	30733	21230	30776	30744	22743	24598			NCU01720	46661	46330	48104	15487	15617
NCU01722	10869	9204	8566	10108	4592	7557	9201	9057	6473	5859	5098	5632		NCU01722	5147	5524	6901	5475	7557	7442	8023	6738	5432	7637	8278	5465			NCU01722	10549	12452	12175	4536	6314	6532	8891	5289	9433	6465	4210	5397			NCU01722	10519	10828	9811	5793	5565
NCU01724	4502	3927	4718	5343	1683	2368	3912	3866	2601	3316	3216	3556		NCU01724	5942	3012	3814	2543	3244	3178	3324	3115	1991	5473	4741	3183			NCU01724	3829	3452	3422	3309	4193	4579	5545	3728	5478	4872	3027	3654			NCU01724	3779	3670	3284	5017	5235
NCU01725	7050	6618	4775	7930	3755	6033	7871	7479	5339	4709	4360	4548		NCU01725	4463	7565	6946	4390	4728	5683	4451	4022	2797	2093	2738	1486			NCU01725	4622	3831	4017	2084	2666	3008	2642	1892	2496	3069	2068	2282			NCU01725	4850	4748	4617	3419	3549
NCU01728	4637	4786	4694	5191	2417	4418	5473	3759	4291	3425	3438	3753		NCU01728	1924	1446	2270	1739	1875	1805	2619	2328	2874	4144	4263	2290			NCU01728	4067	5163	5169	1824	2692	2923	3356	2819	3433	2772	1772	2168			NCU01728	3294	3539	3565	3125	3237
NCU01729	7945	6942	6816	8875	3526	4755	5177	5059	3551	3336	3082	3294		NCU01729	7209	6355	5247	3775	5691	5427	5965	4649	2734	6476	5425	4020			NCU01729	5582	5854	6424	2817	3771	4156	4389	3101	4816	4079	2508	3091			NCU01729	4518	4678	4273	2625	2581
NCU01731	14088	7840	8932	15051	4841	7581	9378	8637	6457	5341	5613	5641		NCU01731	4866	7256	7050	5245	8409	8316	11986	9641	7400	16269	15174	9436			NCU01731	8578	9106	9470	4421	5716	6742	9781	7343	9827	6310	4070	5117			NCU01731	4523	4458	4220	3130	3426
NCU01734	18	17	12	46	6	6	23	11	5	8	2	7		NCU01734	17	13	7	5	3	5	10	13	6	62	51	28			NCU01734	0	0	0	0	11	5	18	16	20	5	0	0			NCU01734	0	0	0	0	0
NCU01735	767	1870	1761	2433	226	114	214	63	260	116	51	70		NCU01735	6733	102	146	73	98	43	67	63	51	119	82	54			NCU01735	2613	3346	1729	76	112	89	154	157	121	76	60	67			NCU01735	70	70	55	11	8
NCU01737	4209	2885	2927	5910	2026	2308	3860	3435	2284	2205	2200	2328		NCU01737	1962	1629	1960	1931	2644	2116	3031	2560	1625	3635	3165	2201			NCU01737	4316	4942	5063	3400	4290	4564	5866	4111	5851	4718	3029	3645			NCU01737	1197	1257	1190	3505	3692
NCU01738	7957	6643	6831	6930	2435	3591	6670	5842	4617	4806	4374	5016		NCU01738	8034	7543	5604	5292	7830	6107	7520	6318	4405	7480	6829	4751			NCU01738	9227	8796	8526	5938	7769	8612	8226	5370	8759	9047	5760	6386			NCU01738	5338	5075	4930	5921	6986
NCU01739	7138	4280	5791	7082	2517	2476	3333	2908	2197	2242	2327	2475		NCU01739	9184	6357	3425	3422	4157	2932	3877	3412	2284	5526	5381	2933			NCU01739	3850	2622	3092	1342	1921	2034	2685	2404	2628	2091	1389	1359			NCU01739	941	851	776	1477	1437
NCU01740	18103	5791	9341	14056	6372	9566	14885	14786	8586	8775	8668	9013		NCU01740	4874	13264	10421	11417	13808	11067	19231	11637	6470	19733	14595	10261			NCU01740	9388	8136	8732	6254	8306	9013	11482	9448	11243	9872	5822	6842			NCU01740	4108	3727	3580	5772	6869
NCU01741	675	426	373	445	234	328	934	923	527	965	924	904		NCU01741	543	701	591	526	828	1104	2402	2715	2395	4834	3827	2079			NCU01741	817	615	629	808	825	942	1149	913	1194	1151	569	863			NCU01741	255	240	275	1024	1279
NCU01742	374	153	161	320	175	372	1072	1070	599	1180	856	1085		NCU01742	206	849	652	813	889	864	1613	1801	1103	3255	3012	2144			NCU01742	775	557	520	1310	1541	1679	1596	1244	1447	2043	1209	1393			NCU01742	235	231	241	715	777
NCU01744	9864	5456	8651	5831	3795	11206	27528	25001	17232	21795	17697	21499		NCU01744	4710	19494	11875	7193	15146	17882	40865	48344	32922	56121	61610	37166			NCU01744	7715	7787	7292	21877	30257	32162	35443	27091	34580	31396	20944	24534			NCU01744	866	910	710	2403	2271
NCU01745	1400	446	370	522	484	1044	2708	2951	1819	3478	2990	3238		NCU01745	138	863	1675	1670	2348	1161	3350	2432	1491	4167	3796	2283			NCU01745	1990	1603	1469	3199	4412	4735	4222	3363	4037	4747	2950	3767			NCU01745	990	973	884	4971	5279
NCU01746	516	281	224	302	174	283	765	861	626	826	763	840		NCU01746	113	530	462	554	458	438	652	410	265	718	585	391			NCU01746	667	487	520	765	877	1013	936	698	1034	1161	606	799			NCU01746	358	256	322	983	982
NCU01747	2905	959	1753	1383	627	1080	1691	1698	1104	1508	1416	1581		NCU01747	508	1622	1724	1618	2069	2017	2893	2315	1178	2705	2290	1798			NCU01747	2381	2229	2274	3596	4541	5667	4525	3376	4800	4832	3095	4313			NCU01747	666	677	632	1717	1845
NCU01748	7346	5829	8721	15612	4314	4862	6110	5096	4372	4771	4061	5037		NCU01748	14797	4632	2866	3324	6017	5517	6797	6419	4792	9133	9065	5818			NCU01748	3210	3363	3510	3988	5494	6141	7882	4850	7625	5870	3697	4618			NCU01748	1209	1076	1211	4359	4547
NCU01750	565	430	589	299	103	130	261	236	200	209	179	203		NCU01750	349	406	542	534	593	349	628	415	274	627	392	280			NCU01750	625	392	509	139	210	181	128	142	175	175	89	129			NCU01750	159	157	124	124	142
NCU01751	1008	1343	694	633	84	161	544	617	454	643	513	700		NCU01751	440	1559	933	424	575	590	1387	1490	732	1770	1260	901			NCU01751	1395	1165	1153	686	852	976	1062	648	1017	946	622	799			NCU01751	310	291	214	696	842
NCU01752	39501	12251	23440	25829	13458	41551	41359	42083	33063	42135	40760	40764		NCU01752	6481	13242	38155	39488	50527	44330	59758	41434	20359	77177	47963	39725			NCU01752	25517	34394	37083	65136	95443	103243	97819	47458	95136	92819	71821	77827			NCU01752	64779	64190	65090	33519	34904
NCU01753	1349	677	682	892	344	642	1289	1230	780	727	743	794		NCU01753	628	887	974	1138	2144	2133	3327	3032	1844	9574	6193	5098			NCU01753	1152	1145	1126	871	1259	1159	1628	1281	1747	1149	850	926			NCU01753	646	553	521	477	425
NCU01754	144	47	74	114	41	211	480	476	179	284	153	1126		NCU01754	77	160	187	202	510	214	538	266	175	330	308	245			NCU01754	261	222	214	518	1578	646	294	131	283	297	497	450			NCU01754	150	182	144	166	404
NCU01756	5300	1897	2420	2917	1641	2566	5502	5840	3943	5192	5159	5622		NCU01756	1752	3785	3296	5146	8634	7104	15698	10787	6232	17406	14068	8977			NCU01756	3854	3968	3837	6388	9055	9581	10685	7077	10713	9845	6570	7356			NCU01756	860	877	765	7348	7982
NCU01757	901	829	716	946	438	532	955	873	622	525	531	549		NCU01757	1211	1304	1135	906	1379	946	1159	994	659	976	840	617			NCU01757	1395	1228	1213	513	685	631	739	485	674	790	499	571			NCU01757	616	570	580	608	633
NCU01758	5557	6029	8745	2916	621	617	966	830	653	549	518	687		NCU01758	4368	568	1057	983	1337	857	2101	883	409	1939	969	675			NCU01758	5911	5198	4734	882	1148	1268	1546	1222	1577	1347	866	1048			NCU01758	599	582	488	1813	2008
NCU01759	17337	16712	32255	6086	1425	1644	554	441	599	528	514	796		NCU01759	17408	428	576	702	1372	550	2104	883	559	3365	1873	1064			NCU01759	18513	16908	17309	1220	1594	1935	2100	1726	2247	1670	1187	1406			NCU01759	263	244	236	1328	1421
NCU01760	92	80	103	177	56	85	55	69	47	18	20	31		NCU01760	107	72	134	44	83	78	81	72	22	64	57	38			NCU01760	89	80	69	26	41	48	35	25	49	39	31	33			NCU01760	96	121	80	24	16
NCU01761	9307	7964	6836	6633	4078	5527	10072	9731	6956	9174	7957	8362		NCU01761	16601	15349	12054	13585	13224	9490	12555	10419	6704	10766	10068	4900			NCU01761	9767	6841	7392	5388	6777	6452	6748	5399	6576	7605	4235	4656			NCU01761	8806	8072	7748	8088	8901
NCU01762	1864	1905	1361	1807	910	1181	1946	1954	1149	1619	1664	1632		NCU01762	2755	2778	2519	2121	1979	1556	1645	1230	848	1102	1168	597			NCU01762	2395	1599	1878	1149	1427	1475	1466	1166	1393	1653	1016	1216			NCU01762	2660	2331	2302	1996	2159
NCU01763	757	706	353	635	204	313	938	938	731	806	567	777		NCU01763	865	1424	1063	1242	1947	1826	2432	2720	2016	3467	3041	1812			NCU01763	1264	922	933	891	1236	1228	1240	1020	1252	1496	831	914			NCU01763	379	288	310	449	527
NCU01764	2149	2051	1397	1464	873	1339	2402	2840	1866	3136	2303	2528		NCU01764	1465	2543	2912	2195	1546	1561	1200	1058	658	1128	1047	565			NCU01764	2727	1910	2152	1517	2200	2070	1981	1986	2158	2452	1490	1642			NCU01764	2240	2123	1989	971	1023
NCU01765	6545	4635	3744	5646	2656	3237	5697	4736	2764	2872	3074	3289		NCU01765	3406	7452	4837	3476	5727	4409	6046	6018	3686	11460	8888	6329			NCU01765	4039	3694	3858	2386	3485	3844	5980	4359	6016	3641	2364	2965			NCU01765	1766	1675	1492	816	921
NCU01766	3267	2360	2831	3875	1105	1596	3536	3251	2278	2955	2805	3101		NCU01766	2475	2651	1744	1961	3518	2685	5221	4582	3262	6807	6011	3865			NCU01766	1704	1654	1798	2009	2758	2922	3366	2867	3576	2974	2155	1976			NCU01766	492	514	497	1801	2064
NCU01767	11835	9162	12675	11539	3650	3755	5185	6118	4443	4753	4186	4875		NCU01767	8850	8915	5722	4171	6454	6775	8735	9255	6038	13117	12946	7507			NCU01767	6987	6503	6573	4292	5986	6186	6939	5186	6565	6185	4287	4777			NCU01767	2725	2728	2401	5575	5926
NCU01768	9185	2752	11216	1861	675	1303	4067	3952	2147	4501	5311	5743		NCU01768	441	211	492	1224	3212	2047	7963	5277	3016	14166	10801	8924			NCU01768	2384	2596	2638	11586	15262	16886	9575	6944	9394	15266	10750	13311			NCU01768	472	399	321	4614	4835
NCU01769	340	173	169	252	124	266	524	538	377	350	400	421		NCU01769	303	427	432	347	596	724	879	745	532	1670	1504	1293			NCU01769	170	156	140	97	140	139	162	103	155	182	108	82			NCU01769	236	224	184	109	174
NCU01771	2254	1675	1899	2429	1074	1750	2389	2464	1687	1645	1456	1557		NCU01771	2725	2168	2378	1515	2022	1851	1769	1523	852	1536	1361	954			NCU01771	1384	1249	1221	934	1214	1133	1473	1165	1705	1299	828	1016			NCU01771	2012	1740	1605	1574	1618
NCU01772	14906	16204	14693	14020	6779	10701	8794	8270	6640	5645	4640	4892		NCU01772	13262	7752	11809	6314	5958	5858	3444	2685	1490	1633	1440	965			NCU01772	15782	16835	16373	3978	5788	6234	5475	3491	5734	6096	3845	4735			NCU01772	24294	23774	22136	10331	10223
NCU01776	284315	240235	245243	278767	158464	255294	333863	368788	257311	318874	300564	293933		NCU01776	202123	253162	269411	299011	354206	221031	377784	198092	118969	110113	87423	46719			NCU01776	201524	194874	207662	168520	225089	231603	206312	158253	198965	238709	172144	174315			NCU01776	243765	231861	232132	290160	295582
NCU01777	4146	1658	2432	2424	1064	1644	4284	3341	2405	2448	2830	3128		NCU01777	1092	4284	3179	3048	6365	5130	8107	6946	5934	12803	13301	7808			NCU01777	4105	3879	3630	4569	6118	6907	6177	3862	6022	6549	4168	5268			NCU01777	908	816	842	2058	2062
NCU01779	13399	17762	22972	5627	2171	3154	3363	3057	2894	3278	2932	3103		NCU01779	27759	4993	4634	4760	5693	3290	5939	3703	2627	4978	4211	2062			NCU01779	13037	10561	10892	4799	5926	6760	5091	3807	5144	7176	4480	4926			NCU01779	3659	3591	3319	6179	7111
NCU01780	1519	1556	1277	1442	1087	2063	2924	3118	1993	2433	2019	2045		NCU01780	992	1436	2533	1639	1130	1093	1258	914	440	553	451	288			NCU01780	1851	1648	1602	1180	1616	1621	1460	1207	1504	1998	1138	1326			NCU01780	3078	3185	3086	3141	3557
NCU01781	1499	1059	993	1394	443	584	1065	1115	787	691	539	627		NCU01781	1015	2687	1090	864	1523	2839	2080	2542	1796	2822	3179	2066			NCU01781	1679	1250	1361	500	790	726	1384	791	1406	816	491	547			NCU01781	374	397	369	148	190
NCU01782	6989	4684	4413	6911	2270	2951	5681	5262	3979	4163	3817	4208		NCU01782	5150	4546	3222	4012	6819	6675	8625	8306	5134	9046	8278	6366			NCU01782	7022	8270	8288	5462	7272	8158	8171	4866	8133	8303	5159	6308			NCU01782	1916	2050	1937	6146	6491
NCU01783	2493	1986	1778	2515	1093	1697	2743	2790	1854	1929	1941	1948		NCU01783	3326	2662	2390	2107	2541	2473	2930	2683	1548	4272	3357	2273			NCU01783	2298	1773	1629	1106	1524	1484	1637	1419	1629	1745	950	1194			NCU01783	1828	1619	1613	2290	2345
NCU01784	3823	3408	2555	3375	1908	3305	3894	4799	3035	3727	3046	3031		NCU01784	2201	4680	5602	3013	2204	2433	2159	1483	749	1160	928	572			NCU01784	5957	5233	5291	3234	4246	4591	3882	2524	3738	4828	2986	3489			NCU01784	6631	6433	6025	6722	7143
NCU01785	5132	5413	3866	5266	3259	5058	6913	7191	4726	5761	4833	5062		NCU01785	6336	6128	7013	5753	4672	4070	3880	3212	1801	2291	2196	1211			NCU01785	4749	3298	3534	1881	2166	2374	1866	1505	1662	2709	1591	1636			NCU01785	5963	5695	5252	4525	4834
NCU01786	24564	23715	22001	19843	12090	21543	21618	21108	16037	17802	13945	14839		NCU01786	16918	22283	27004	16806	14275	14061	8494	7076	3994	2978	3563	2045			NCU01786	21444	21652	23428	9834	13274	13967	13884	9660	14109	14378	9861	11133			NCU01786	29374	28315	27942	14362	14628
NCU01788	1704	1204	1119	1114	390	444	454	394	317	532	236	290		NCU01788	2119	1274	938	547	949	779	804	789	683	2284	2253	1460			NCU01788	1872	1909	1746	557	760	776	689	379	643	814	524	583			NCU01788	533	431	436	324	341
NCU01789	1992	909	931	1368	647	1627	3520	2825	1749	4869	5746	5499		NCU01789	346	836	1680	1132	1523	1166	1556	1211	800	3935	2338	2008			NCU01789	2302	2698	2646	12167	16338	18475	10704	6357	10416	17178	11827	14428			NCU01789	1338	1287	1115	3016	2954
NCU01790	1612	1245	847	1599	570	643	360	608	499	357	240	287		NCU01790	1185	1631	1301	654	996	1044	645	656	253	493	255	360			NCU01790	719	539	605	387	472	546	775	672	906	440	315	357			NCU01790	581	571	554	262	346
NCU01791	774	343	352	491	237	263	1249	1069	600	1172	1190	1260		NCU01791	221	496	676	685	1299	766	2688	2131	1716	5209	4984	2873			NCU01791	1221	1027	1077	1506	1936	1928	2058	1545	1997	2147	1259	1562			NCU01791	313	293	206	1357	1467
NCU01792	5612	2026	2075	2687	2361	4252	13920	13164	9603	12356	13639	15661		NCU01792	915	2583	3634	6061	8462	8074	22128	14338	7838	30105	20456	13222			NCU01792	12769	14873	12697	18354	23345	23621	24910	18456	24146	28039	16961	18056			NCU01792	1457	1493	1451	20145	23653
NCU01793	27901	14549	15470	16621	10425	17467	17875	18064	14544	15185	14291	14955		NCU01793	10107	30278	21747	15357	21185	22299	29773	21370	12599	22509	19053	14390			NCU01793	24030	24435	24203	11600	15539	16249	15007	10884	15161	17127	11450	12722			NCU01793	11975	11290	11065	13233	14139
NCU01794	3663	1629	2020	2387	1202	1919	4120	4070	2680	3384	3473	3765		NCU01794	2366	3603	2240	2873	4442	5318	7375	9794	8729	15331	15254	8748			NCU01794	3605	2872	2991	2817	3880	3527	3966	3317	3792	4609	2495	2860			NCU01794	867	743	738	2838	3292
NCU01795	15351	12813	11405	11648	7348	11063	10599	13072	8362	9962	8327	8432		NCU01795	10557	15670	16101	10262	8634	8629	8364	6326	3166	5782	5340	3024			NCU01795	19147	16109	16769	8753	10957	11457	8772	7056	8786	12909	7459	8925			NCU01795	18910	18553	16969	18560	21095
NCU01796	1489	1231	942	1476	599	1200	2177	2343	1484	2037	1753	1895		NCU01796	1020	1637	1516	1366	1537	1311	2187	1467	748	1950	1941	1404			NCU01796	1276	1192	1195	1376	1793	1887	2399	1802	2512	2062	1270	1506			NCU01796	1331	1255	1290	2164	2368
NCU01797	16748	22244	27632	21023	6902	7809	7588	6633	5322	4846	4625	5616		NCU01797	35438	12834	7766	6995	13754	12774	12605	13651	10618	15705	16790	9591			NCU01797	10009	10277	9843	4535	5859	6225	7170	5570	6912	6490	4320	5091			NCU01797	3942	3804	3522	4382	4646
NCU01798	106	157	244	263	79	77	78	76	65	65	28	47		NCU01798	220	95	72	72	157	122	129	163	81	173	178	78			NCU01798	49	39	77	71	105	98	75	94	92	115	64	75			NCU01798	40	27	39	92	99
NCU01799	1041	787	629	589	323	546	1448	1750	985	1428	1282	1418		NCU01799	785	1729	1251	1019	887	899	1159	958	722	1730	1766	1026			NCU01799	1011	629	703	792	1056	1114	935	745	1078	1354	623	811			NCU01799	457	584	389	1027	1189
NCU01800	23164	19349	18281	19701	9800	17451	21745	22865	17555	19859	16798	17104		NCU01800	16884	19701	20753	18125	19339	16474	19455	14236	7836	8911	8241	5270			NCU01800	17557	17757	17936	11882	16157	16273	17756	10073	17643	17484	11756	12372			NCU01800	24000	23263	23298	23182	24061
NCU01801	520	476	491	442	136	200	370	387	303	336	251	287		NCU01801	776	515	361	326	371	365	360	367	192	558	464	311			NCU01801	243	197	209	308	424	472	354	315	332	571	295	363			NCU01801	101	92	79	63	91
NCU01802	119	138	147	217	74	45	62	81	39	35	27	27		NCU01802	327	98	84	56	74	68	40	48	24	44	60	24			NCU01802	42	26	12	10	7	27	18	22	14	16	13	17			NCU01802	25	23	13	7	16
NCU01803	13999	14121	18138	20460	7228	5843	6906	5770	4179	2914	2664	3174		NCU01803	17724	3288	2986	3262	3795	3660	3357	3394	2234	2488	2426	1463			NCU01803	5465	5734	6081	1995	2688	2749	3881	3351	3937	2901	1904	2270			NCU01803	983	953	925	1474	1542
NCU01804	8870	9313	11986	10769	5471	9061	12944	11466	8509	9800	9708	9769		NCU01804	20393	10411	9272	8931	9820	8047	9425	8469	5974	7349	8023	4271			NCU01804	5091	4305	4363	3359	4767	4728	4993	3423	4869	4851	3452	3719			NCU01804	6445	6122	6064	5649	6001
NCU01805	862	451	468	989	435	728	1153	1284	839	896	899	913		NCU01805	400	845	701	1021	1442	1356	2250	1790	776	1609	1160	851			NCU01805	677	656	631	1030	1223	1412	1398	1126	1385	1382	813	1003			NCU01805	243	213	192	1173	1363
NCU01806	4493	2843	2241	4761	3105	5444	6472	6811	4692	4654	4468	4402		NCU01806	1548	4413	5163	4237	3814	3766	4067	2815	1702	2470	2406	1359			NCU01806	3462	2460	2587	2497	3341	3355	3307	2618	3267	3747	2291	2648			NCU01806	4492	4110	4181	7291	8014
NCU01807	2783	3069	2257	4698	2065	2620	6168	5372	3925	4589	4299	4624		NCU01807	8191	6412	3272	4663	6685	5117	6795	6857	4070	4861	4942	3162			NCU01807	3018	2589	2669	2800	3859	3792	4420	3555	4462	4426	2420	2903			NCU01807	1559	1474	1499	2854	3172
NCU01808	72846	87965	66065	63920	40034	47232	151154	161192	96553	165079	141306	151134		NCU01808	324472	181197	133468	140468	129723	97127	188063	152656	101095	206357	185139	77882			NCU01808	84560	58317	64135	97172	124551	110089	166459	140074	161057	148085	90889	85730			NCU01808	84628	76138	75101	88507	100505
NCU01809	6296	6311	5259	4991	3342	6051	6463	6879	4350	5243	4301	4315		NCU01809	3257	5306	9181	4715	3196	2924	2575	1620	716	943	877	403			NCU01809	8523	7742	7768	2771	3902	4011	4223	3193	4424	4157	2634	3127			NCU01809	18130	18155	16174	8901	9172
NCU01810	9465	6898	8890	12092	3368	2909	4035	3084	2267	1628	1600	1953		NCU01810	9051	2219	1772	2371	3799	2231	3349	3253	2321	3693	3953	2318			NCU01810	2950	3836	3923	1642	2276	2365	3024	2212	3073	2551	1564	1908			NCU01810	435	435	459	2013	2140
NCU01811	1910	1786	2257	4957	1328	965	1407	1164	943	679	652	761		NCU01811	3928	724	395	659	784	800	806	795	435	958	638	389			NCU01811	886	973	1013	802	915	953	1682	1417	1535	1156	688	784			NCU01811	153	137	116	931	1009
NCU01812	20	19	27	39	11	4	10	11	2	10	2	8		NCU01812	17	4	6	3	12	4	6	9	8	3	6	3			NCU01812	19	13	5	10	23	13	15	8	10	17	5	22			NCU01812	0	6	10	4	0
NCU01813	1836	1168	1192	1188	394	372	607	736	637	963	841	1025		NCU01813	1491	1531	945	519	1407	1462	1858	2390	1915	4571	4444	2652			NCU01813	2185	2045	1937	2190	3133	3589	4785	2949	4556	3366	2258	2818			NCU01813	385	351	378	1892	1645
NCU01814	2591	2010	2017	1694	894	1377	2791	2407	1707	2146	1971	1969		NCU01814	1379	2371	2528	1680	1764	1761	2150	1937	1264	4516	3752	2529			NCU01814	2282	1862	1950	2465	3196	3676	3197	2816	3272	3727	2090	2726			NCU01814	1934	1872	1593	1836	1956
NCU01815	85	55	31	21	15	16	75	28	31	41	40	69		NCU01815	34	29	84	51	106	28	398	266	219	2358	1127	853			NCU01815	157	142	141	359	567	549	643	591	740	587	391	489			NCU01815	82	105	56	81	68
NCU01816	536	134	240	258	182	386	2142	2076	1190	2720	2451	3101		NCU01816	320	630	453	1937	3741	2949	13064	14452	9876	20994	19182	10991			NCU01816	380	333	314	2999	4012	3939	5240	3846	5234	4456	2680	3166			NCU01816	136	150	119	3342	3408
NCU01817	1858	531	692	846	669	1180	2070	2161	1469	1812	1872	2018		NCU01817	281	1354	1570	1888	2934	2574	4818	3564	2173	4593	3606	2412			NCU01817	2038	1868	1822	2947	3941	4367	4738	3509	4666	4300	2784	3503			NCU01817	581	581	531	3466	3520
NCU01818	2979	1044	1572	2295	1137	1945	2887	2576	1758	1998	1721	1848		NCU01818	493	1093	1399	1339	1757	1553	1921	1465	897	3160	2321	1659			NCU01818	895	770	846	1685	2024	2462	2435	1912	2523	2424	1625	1869			NCU01818	327	410	350	836	962
NCU01819	716	473	645	757	345	569	749	757	521	480	397	465		NCU01819	751	997	841	807	1254	979	770	804	571	1107	1031	632			NCU01819	767	720	657	594	778	901	857	667	922	932	616	704			NCU01819	394	397	272	361	282
NCU01820	7631	3655	4517	5025	2649	5100	10090	10092	7514	8614	7821	8649		NCU01820	3446	3627	4024	5586	9842	8330	13270	11098	6750	13233	11519	8194			NCU01820	8935	11740	10892	10139	13688	15030	14415	9667	14547	14230	10221	11616			NCU01820	2964	2957	2915	16219	16088
NCU01821	20183	19933	19813	11162	4953	8653	7161	6533	6232	5881	4539	5961		NCU01821	26514	12306	10591	9793	16508	12556	20135	19130	10657	21926	19935	13238			NCU01821	13917	14512	14434	6978	10078	10556	11499	7111	11856	10033	7443	8076			NCU01821	4259	4295	4369	5569	5740
NCU01822	2693	1419	1795	1954	929	1296	2545	2832	1840	2148	2171	2558		NCU01822	3610	2359	1234	2308	3551	3092	6214	5486	3511	7063	6220	3692			NCU01822	2661	2196	2304	2904	3767	3869	4649	3580	4300	4310	2649	2953			NCU01822	198	166	185	2640	2991
NCU01823	12417	9611	9323	10361	5317	8917	11965	10554	8643	7297	6749	6921		NCU01823	6445	6654	8921	5454	6812	6875	6171	5168	4011	5607	6243	4245			NCU01823	8795	8791	9664	4728	6246	6647	6522	5735	6257	6745	3535	5110			NCU01823	12649	13092	11673	6072	6733
NCU01824	10244	1178	2492	7774	2592	5747	10065	14407	9603	10849	11007	11372		NCU01824	705	10331	4706	9802	18953	23882	45743	34503	19970	52328	41759	28683			NCU01824	1862	2132	2186	13058	17859	20147	24322	15496	24880	19149	12992	15831			NCU01824	467	423	424	6218	6705
NCU01826	12216	6681	6447	8936	4348	7521	11625	10994	8402	7582	7072	7743		NCU01826	3899	8395	8128	6001	12620	14552	16810	18188	16431	27627	32452	20873			NCU01826	6346	7114	6855	4706	6518	7026	7752	6163	8270	6746	4837	5564			NCU01826	5780	5823	5359	4466	4687
NCU01827	280995	210418	210837	278797	150142	233076	389828	392539	289419	304917	304879	303397		NCU01827	252402	267771	278771	335002	342680	235344	366121	236896	171878	159694	146084	66005			NCU01827	178196	141405	152980	125593	164956	160456	143672	118540	138649	182467	111051	123900			NCU01827	191650	182414	181221	227503	255069
NCU01828	2446	2050	1909	1353	683	960	1566	1533	1058	1403	1199	1266		NCU01828	1986	2200	2287	1778	2241	1317	1827	1294	866	2439	1988	1148			NCU01828	2236	1740	1603	1033	1336	1365	1396	1189	1448	1469	812	1080			NCU01828	1221	1165	983	1338	1462
NCU01829	81	59	44	58	36	62	148	130	64	94	58	91		NCU01829	127	199	255	464	792	487	534	350	239	616	548	314			NCU01829	79	66	67	85	105	113	101	88	98	126	48	65			NCU01829	10746	9658	9714	1336	1783
NCU01830	139	106	71	80	40	69	215	150	84	68	78	85		NCU01830	178	189	180	502	1102	569	339	270	185	353	215	235			NCU01830	76	65	79	71	65	81	89	70	93	75	48	59			NCU01830	16293	16103	15392	1067	1226
NCU01831	1692	1703	998	1902	866	1148	2390	2287	1508	1740	1607	1854		NCU01831	3394	2393	2027	1580	2407	1723	2155	1752	1316	2230	2161	1326			NCU01831	2115	1606	1642	1611	2181	2232	2346	1992	2410	2562	1412	1763			NCU01831	1351	1342	1254	2024	2191
NCU01833	5317	4843	4139	11115	2492	2343	3948	2858	2260	2273	1770	2161		NCU01833	10206	1484	1979	1025	2416	1627	2957	2604	2300	5121	5145	3145			NCU01833	5211	6431	5707	2301	3222	3327	3292	2494	3474	3189	2176	2708			NCU01833	1168	1112	970	2263	2043
NCU01834	30	33	30	44	19	22	33	33	27	30	20	29		NCU01834	47	31	23	21	45	26	31	43	44	56	41	45			NCU01834	23	25	37	13	15	16	18	17	33	12	23	15			NCU01834	11	11	11	8	6
NCU01835	33466	33637	26372	41858	16325	13526	16109	12701	9603	6272	5243	6411		NCU01835	10079	11373	15798	6452	10095	8963	8006	7079	5408	9202	8661	6467			NCU01835	19127	19611	19477	3847	5198	5794	7537	6378	8028	5909	3548	4336			NCU01835	6615	6515	6637	2987	3299
NCU01837	0	0	0	0	0	0	0	0	0	0	0	0		NCU01837	2	0	0	0	6	0	0	0	2	0	0	0			NCU01837	0	0	0	0	0	0	0	0	0	0	0	0			NCU01837	0	0	0	0	0
NCU01838	4733	4066	3018	3146	1752	2172	3227	4571	3265	5394	4487	5317		NCU01838	4389	6397	4990	3281	3841	4341	5590	5297	3213	10287	9063	5409			NCU01838	3759	2779	2811	4112	5356	5478	5943	4080	5660	5928	3823	4566			NCU01838	2396	2578	2543	3413	3745
NCU01839	732	380	425	1197	296	480	1204	1085	765	826	915	977		NCU01839	773	787	613	864	1448	1369	1574	1460	883	1435	1351	958			NCU01839	718	635	716	1003	1348	1429	2190	1610	2246	1710	945	1151			NCU01839	327	359	372	1023	1187
NCU01840	2451	1287	1158	2099	831	1608	2617	2465	1792	1634	1546	1651		NCU01840	730	1817	2131	1771	2605	2471	1978	2028	1535	2592	3031	1835			NCU01840	1018	835	855	863	1023	1251	1182	881	1171	1262	703	967			NCU01840	635	510	617	577	646
NCU01841	387	269	224	356	121	214	273	371	127	275	203	265		NCU01841	185	543	412	299	318	325	233	220	98	377	311	164			NCU01841	224	222	167	192	283	300	276	213	280	303	205	244			NCU01841	117	100	83	147	183
NCU01842	4438	2974	1943	3700	2216	3555	3682	4181	2723	2592	2268	2381		NCU01842	749	3744	3329	2971	2960	3978	2348	2189	1286	2450	2397	1660			NCU01842	4093	4366	4171	2423	3233	3584	3729	2706	3973	3648	2197	2662			NCU01842	3220	3264	3067	3093	3322
NCU01843	17051	3515	4324	14617	9927	16677	19359	22563	16264	16455	15824	16732		NCU01843	951	6796	6792	12044	14201	14516	20121	13563	7228	12772	11340	6685			NCU01843	8263	8226	8212	15111	19447	20824	18911	14382	18864	22175	14009	15858			NCU01843	3242	3245	3004	28868	30694
NCU01844	6355	5129	4779	6480	2394	3368	3360	3757	2608	2291	2301	2150		NCU01844	3883	6235	4873	2916	3339	3293	3670	3004	1880	2998	3067	1906			NCU01844	4396	3452	3768	1905	2559	2786	2436	1938	2528	3013	1832	2067			NCU01844	2029	1914	1789	2262	2774
NCU01845	19700	16246	15615	22445	9258	8301	7492	7485	5575	4395	4049	4300		NCU01845	6414	7425	7012	2864	3784	5377	4088	3725	2794	4570	3998	2580			NCU01845	5670	5647	1969	2998	1240	4429	3666	2814	1294	1499	2881	3307			NCU01845	2035	2230	650	2445	2580
NCU01846	6268	7950	6933	8385	3039	4356	5717	5505	3851	4462	3796	4239		NCU01846	9397	4578	4384	3581	5390	5905	6039	5944	3976	7541	6952	4474			NCU01846	5510	6342	5807	4282	6031	6821	5832	3701	6230	5877	4086	4970			NCU01846	5612	5042	5474	3883	4019
NCU01848	0	1	0	0	0	0	0	4	0	0	0	0		NCU01848	0	0	0	0	0	0	0	1	2	1	5	5			NCU01848	0	0	0	0	0	0	0	0	0	0	0	0			NCU01848	0	0	0	0	0
NCU01849	206	206	183	195	136	151	321	291	219	192	152	166		NCU01849	164	115	230	161	198	141	189	123	122	131	75	72			NCU01849	146	146	113	104	158	148	82	47	60	146	89	137			NCU01849	133	119	157	56	33
NCU01850	1878	1803	1517	1873	682	868	1455	1553	1189	1313	1265	1360		NCU01850	2067	2615	1837	1716	2807	2707	3701	3520	2208	4529	4565	2706			NCU01850	1934	1840	1784	1187	1562	1595	2004	1551	1952	1695	1222	1231			NCU01850	886	783	821	1685	1635
NCU01851	377	338	246	351	154	238	188	236	155	132	161	127		NCU01851	599	810	427	273	330	359	268	332	162	253	159	151			NCU01851	268	197	255	118	189	168	216	148	227	175	105	123			NCU01851	99	140	109	41	84
NCU01852	2	6	4	8	0	3	0	4	0	10	11	10		NCU01852	30	79	99	334	500	362	1210	1584	819	808	1301	634			NCU01852	3	0	6	27	41	39	45	34	49	40	17	20			NCU01852	0	3	0	5	0
NCU01853	3	1	1	1	0	0	0	0	0	0	1	0		NCU01853	0	0	3	0	0	0	0	0	0	0	0	2			NCU01853	0	0	0	0	0	0	0	0	0	0	0	0			NCU01853	0	0	0	0	0
NCU01854	3708	3716	3702	3857	1777	1859	3239	2701	2009	2307	2116	2536		NCU01854	7811	3888	3100	2267	4122	3134	4734	4884	3856	7294	6419	3965			NCU01854	5314	4052	5334	2969	3784	3971	3963	3083	4848	4386	2638	3094			NCU01854	1548	1432	1486	2030	2698
NCU01855	39474	50345	36546	31486	25074	38767	38646	39507	27905	28920	24144	23332		NCU01855	76624	66264	70326	38532	27623	24308	18540	14065	7242	6599	6010	3287			NCU01855	41666	29463	33632	10406	13537	13365	13862	11765	13079	15348	10196	10053			NCU01855	67488	63756	61474	26170	29987
NCU01856	11778	6918	7622	11877	3691	5563	7140	7371	6044	5836	5534	5861		NCU01856	5577	7832	5948	6247	12243	14068	14436	13516	8796	13442	10993	8909			NCU01856	8967	9619	9665	6722	9249	10090	12362	9195	12466	10449	5909	7708			NCU01856	2140	2170	1984	3934	4074
NCU01857	3694	2113	2301	4556	1731	2308	3250	3429	2211	2616	2509	2778		NCU01857	734	1475	1754	1562	2354	2325	3404	2571	1514	3327	2980	2001			NCU01857	3423	3508	3373	4278	5813	6297	6039	3937	5928	6394	4009	5058			NCU01857	1464	1371	1282	7075	7013
NCU01858	2134	1627	1059	1289	800	1359	2465	2821	1481	2109	1863	1802		NCU01858	1257	3131	1995	2125	1788	1815	2032	1649	1078	2297	2348	1250			NCU01858	1876	1265	1579	1076	1465	1664	1631	1281	1427	1744	967	1185			NCU01858	1433	1229	1260	1146	1222
NCU01859	7471	5224	4667	6143	3268	4002	7264	6007	4427	4125	4252	4037		NCU01859	8526	11989	7666	7444	9100	7091	9968	8896	6836	18943	15896	9841			NCU01859	5408	4087	4454	2120	2703	2844	4090	3585	4364	3023	1835	2182			NCU01859	2650	2456	2349	928	831
NCU01860	94	45	65	91	22	14	27	53	30	7	5	6		NCU01860	41	9	39	14	50	32	15	39	19	35	7	13			NCU01860	45	56	58	16	16	30	38	24	19	31	18	15			NCU01860	32	42	44	5	7
NCU01861	586	288	215	141	111	87	244	23	39	9	17	15		NCU01861	109	61	263	126	328	36	211	59	43	1080	300	190			NCU01861	554	429	493	67	77	22	11	5	5	36	48	49			NCU01861	197	172	134	11	25
NCU01862	8731	11651	12832	13534	3195	2266	2470	1551	1426	622	443	490		NCU01862	8678	1668	1373	719	1318	1041	1074	1123	766	1167	1196	814			NCU01862	2930	3670	3406	246	311	320	609	639	774	277	161	283			NCU01862	504	462	396	137	169
NCU01863	23	38	18	28	14	9	8	2	1	1	1	3		NCU01863	43	10	11	4	9	3	0	5	1	3	4	1			NCU01863	9	6	10	0	0	0	0	9	3	0	0	0			NCU01863	0	4	9	0	0
NCU01865	1267	1346	1460	1135	457	637	467	542	347	406	317	383		NCU01865	1084	1097	1058	507	472	472	467	326	128	254	121	151			NCU01865	1326	1078	1111	466	528	655	585	513	583	681	351	469			NCU01865	1357	1195	1151	709	679
NCU01866	17	6	21	9	3	5	25	2	1	4	2	4		NCU01866	22	16	19	15	24	13	20	15	12	20	13	3			NCU01866	19	17	23	0	3	4	9	0	5	7	5	0			NCU01866	19	17	6	0	0
NCU01867	0	2	0	0	0	0	0	0	0	0	0	0		NCU01867	5	0	0	0	0	0	0	0	0	0	0	0			NCU01867	0	0	0	0	0	0	0	0	0	0	0	0			NCU01867	0	0	0	0	0
NCU01868	270	260	223	468	150	195	251	266	196	92	84	122		NCU01868	398	321	228	261	266	234	209	213	121	221	211	127			NCU01868	131	135	113	44	49	81	92	87	127	70	46	61			NCU01868	315	249	218	30	57
NCU01869	69	231	284	240	51	28	11	13	12	5	1	0		NCU01869	400	9	4	4	12	1	2	3	1	4	6	4			NCU01869	49	77	38	0	4	3	17	5	16	0	3	0			NCU01869	0	5	0	0	3
NCU01870	4	11	4	3	4	4	2	3	0	2	1	0		NCU01870	5	3	4	1	8	2	3	3	9	1	10	8			NCU01870	0	10	11	0	0	0	4	0	0	0	3	0			NCU01870	0	0	0	0	0
NCU01871	1619	3309	2355	4116	1060	1590	2550	2427	2295	2206	1640	2170		NCU01871	5335	2291	2073	2455	4391	3650	3095	4614	2818	2904	3968	2995			NCU01871	1517	1482	1528	1523	2472	2329	3509	2141	3513	2437	1465	1892			NCU01871	3648	3447	3215	1384	1429
NCU01872	2	2	2	7	4	4	1	0	0	0	0	0		NCU01872	13	10	4	0	2	2	3	2	0	4	0	0			NCU01872	8	0	0	0	0	0	0	0	0	0	0	0			NCU01872	6	8	0	0	0
NCU01873	14	9	13	28	4	7	14	17	7	20	14	8		NCU01873	94	53	25	31	44	31	13	32	24	45	41	38			NCU01873	17	6	19	9	11	9	6	15	13	4	11	10			NCU01873	19	12	0	0	6
NCU01874	0	0	0	0	0	0	0	0	0	2	0	0		NCU01874	0	0	0	0	0	0	2	0	0	2	2	0			NCU01874	0	0	0	0	0	4	0	0	0	3	0	0			NCU01874	0	0	0	0	0
NCU01875	0	0	0	0	0	0	0	1	0	0	0	0		NCU01875	1	0	0	0	0	0	0	0	0	0	0	0			NCU01875	0	0	0	0	0	0	0	0	0	0	0	0			NCU01875	0	0	0	0	0
NCU01876	0	0	0	0	0	0	0	0	0	0	0	0		NCU01876	0	0	0	0	0	1	0	3	2	1	1	1			NCU01876	0	0	0	0	0	0	0	0	0	0	0	0			NCU01876	0	0	0	0	0
NCU01877	8	8	1	7	6	4	7	2	0	0	0	1		NCU01877	1	3	6	2	1	3	5	1	0	0	0	0			NCU01877	0	0	0	0	0	0	0	0	0	0	0	0			NCU01877	0	7	0	5	0
NCU01878	5021	2426	2881	4939	1802	2137	3121	4661	2851	3471	3310	3589		NCU01878	2529	4079	3224	3114	5137	7162	8495	9048	5902	8377	7342	4839			NCU01878	4441	4803	4884	5460	7246	7782	7147	5375	7494	8159	5017	6376			NCU01878	1431	1349	1315	6704	6918
NCU01879	1251	853	795	1163	415	633	1907	1778	1316	1889	1716	1924		NCU01879	1022	910	640	936	1848	1955	3539	3856	3477	5277	4693	3232			NCU01879	1358	1131	1151	1555	2057	1984	2764	1852	2751	2385	1447	1697			NCU01879	318	299	311	2575	2962
NCU01880	0	0	0	0	0	0	0	0	0	0	0	2		NCU01880	0	0	0	2	0	0	0	0	0	0	0	0			NCU01880	0	0	0	0	0	0	0	0	3	3	0	0			NCU01880	0	0	0	5	3
NCU01881	199	97	78	120	62	84	266	297	186	237	251	274		NCU01881	78	110	239	260	346	172	372	328	162	1161	691	510			NCU01881	240	170	215	195	270	303	385	317	389	277	183	259			NCU01881	144	117	142	110	110
NCU01882	61501	48911	52750	65212	27291	44455	58094	54951	38288	35792	29038	29393		NCU01882	33460	36985	43736	35525	43233	43225	60032	49763	26978	57644	43744	34399			NCU01882	36279	32268	35136	10091	14084	14840	15599	10779	15371	15129	9876	11629			NCU01882	62953	60144	57133	17335	17380
NCU01883	2257	1012	950	2018	1324	1154	1827	1484	988	802	676	750		NCU01883	192	379	601	489	881	901	1822	1476	967	2401	1975	1224			NCU01883	1070	1117	1019	444	636	709	1139	946	1252	755	441	541			NCU01883	324	330	282	704	874
NCU01884	747	563	449	584	325	643	971	1010	624	720	637	627		NCU01884	290	724	744	790	974	704	913	722	528	915	924	602			NCU01884	1141	1163	1217	913	1341	1253	932	746	1018	1240	794	968			NCU01884	1197	1192	1119	1331	1506
NCU01886	17174	16407	17493	28305	12487	9652	8629	8770	6901	4039	3386	3813		NCU01886	7934	3610	4075	3748	8261	9965	6902	7705	5908	7580	10225	6377			NCU01886	8351	11462	11536	3145	4557	4893	7005	4848	6819	4515	3375	3789			NCU01886	9051	9146	8118	2383	2443
NCU01888	7910	8386	6400	7111	4332	7261	9633	9249	6345	6816	5157	5933		NCU01888	2931	4409	8473	4668	3355	3911	2488	1993	1116	706	830	471			NCU01888	7245	7082	7554	3078	4067	4200	3843	2569	4005	4449	2765	3288			NCU01888	20593	21293	19542	9539	9753
NCU01889	1225	854	917	1077	482	666	952	1091	689	924	779	855		NCU01889	1138	1149	1098	1221	1378	1172	1735	1382	746	1448	1075	645			NCU01889	929	772	855	745	981	1049	1160	844	1028	1116	593	798			NCU01889	625	633	560	1159	1274
NCU01891	173	63	60	68	58	56	181	99	89	241	86	99		NCU01891	66	93	260	148	240	125	326	220	182	785	528	330			NCU01891	232	165	168	33	24	33	20	29	29	36	21	39			NCU01891	93	70	96	12	18
NCU01893	1662	990	1100	1174	488	603	1006	718	513	686	564	631		NCU01893	826	916	1349	996	1654	746	1709	936	795	1825	1752	919			NCU01893	985	877	922	247	202	266	238	211	211	264	184	181			NCU01893	351	369	325	304	399
NCU01894	37579	26620	25453	34022	20666	30783	42424	40884	31062	31319	28675	29954		NCU01894	26593	38067	35709	29737	28922	28767	24002	22023	14766	13670	15523	8069			NCU01894	24906	20637	23038	11621	15220	15710	20518	16862	20512	17358	11194	11947			NCU01894	31496	31101	29700	30030	33057
NCU01895	4462	3986	3615	5751	1755	2670	5760	5388	3729	3943	4152	4314		NCU01895	4745	3287	3271	3262	5621	5314	7063	6500	5129	10092	11077	6896			NCU01895	4081	5110	4779	3730	4846	5079	4832	2961	5072	4791	3552	3972			NCU01895	2832	2729	2732	3292	3546
NCU01896	1272	1411	1374	1892	581	901	908	1091	696	752	639	725		NCU01896	1229	1130	1243	734	869	883	751	745	319	640	590	484			NCU01896	504	540	498	230	460	433	390	281	405	423	214	383			NCU01896	1109	1068	883	434	373
NCU01897	1192	783	902	1459	482	494	1093	910	745	888	730	919		NCU01897	1891	549	684	633	652	385	787	582	288	974	563	436			NCU01897	1248	1084	1028	994	1292	1332	3095	2414	3147	1546	821	941			NCU01897	364	360	301	1379	1665
NCU01898	122	392	451	469	328	174	175	118	74	90	65	47		NCU01898	1015	107	85	52	59	47	38	70	41	78	75	27			NCU01898	190	194	125	22	31	27	87	53	54	25	20	16			NCU01898	75	55	83	32	19
NCU01899	43	13	11	23	4	16	25	12	6	7	11	1		NCU01899	12	42	40	22	48	20	18	23	4	20	10	15			NCU01899	34	9	31	16	7	9	7	5	7	17	7	10			NCU01899	7	18	9	5	0
NCU01900	211	65	81	80	49	64	115	138	72	141	104	159		NCU01900	35	365	181	293	406	389	187	196	94	190	193	125			NCU01900	202	125	117	201	256	305	218	171	188	379	180	306			NCU01900	25	36	12	23	29
NCU01901	3194	2944	2332	5238	1084	844	1142	1091	766	606	476	556		NCU01901	1533	1882	1316	696	1386	1853	1071	1632	842	932	1009	848			NCU01901	909	930	952	491	726	802	1064	768	1000	846	506	644			NCU01901	331	281	289	160	154
NCU01902	4042	2652	2357	3130	1071	1363	2811	3068	2453	3532	3130	3495		NCU01902	4042	6474	4438	3246	4318	4610	8511	8276	6285	10318	10442	5950			NCU01902	1787	1258	1346	1885	2668	2901	3327	2300	3002	2778	1578	2221			NCU01902	1009	869	811	1982	1958
NCU01903	237	617	345	904	107	71	357	363	413	280	164	206		NCU01903	291	429	250	155	366	312	905	1414	850	971	1067	640			NCU01903	171	139	132	59	153	131	177	128	217	122	107	114			NCU01903	52	56	42	21	12
NCU01904	468	142	124	98	46	87	262	263	215	199	172	233		NCU01904	190	707	362	592	868	653	800	713	475	1079	994	580			NCU01904	274	220	180	229	331	379	254	276	324	374	255	259			NCU01904	52	30	48	56	71
NCU01905	45	18	8	34	1	15	34	49	20	42	52	49		NCU01905	22	136	99	100	234	121	134	131	76	327	195	130			NCU01905	72	61	64	140	191	242	131	108	164	181	82	182			NCU01905	27	40	19	24	47
NCU01906	46	26	14	12	14	17	70	61	45	94	57	89		NCU01906	47	55	92	182	206	128	352	218	160	563	423	166			NCU01906	95	61	57	115	147	136	133	135	190	158	91	132			NCU01906	94	57	67	66	54
NCU01907	3856	3284	2794	4770	1688	2007	2691	3268	2080	2472	2386	2520		NCU01907	2822	2653	2124	2327	3586	4120	5461	4882	3385	6315	5350	3033			NCU01907	3087	2915	3093	2290	3186	3449	3266	2563	3196	3551	2161	2736			NCU01907	970	800	837	1715	1884
NCU01908	5594	5190	5392	6534	2251	3463	4473	4427	3544	3516	3038	3399		NCU01908	6065	4686	3365	3329	5443	5097	5372	5478	3600	6252	6338	3794			NCU01908	5335	5853	5858	3207	4467	4682	4831	3726	5238	4990	2939	3828			NCU01908	1867	1924	1732	2132	2157
NCU01910	967	587	653	1053	334	539	1122	1098	741	800	689	815		NCU01910	375	470	500	504	878	842	926	1052	596	1654	1442	1272			NCU01910	1000	1291	1208	1050	1385	1578	2021	1262	2042	1438	921	1182			NCU01910	561	520	498	688	707
NCU01911	4777	3159	3707	5141	1658	2782	5449	4335	3336	3436	3165	3447		NCU01911	2255	2446	2293	2741	5010	5177	7802	6649	5150	9247	9776	6240			NCU01911	5611	6626	6721	2542	3163	3599	4338	2874	4164	3644	2302	2698			NCU01911	2503	2413	2377	2267	2300
NCU01912	9442	3036	3491	6741	2827	5354	11337	12238	8165	8551	7916	9312		NCU01912	1835	4589	5009	5810	10126	15483	21296	27409	25118	32302	33743	22111			NCU01912	8046	9296	9144	11434	15750	17578	18589	10245	18929	16685	10984	13744			NCU01912	2685	2577	2592	10044	10305
NCU01913	8372	6394	5687	7120	3603	5856	7370	7313	4845	4929	4648	4846		NCU01913	4933	9290	8515	5062	6221	6140	5946	4667	3842	6079	6450	3555			NCU01913	7296	6718	6972	3591	4893	4865	5135	3582	4800	5298	3349	4117			NCU01913	8569	8048	7985	6932	7525
NCU01914	4656	1969	2973	2974	1328	1696	5498	5452	3844	4803	4770	5243		NCU01914	2079	2309	2318	3458	6274	4272	10684	7390	4465	12390	9665	6597			NCU01914	5023	4853	4877	5276	6727	7206	7831	5482	7712	7675	4741	5354			NCU01914	910	904	759	4525	5193
NCU01916	17919	17238	15934	17912	10748	16817	19134	18514	13103	12671	10094	10464		NCU01916	9969	11580	19249	10125	7145	9152	5455	4303	2138	1225	1443	918			NCU01916	15598	12730	14222	3306	4373	4393	4999	4206	5180	4942	2943	3382			NCU01916	26766	26207	25323	8706	9549
NCU01917	12	5	11	12	3	6	11	19	12	7	14	7		NCU01917	6	4	9	7	39	31	23	27	23	81	76	41			NCU01917	18	10	11	7	0	5	0	6	13	6	0	5			NCU01917	7	9	11	13	24
NCU01918	4448	1088	1599	2705	1609	2295	5261	5273	3485	4508	4988	5190		NCU01918	1591	3249	2891	5677	8674	6440	13774	11740	8032	24231	20947	11501			NCU01918	3213	2490	2600	4314	5856	5904	5868	5016	5993	6928	4298	4569			NCU01918	554	516	537	5626	5943
NCU01919	3899	792	1060	2338	1473	2822	4621	5261	3068	3907	4383	4954		NCU01919	346	1712	1996	3579	5277	4703	9252	6395	3497	8858	7446	4625			NCU01919	4520	4311	3735	6132	7814	8226	8484	7035	8546	8885	5641	6449			NCU01919	342	348	324	13715	14780
NCU01920	521	157	147	296	145	355	785	853	484	745	788	700		NCU01920	101	477	488	753	756	572	1100	835	554	1437	946	688			NCU01920	538	443	516	784	977	1159	1100	874	1174	1178	685	916			NCU01920	138	130	113	705	792
NCU01922	4771	4031	2759	4408	1971	2497	2520	3171	2232	2465	2036	2172		NCU01922	7758	5685	5213	4660	5069	4182	3897	3472	1886	3081	2604	1254			NCU01922	4677	3380	3518	1062	1481	1419	964	805	844	1547	1034	983			NCU01922	2558	2465	2309	2315	2714
NCU01923	1	0	1	3	3	1	0	0	1	0	0	0		NCU01923	1	1	0	0	0	1	0	0	1	0	0	0			NCU01923	0	0	0	0	0	2	0	0	0	0	0	0			NCU01923	0	0	0	0	0
NCU01924	14928	11314	12661	19233	7459	9914	9591	9114	7994	6452	5828	6664		NCU01924	11507	9944	9563	7463	13234	9996	11310	10010	7514	9528	9877	6574			NCU01924	15450	18359	17585	4590	5976	6230	6482	4067	6050	6603	4502	4845			NCU01924	11041	10843	10208	5002	5108
NCU01926	2033	838	1401	1874	693	1339	1600	1830	1283	809	759	854		NCU01926	1425	2487	2080	2308	3620	3112	4539	5239	4058	7817	7036	5125			NCU01926	1707	1308	1432	939	1222	1331	771	677	649	1350	955	946			NCU01926	1662	1381	1290	312	366
NCU01927	11299	5012	6601	9489	3789	6069	6822	7016	5067	4179	4282	4478		NCU01927	4229	10986	8705	6545	10121	8651	9927	7622	5665	10852	10347	6640			NCU01927	6940	6844	7042	3457	4442	4873	5015	3797	5075	5347	3235	3707			NCU01927	3156	2915	2703	3362	3537
NCU01928	1694	880	1102	2043	700	892	1724	1768	1176	1619	1388	1466		NCU01928	1572	1391	1240	1550	2675	2402	3789	4745	3355	5212	4393	2845			NCU01928	1827	1633	1441	2055	2556	2675	3502	2924	3578	2933	1986	2233			NCU01928	263	216	212	1758	2043
NCU01929	11341	6811	7129	9467	4262	6573	8618	8911	5934	6227	5857	6358		NCU01929	5447	9652	8997	7937	10909	9032	10998	9157	6347	10478	10736	6440			NCU01929	12267	11790	11636	6717	9106	9870	9837	6708	9783	10845	6747	7652			NCU01929	6606	6391	6098	8271	8894
NCU01930	7449	2909	2965	4535	2867	5075	11214	12192	6980	8824	8719	9047		NCU01930	1930	7222	5963	8342	9868	7846	12135	9826	7072	13314	12078	6892			NCU01930	5504	4312	4441	7579	9588	9727	7446	5953	7433	11420	6421	7522			NCU01930	2570	2408	2399	9480	10709
NCU01931	392	217	191	265	140	230	429	390	255	377	342	354		NCU01931	408	601	481	428	564	501	513	444	364	808	677	437			NCU01931	354	298	356	654	924	1039	435	287	375	1153	723	873			NCU01931	144	138	115	121	124
NCU01932	9406	8274	8253	7937	3565	5669	8072	8310	4964	5891	5317	5642		NCU01932	9814	9976	8745	5874	7830	7666	7948	7039	4948	7569	7955	4541			NCU01932	10401	10796	11066	6680	8696	9499	9241	5364	9399	9728	6200	7244			NCU01932	12279	12080	11068	6334	6291
NCU01935	1629	1352	1379	1754	645	976	1862	1645	1117	1252	1307	1258		NCU01935	1785	1683	1549	1159	1828	1892	2186	1948	1386	3642	3939	2322			NCU01935	1293	1052	963	744	1038	1158	1344	1108	1347	1120	777	831			NCU01935	913	815	826	622	664
NCU01936	4402	3313	2929	3337	1524	2445	4452	4272	2630	3437	3412	3406		NCU01936	3531	4622	4240	2985	4188	3091	4071	3445	2261	3939	3900	2635			NCU01936	4371	4581	4555	2834	3917	4141	3633	2770	3974	4184	2958	3247			NCU01936	3347	3118	3152	4102	4368
NCU01938	5396	4427	4739	8489	3527	5617	9576	8035	6075	5515	5717	5521		NCU01938	4903	4855	3984	4335	6210	6627	8219	7161	6257	9594	10697	6071			NCU01938	1661	1740	1832	2442	2668	3070	3536	2166	2853	2931	1804	2535			NCU01938	1557	1611	1381	2804	2635
NCU01939	71218	61114	55412	54762	30911	48561	55784	58569	38643	39271	34154	37077		NCU01939	30332	50529	63918	32601	36971	41616	34811	31219	20364	27914	30828	18834			NCU01939	52339	55112	54548	21751	29859	30518	28958	19591	28711	31570	20898	24339			NCU01939	83612	83311	75814	49087	47890
NCU01940	10690	9393	10463	9619	4417	7560	9393	8796	6980	7277	5639	6256		NCU01940	14922	9632	10830	10350	14710	11897	12776	12458	8662	13073	14324	8881			NCU01940	10168	11725	11837	5972	8168	9005	8539	5701	8649	8676	5659	6933			NCU01940	10639	10192	9891	5585	5492
NCU01942	115	84	128	111	37	62	141	107	59	111	95	101		NCU01942	269	166	138	95	150	144	104	146	139	278	325	190			NCU01942	87	59	41	25	43	67	32	30	32	62	24	45			NCU01942	65	41	60	26	35
NCU01943	0	1	0	0	1	0	2	0	0	0	0	0		NCU01943	0	0	1	1	0	0	1	0	0	0	6	1			NCU01943	0	0	0	0	0	0	0	0	0	0	0	0			NCU01943	0	0	0	0	0
NCU01944	1743	768	652	1306	606	967	1310	1480	1011	1065	924	1084		NCU01944	641	1792	1591	963	1425	1362	1186	1074	852	1287	1470	1018			NCU01944	1073	1071	1012	694	852	1042	1580	1188	1654	1099	544	745			NCU01944	922	1052	1018	947	1040
NCU01945	5795	4247	6136	10251	2386	2272	3148	3342	2239	1624	1453	1944		NCU01945	6659	1736	918	1741	2516	2653	9007	11703	7761	12202	10331	8484			NCU01945	2609	3005	3061	2108	2764	2994	5987	4676	5845	3176	1846	2285			NCU01945	4280	4180	3706	3534	3941
NCU01946	5	4	4	5	1	0	3	2	1	1	0	2		NCU01946	5	5	1	0	4	3	4	5	2	22	5	4			NCU01946	0	0	0	0	3	5	0	0	6	0	4	0			NCU01946	2	5	0	0	0
NCU01947	2568	2631	2257	2173	646	905	1733	1808	1232	1633	1317	1406		NCU01947	2919	2084	1814	1190	2261	2437	2737	3109	2346	4531	4130	2980			NCU01947	2963	2699	2693	2003	2858	3090	3704	2283	3901	3120	1994	2498			NCU01947	1786	1651	1439	1480	1418
NCU01948	254344	200559	201110	248367	155370	214999	368823	361745	262444	295930	299826	313432		NCU01948	228913	299413	262536	282744	332556	216371	340042	195040	145479	125261	114034	59704			NCU01948	140940	126896	134242	117484	156018	156242	140090	90358	134699	159569	104139	120746			NCU01948	167149	157128	154566	221504	221663
NCU01949	299148	248331	249390	273644	162924	252274	396834	393745	272874	340765	337965	346574		NCU01949	264733	297585	284490	316753	357741	251140	379447	241714	166063	144457	132375	64300			NCU01949	163475	140126	139366	123496	162901	166245	149983	123063	141254	166836	120104	126039			NCU01949	186413	178144	175122	250210	257538
NCU01950	2620	2119	1887	1946	937	1270	1692	1768	1130	1388	1335	1397		NCU01950	3619	3552	2451	1854	1991	1831	2274	1912	1025	2186	1877	1209			NCU01950	2201	1848	1814	1447	1847	2077	2053	1698	2078	2024	1173	1441			NCU01950	1929	1714	1488	1629	1689
NCU01951	498	411	341	521	202	390	829	836	444	629	560	616		NCU01951	328	656	596	626	715	680	712	789	511	871	957	644			NCU01951	710	605	625	865	1175	1192	804	619	930	1172	834	837			NCU01951	836	840	785	1033	1040
NCU01953	16097	12454	13631	13001	4691	7277	9588	8535	6705	5892	5518	6240		NCU01953	14237	13593	13715	8618	15301	14126	11306	10821	9116	15887	17735	11323			NCU01953	15965	20305	19820	9346	12666	13971	17216	10659	17843	13446	8654	10726			NCU01953	14113	14302	12617	8087	7356
NCU01954	2737	3577	2792	3198	1135	1094	1470	1703	1163	1370	1110	1180		NCU01954	2953	2022	2089	1113	1471	1474	2153	1587	792	1908	1238	928			NCU01954	2202	1973	1968	1211	1464	1739	1733	1394	1785	1823	1126	1344			NCU01954	1782	1570	1478	2466	2777
NCU01955	2284	1139	937	1648	588	591	1555	1483	1090	1324	1318	1567		NCU01955	590	1753	1041	1037	2503	2734	5143	4497	3361	7739	7205	5423			NCU01955	1544	1438	1439	2063	2682	2882	2947	2032	2859	2966	1817	2207			NCU01955	298	263	231	1231	1279
NCU01956	7468	3552	4455	5278	2023	2963	4727	4527	3116	3929	3915	4344		NCU01956	3707	6022	4746	3980	6819	6626	10039	8723	6447	14141	14067	9659			NCU01956	7696	8141	7986	6349	8937	9741	10207	7335	10758	9647	5760	7650			NCU01956	1721	1730	1551	5213	5041
NCU01957	1571	1192	1093	1309	667	1230	626	820	721	727	517	542		NCU01957	945	767	1402	877	1059	934	1161	846	251	614	353	354			NCU01957	146	174	63	65	118	43	111	59	134	69	23	22			NCU01957	305	60	273	22	21
NCU01958	3120	2138	1702	676	480	777	1542	1584	809	290	234	193		NCU01958	1285	3989	3048	1692	3412	6136	2168	3292	2841	980	1472	877			NCU01958	2860	1872	1732	183	232	208	223	170	182	264	205	199			NCU01958	731	615	584	48	37
NCU01959	40	65	37	25	16	8	10	22	7	16	19	6		NCU01959	11	39	32	12	11	20	0	3	8	1	2	0			NCU01959	18	15	19	0	0	0	0	0	6	0	0	0			NCU01959	21	12	19	3	0
NCU01960	59	138	122	64	31	31	16	20	10	10	5	8		NCU01960	44	46	71	9	12	31	9	10	8	2	5	0			NCU01960	31	21	10	0	0	0	6	0	0	0	0	0			NCU01960	42	38	34	0	0
NCU01961	729	394	405	352	270	331	659	562	375	348	278	326		NCU01961	396	698	706	738	776	509	791	495	351	819	566	304			NCU01961	1776	1688	1612	1053	1062	1221	1010	762	1152	1426	791	921			NCU01961	495	524	452	923	1073
NCU01962	21055	13302	15553	13364	8657	16664	30369	32527	21370	36670	32688	32232		NCU01962	12395	14382	20984	30742	39593	21359	60270	34660	16992	55098	34807	24395			NCU01962	15553	14738	15615	27801	37845	38378	39431	26947	38013	39021	28035	30017			NCU01962	11633	11316	11438	41611	44003
NCU01963	2511	1932	1804	2252	902	1233	2206	2205	1325	1458	1218	1425		NCU01963	2379	3028	2996	2091	2324	1922	1980	1575	854	1975	1600	1210			NCU01963	1644	1277	1255	962	1344	1445	1364	914	1309	1386	898	984			NCU01963	1425	1446	1292	1267	1209
NCU01964	2141	1688	1454	3279	602	648	1814	1760	1332	1421	1212	1641		NCU01964	1515	1355	1030	815	1515	1616	2134	2481	1689	4063	3767	2592			NCU01964	1883	2152	2099	2877	3794	4124	5130	3406	5281	4211	2539	3299			NCU01964	386	427	380	973	1050
NCU01965	81041	75856	79926	95914	37616	48718	38534	40811	29029	27354	22614	26765		NCU01965	63638	35884	36859	26020	27448	32348	23236	23429	12703	11607	13326	6071			NCU01965	60711	76145	79353	27423	36582	38069	47237	30587	47323	37859	26097	29265			NCU01965	54781	55779	51487	49759	47778
NCU01966	229866	162076	163465	184779	125770	180825	337672	312769	234650	252395	264266	270613		NCU01966	155135	256195	227999	229429	277357	186588	286378	177296	118918	105282	107628	55126			NCU01966	70086	116413	61893	47147	131622	131125	115136	47160	111994	142258	96088	49955			NCU01966	157678	72127	70373	189147	106464
NCU01967	1307	824	761	1524	691	1063	2051	2142	1312	1603	1512	1924		NCU01967	1164	1426	1262	1595	1876	1361	2881	1934	1085	2650	2493	1492			NCU01967	987	999	1013	1443	1807	1866	2413	1958	2519	2125	1415	1456			NCU01967	468	406	388	2281	2731
NCU01968	2016	985	906	1802	945	1789	1614	1721	1233	1273	1231	1301		NCU01968	879	4550	2606	2813	4077	4422	4153	4725	3635	7869	8084	5074			NCU01968	1001	819	748	691	869	1115	868	778	797	1050	649	813			NCU01968	411	458	369	360	322
NCU01969	2597	1169	1241	1204	717	1203	1633	1798	1354	1856	1850	1822		NCU01969	654	3052	2464	2095	2726	2170	3171	2399	1579	4435	3738	2159			NCU01969	1276	870	867	995	1481	1415	1143	1031	1253	1546	1048	1203			NCU01969	866	687	759	1253	1271
NCU01970	1245	883	944	530	231	367	558	562	353	707	806	764		NCU01970	2513	3633	1769	1009	1038	1299	965	761	636	1799	1464	710			NCU01970	1097	689	722	818	1032	1265	1217	1092	1112	1205	773	953			NCU01970	429	334	358	254	318
NCU01971	1430	1035	666	1211	707	1129	1557	1824	1185	1290	1227	1285		NCU01971	583	2538	1546	1143	1247	1887	1499	1253	815	1815	1729	983			NCU01971	1272	1018	1139	1172	1588	1671	1585	1340	1596	1846	1042	1242			NCU01971	1086	1072	989	1506	1739
NCU01972	690	1284	930	577	142	102	48	36	55	46	30	47		NCU01972	2761	246	442	83	112	74	83	102	49	401	305	213			NCU01972	304	198	243	18	14	34	31	19	29	12	9	13			NCU01972	148	153	132	8	4
NCU01973	134	92	63	176	61	113	340	302	176	187	214	270		NCU01973	50	101	129	122	342	235	397	329	288	763	687	368			NCU01973	309	243	266	430	578	480	595	395	594	580	328	444			NCU01973	131	149	103	331	294
NCU01974	2159	1941	1580	2752	1086	1193	2235	1823	1206	1225	1225	1396		NCU01974	2545	1766	1336	1248	1486	1591	1859	1809	1313	2372	2445	1437			NCU01974	1693	1488	1529	781	1087	1005	1173	1007	1178	1348	659	901			NCU01974	1098	1107	933	1197	1324
NCU01975	7732	5121	5568	3196	2072	3404	4977	5480	3821	4446	4253	4410		NCU01975	5835	8558	6281	4518	5148	5303	5929	5825	3587	7974	7330	4483			NCU01975	5357	4025	4141	1685	2309	2361	3707	2853	3573	2724	1552	1833			NCU01975	2728	2663	2385	1661	1989
NCU01976	2323	2483	2760	1360	632	868	964	1163	855	904	734	786		NCU01976	1330	831	1313	581	488	466	288	348	188	204	278	155			NCU01976	713	697	629	104	239	152	197	171	162	218	119	144			NCU01976	761	714	708	68	47
NCU01977	16002	10283	12916	13062	9419	21357	43641	39410	30242	32573	30209	35126		NCU01977	6493	13633	16797	12733	13702	12987	13377	12807	6731	13175	11663	7964			NCU01977	12886	6390	11383	14240	19233	19898	25453	19141	25503	10316	13424	14929			NCU01977	16099	14960	14341	13214	14179
NCU01978	798	1176	1440	1486	330	319	328	382	312	309	281	315		NCU01978	3209	867	618	561	1100	800	995	1123	632	929	1001	673			NCU01978	531	494	509	135	158	203	258	225	325	201	130	135			NCU01978	212	248	247	283	299
NCU01979	556	519	834	984	190	156	191	193	125	109	104	140		NCU01979	717	88	43	108	147	160	116	150	74	108	89	67			NCU01979	217	223	153	42	61	87	105	97	97	52	25	51			NCU01979	18	33	30	11	10
NCU01980	1145	845	852	1134	503	825	1661	1833	1232	1588	1423	1579		NCU01980	890	1037	1173	1415	1959	1308	1653	1314	751	1234	1189	743			NCU01980	1221	1390	1356	963	1354	1430	1234	765	1232	1431	1087	989			NCU01980	1382	1292	1181	2545	2513
NCU01981	53347	28582	27700	39498	24698	42452	74664	77166	53258	55791	57536	58612		NCU01981	20440	67109	50580	58644	78086	72384	100308	85784	78286	97569	111433	54990			NCU01981	44960	34847	36814	30751	40071	39982	42927	36615	41477	46283	30364	30798			NCU01981	41329	38536	38360	64961	70187
NCU01982	475	430	334	688	319	427	764	676	491	589	597	617		NCU01982	760	352	354	691	1136	839	1385	1024	745	1353	1222	760			NCU01982	462	469	363	465	623	727	750	517	760	676	509	488			NCU01982	257	275	271	836	693
NCU01983	13962	11498	9616	15559	8320	12684	17623	18560	13675	15964	13770	15035		NCU01983	15347	16880	14246	14333	14451	13786	13956	11570	6175	6204	6713	4017			NCU01983	13246	11259	11628	9559	12786	5420	16519	12239	16768	14078	9237	9872			NCU01983	15336	7001	6709	18994	20200
NCU01984	1935	1045	899	2294	801	1287	2393	2390	1595	2263	2392	2403		NCU01984	783	1618	1520	1142	1950	1819	2321	1937	1416	2747	2619	1749			NCU01984	1406	1566	1589	2804	3817	4313	3029	2274	3075	3952	2507	2975			NCU01984	461	433	418	2139	2169
NCU01985	62836	70837	109847	40514	14667	39498	36097	48735	37918	58450	61265	83467		NCU01985	59480	89379	91531	79439	84998	77747	47904	29083	14734	22657	16494	9500			NCU01985	36844	45012	45260	63313	82792	84528	82597	48356	82351	87211	66719	65118			NCU01985	5584	5498	5589	24922	25761
NCU01987	0	0	0	0	0	0	0	0	0	0	0	0		NCU01987	0	0	0	0	0	0	0	0	0	0	0	0			NCU01987	0	0	0	0	0	0	0	0	0	0	0	0			NCU01987	0	0	0	0	0
NCU01988	0	0	0	0	0	0	0	0	0	0	0	0		NCU01988	0	0	0	0	0	0	0	0	0	0	0	0			NCU01988	0	6	0	0	0	0	0	0	0	0	0	0			NCU01988	0	0	0	0	0
NCU01989	980	313	375	221	245	306	882	368	266	412	278	382		NCU01989	133	353	995	567	1151	572	1351	584	619	2936	2483	1222			NCU01989	1479	976	806	141	220	224	71	55	64	175	149	205			NCU01989	541	512	484	158	214
NCU01990	10526	8812	8858	7366	3522	5139	6389	5774	4251	3994	3653	3842		NCU01990	4352	5328	4901	3926	6872	7696	9053	8311	6609	11073	10496	6433			NCU01990	6569	6061	6105	2666	3451	3954	4015	3324	3873	3905	2480	2823			NCU01990	2760	2701	2519	2628	2959
NCU01991	6272	5667	4748	5242	2904	4908	6432	7084	4103	5569	4633	5093		NCU01991	4362	6457	7991	5346	5347	4166	4901	3651	2039	4420	3919	2381			NCU01991	8840	7923	8091	5329	6857	7273	7553	5469	7679	7542	4796	5634			NCU01991	12036	11733	10418	7718	8074
NCU01992	15875	9304	9237	10959	4888	6937	9777	11466	7446	9416	8581	9246		NCU01992	5916	14163	10628	8915	13023	15714	20929	20752	14253	24126	23116	13918			NCU01992	10193	11222	11065	12718	18022	18997	20406	12787	20186	19116	12694	14705			NCU01992	5447	5198	4688	13306	13665
NCU01993	7159	5319	5949	5809	3109	5845	8200	7439	5709	6512	5559	6268		NCU01993	5902	6613	7776	6432	5895	6000	4484	4203	2675	4565	4392	2682			NCU01993	10622	11289	10890	5010	6654	6528	9170	6928	9238	7337	4708	5088			NCU01993	5139	4962	5012	4972	5218
NCU01994	5033	3718	3403	3480	1371	2004	2974	2942	2091	2330	2249	2477		NCU01994	4212	5301	3242	2438	3388	3422	4032	3394	2459	4773	4537	2995			NCU01994	3278	3690	3127	2255	2917	3136	3012	2048	3040	2779	1974	2375			NCU01994	2115	2022	1679	2394	2129
NCU01995	4	3	2	3	0	1	10	6	1	2	2	8		NCU01995	4	10	3	5	11	1	7	0	2	3	17	2			NCU01995	13	11	0	6	6	20	0	0	4	11	8	6			NCU01995	6	11	11	0	0
NCU01996	3324	1856	2115	1989	1220	2233	3919	3794	2602	2730	2723	2771		NCU01996	1236	2499	2530	1992	3267	3586	4461	4017	3024	8058	7771	5761			NCU01996	1174	1250	1188	1939	2454	2996	2331	1392	2138	2752	1770	2340			NCU01996	1145	1105	1043	920	1027
NCU01997	7846	7348	8218	12206	3862	3050	3709	3031	2138	2555	2390	3016		NCU01997	12399	2646	1897	1663	2741	2151	3004	2964	1537	3453	3128	1939			NCU01997	3017	3320	3719	1902	2257	2627	3570	2829	3567	2484	1659	1715			NCU01997	378	337	301	1930	2021
NCU01998	4920	1567	2592	2547	1239	3340	4678	5769	3882	5194	5225	5266		NCU01998	742	4173	5916	4379	5413	5924	5656	5348	3501	17850	16276	9871			NCU01998	2079	2144	2063	4022	5231	6265	4765	3095	4681	6010	4039	4878			NCU01998	2416	2242	2056	1555	1743
NCU01999	2824	2153	1921	2099	1088	1675	2643	3043	1903	2161	1971	2032		NCU01999	1860	3006	2813	1897	2114	1977	2125	1751	1102	2003	1863	1417			NCU01999	3027	2648	2566	1791	2386	2574	2403	1976	2542	2879	1587	1960			NCU01999	2693	2571	2424	3380	3728
NCU02000	4194	3360	2754	2265	1335	2471	3170	3437	2237	2901	2756	2390		NCU02000	3688	6054	4834	3372	3721	3277	3816	3021	2129	4008	3355	2355			NCU02000	2339	1820	2001	1306	1739	1748	1908	1494	1887	1967	1174	1357			NCU02000	3009	2945	2882	1978	2170
NCU02001	1749	1158	766	1113	708	1000	1984	2098	1361	1936	1938	2151		NCU02001	1242	2049	1095	1322	1460	1461	1862	1635	1099	2717	2580	1462			NCU02001	1242	949	1007	1197	1611	1678	1428	1221	1352	1785	1063	1233			NCU02001	680	506	603	1263	1567
NCU02002	12858	12621	11105	11321	5825	9601	8545	8782	6052	6350	5111	5583		NCU02002	10475	9435	11932	5566	4625	5560	2952	2701	1415	1036	1125	610			NCU02002	12946	13325	13528	3813	4752	5239	5553	4126	5719	5367	3741	4038			NCU02002	23383	22852	21055	11025	10690
NCU02003	1107586	1087759	1014088	1033159	576829	1058805	1098017	1282810	888902	1285844	1036405	1041319		NCU02003	593230	831251	1120847	1022663	1074773	768946	1251993	647991	306116	442406	289317	207957			NCU02003	1213992	1332796	1328262	1237332	1676695	1719610	1600606	1004350	1588573	1721776	1245815	1347761			NCU02003	1613010	1583572	1627095	2681904	2704917
NCU02004	8264	6973	6260	10815	4365	6934	12490	12686	9696	11275	9914	11959		NCU02004	6546	5706	5105	6718	7861	8342	7845	6994	3982	7496	6764	4315			NCU02004	5901	6399	6367	7903	10845	11531	13552	8476	13857	11191	7627	8762			NCU02004	2395	2486	2313	8059	8655
NCU02005	10866	17595	23741	6221	2220	6086	6832	9865	7508	9383	11295	16245		NCU02005	16404	29380	26518	19075	17367	20792	9005	6499	3815	5650	5326	3540			NCU02005	5478	5957	3933	7600	10215	10034	10610	7829	11169	10912	6803	7554			NCU02005	600	557	517	1181	1326
NCU02006	3843	2951	2596	3220	1492	2167	3029	3548	2160	2695	2381	2662		NCU02006	3504	4963	3535	2822	3830	3695	4274	3676	2158	4179	3637	2380			NCU02006	3282	3260	3345	3253	4450	4715	4581	2890	4720	4768	2992	3539			NCU02006	2511	2461	2261	3755	4072
NCU02007	10230	11020	9433	7621	3557	3835	6721	6836	4261	6932	6095	6559		NCU02007	36012	15660	11532	11359	10880	8012	10583	9628	6223	17230	14508	7800			NCU02007	11400	8215	9121	4501	5626	5675	6054	5176	6153	7104	3868	4228			NCU02007	6230	5718	5500	8754	10726
NCU02008	4	4	2	3	2	5	2	1	0	3	4	6		NCU02008	9	9	11	11	15	4	26	29	21	103	84	39			NCU02008	3	5	6	6	6	0	4	3	5	6	3	3			NCU02008	3	0	0	0	0
NCU02009	10517	12090	14354	11728	4574	7394	8372	7177	6036	5674	5107	5029		NCU02009	13197	6338	7939	6416	12210	10877	13009	12053	8730	15334	14164	11057			NCU02009	10906	11879	12159	3538	4837	5143	4657	3275	4676	5218	3294	3879			NCU02009	11966	11939	11388	4196	4259
NCU02010	74387	48535	81422	50612	27753	41877	27402	23793	22522	17221	14521	19949		NCU02010	37299	30169	22744	16280	19917	22329	15240	14579	7599	6879	6334	3408			NCU02010	64920	92227	96920	24865	32872	31752	38867	23038	39674	33299	24320	25148			NCU02010	3325	3177	3235	19624	19479
NCU02011	17800	9777	8685	9906	6313	12478	20419	20080	13796	16854	15725	16646		NCU02011	2847	12001	15875	11283	14811	13334	18905	12644	9385	18042	15593	11532			NCU02011	17172	20214	19691	14234	19619	20742	18263	12460	18472	19661	14685	16131			NCU02011	18050	17753	16463	28605	27805
NCU02012	11172	9136	6133	6126	4285	5931	6878	7883	5680	5674	5023	5552		NCU02012	4003	10473	8795	4780	5380	4644	5028	4063	2284	4792	4910	2903			NCU02012	13152	13940	13877	7512	9881	11153	8731	5552	8903	10503	7005	7945			NCU02012	10706	10016	9390	7428	7177
NCU02013	14222	9477	9717	8563	5669	9171	17695	18675	11649	15523	14481	14977		NCU02013	11346	14435	15109	14670	15579	11963	17707	14162	7268	13955	10731	6496			NCU02013	11046	9205	10212	9835	12805	13038	14646	10790	14321	15202	9025	10284			NCU02013	9415	8592	8735	18161	21366
NCU02014	2371	1905	1445	1914	1150	1670	2477	2544	1703	1903	1746	1582		NCU02014	1361	2198	2557	1699	1339	1401	1515	1163	615	1193	1072	704			NCU02014	1983	1483	1585	809	1098	1114	1137	721	1076	1221	773	822			NCU02014	1985	1975	1818	1416	1797
NCU02015	5646	4723	5032	5983	1969	2971	4459	4289	2921	3056	2755	2964		NCU02015	6432	3610	3655	2753	4582	4777	5168	4954	4003	7286	7543	5132			NCU02015	4821	4736	4501	2521	3518	3531	4472	3374	4488	3684	2327	2777			NCU02015	2929	2663	2702	2605	2769
NCU02016	10492	8304	7762	3466	3417	7491	19867	17376	11105	19188	19279	18863		NCU02016	3688	4979	11067	18274	25438	8687	33078	15224	9702	32715	20866	13874			NCU02016	13870	11829	12097	20118	26840	27692	28421	22188	28493	28958	18841	21222			NCU02016	10843	10147	9951	33206	35832
NCU02017	5914	3450	3015	3230	1897	2411	4341	5196	3118	3126	2960	3261		NCU02017	2869	6915	5511	3019	4474	4490	3908	3799	2972	4513	4168	2501			NCU02017	6401	4795	5089	4336	5683	6187	4372	3510	4406	6759	3918	4410			NCU02017	3715	3251	3285	4297	4634
NCU02018	1607	691	826	1151	456	596	794	959	679	852	682	951		NCU02018	1366	1125	969	1504	1828	1339	1987	1886	1042	5033	3676	2111			NCU02018	2084	1543	1530	2064	2669	2703	2655	2478	2771	2865	1955	1907			NCU02018	525	471	456	1534	1726
NCU02019	394	139	148	310	113	154	762	651	412	693	633	771		NCU02019	109	322	204	386	652	588	1029	997	601	1771	1465	900			NCU02019	219	266	222	395	583	563	726	708	857	596	395	456			NCU02019	24	25	41	160	217
NCU02020	4275	2206	2162	5400	2319	3439	4913	4940	3446	3826	3953	4227		NCU02020	1701	1505	2116	1180	2224	2935	2549	3005	2062	5759	4964	3543			NCU02020	1784	1754	1812	5812	7905	8475	7099	4488	6833	8315	5699	6708			NCU02020	1269	1233	1192	1581	1791
NCU02021	1	0	1	0	0	0	3	3	0	2	2	1		NCU02021	0	1	0	3	0	0	2	4	0	2	4	0			NCU02021	3	0	0	0	0	0	0	0	3	0	0	0			NCU02021	0	0	0	0	0
NCU02022	418	200	263	214	138	204	507	610	256	352	288	300		NCU02022	462	443	373	390	361	257	494	342	167	426	341	287			NCU02022	262	197	190	234	345	359	206	114	221	312	247	258			NCU02022	179	213	167	126	79
NCU02023	6	3	0	0	0	0	3	1	0	0	3	2		NCU02023	2	4	6	5	1	0	8	1	1	12	0	3			NCU02023	11	0	5	0	6	0	0	0	2	0	3	0			NCU02023	0	0	0	0	0
NCU02024	6697	4442	4933	11071	3034	2960	3191	3072	2243	1377	1424	1618		NCU02024	5863	3428	2374	1748	2426	2339	2461	2273	1549	2984	2757	1617			NCU02024	2343	2393	2595	937	1367	1575	2907	2244	2979	1372	925	1227			NCU02024	665	595	668	745	787
NCU02025	4786	3187	2791	5064	2115	3305	3509	4205	2941	3384	2898	3131		NCU02025	1948	3674	4028	2342	2564	3083	2755	2227	1059	2361	1953	1479			NCU02025	3352	3003	2856	2296	3042	3384	3369	2657	3378	3240	2208	2537			NCU02025	3160	3031	2785	4306	4627
[truncated: 7,954 more rows]
[truncated: 16 more columns]
