# Supplementary material for: Secondary Metabolism Gene Clusters Exhibit Increasingly Dynamic and Differential Expression during Asexual Growth, Conidiation, and Sexual Development in Neurospora crassa
Source: mSystems. 2022 May 31;7(3):e00232-22. doi: 10.1128/msystems.00232-22 (PMC9239088; doi:10.1128/msystems.00232-22)
Supplement: TABLE S3 [file msystems.00232-22-s0004.xlsx]

## Sheet: Sheet1
Supplemental table S3: pairwise correlation R (-1, 1) between SMCs under 6 experimental settings shown in Fig. 1. and among genes in each SMCs under 6 experimental settings (all under constant light).
asexual growth on Bird medium at 25C (R>0.95, p<0.05)
	SMC1	SMC2	SMC3	SMC4	SMC5	SMC6	SMC7	SMC8	SMC9	SMC10	SMC11	SMC12	SMC13	SMC14	SMC15	SMC16	SMC17	SMC18	SMC19	SMC20
SMC1	1	0.83	0.39	1	0.46	0.84	0.97	0.92	0.69	0.99	0.65	0.9	0.82	0.96	0.93	0.88	0.82	0.69	1	0.93
SMC2	0.83	1	0.81	0.81	0.48	0.91	0.76	0.98	0.18	0.76	0.66	0.53	0.59	0.9	0.98	0.53	0.9	0.39	0.88	0.8
SMC3	0.39	0.81	1	0.35	0.57	0.77	0.24	0.7	-0.32	0.3	0.64	0.07	0.03	0.61	0.7	-0.06	0.78	-0.2	0.47	0.51
SMC4	1	0.81	0.35	1	0.43	0.81	0.98	0.9	0.72	0.99	0.63	0.91	0.84	0.94	0.91	0.9	0.79	0.72	0.99	0.92
SMC5	0.46	0.48	0.57	0.43	1	0.78	0.24	0.47	0.3	0.51	0.97	0.54	-0.13	0.67	0.51	0.07	0.8	-0.29	0.46	0.76
SMC6	0.84	0.91	0.77	0.81	0.78	1	0.7	0.92	0.35	0.81	0.91	0.69	0.42	0.96	0.93	0.48	1	0.21	0.87	0.94
SMC7	0.97	0.76	0.24	0.98	0.24	0.7	1	0.86	0.71	0.95	0.45	0.86	0.93	0.86	0.86	0.96	0.67	0.85	0.96	0.81
SMC8	0.92	0.98	0.7	0.9	0.47	0.92	0.86	1	0.35	0.86	0.66	0.67	0.7	0.95	1	0.67	0.9	0.52	0.95	0.86
SMC9	0.69	0.18	-0.32	0.72	0.3	0.35	0.71	0.35	1	0.78	0.39	0.92	0.62	0.54	0.38	0.83	0.33	0.65	0.61	0.65
SMC10	0.99	0.76	0.3	0.99	0.51	0.81	0.95	0.86	0.78	1	0.68	0.95	0.79	0.94	0.88	0.89	0.8	0.68	0.97	0.94
SMC11	0.65	0.66	0.64	0.63	0.97	0.91	0.45	0.66	0.39	0.68	1	0.66	0.11	0.83	0.7	0.27	0.92	-0.08	0.66	0.89
SMC12	0.9	0.53	0.07	0.91	0.54	0.69	0.86	0.67	0.92	0.95	0.66	1	0.68	0.83	0.7	0.86	0.67	0.62	0.85	0.89
SMC13	0.82	0.59	0.03	0.84	-0.13	0.42	0.93	0.7	0.62	0.79	0.11	0.68	1	0.63	0.69	0.95	0.39	0.97	0.81	0.55
SMC14	0.96	0.9	0.61	0.94	0.67	0.96	0.86	0.95	0.54	0.94	0.83	0.83	0.63	1	0.96	0.7	0.95	0.46	0.96	0.98
SMC15	0.93	0.98	0.7	0.91	0.51	0.93	0.86	1	0.38	0.88	0.7	0.7	0.69	0.96	1	0.67	0.92	0.5	0.96	0.89
SMC16	0.88	0.53	-0.06	0.9	0.07	0.48	0.96	0.67	0.83	0.89	0.27	0.86	0.95	0.7	0.67	1	0.45	0.93	0.85	0.68
SMC17	0.82	0.9	0.78	0.79	0.8	1	0.67	0.9	0.33	0.8	0.92	0.67	0.39	0.95	0.92	0.45	1	0.18	0.85	0.93
SMC18	0.69	0.39	-0.2	0.72	-0.29	0.21	0.85	0.52	0.65	0.68	-0.08	0.62	0.97	0.46	0.5	0.93	0.18	1	0.67	0.39
SMC19	1	0.88	0.47	0.99	0.46	0.87	0.96	0.95	0.61	0.97	0.66	0.85	0.81	0.96	0.96	0.85	0.85	0.67	1	0.92
SMC20	0.93	0.8	0.51	0.92	0.76	0.94	0.81	0.86	0.65	0.94	0.89	0.89	0.55	0.98	0.89	0.68	0.93	0.39	0.92	1
asexual growth on Bird medium at 37C (R>0.95, p<0.05)
	SMC1	SMC2	SMC3	SMC4	SMC5	SMC6	SMC7	SMC8	SMC9	SMC10	SMC11	SMC12	SMC13	SMC14	SMC15	SMC16	SMC17	SMC18	SMC19	SMC20
SMC1	1	-0.73	0.61	0.96	0.83	0.85	0.82	0.67	-0.62	0.39	0.77	0.97	0.61	0.76	0.82	0.14	0.95	-1	-0.61	0.99
SMC2	-0.73	1	0.1	-0.51	-0.29	-0.34	-0.52	-0.03	0.98	0.06	-0.14	-0.59	0.09	-0.11	-0.22	0.53	-0.49	0.79	0.99	-0.75
SMC3	0.61	0.1	1	0.81	0.88	0.85	0.61	0.94	0.24	0.66	0.96	0.73	0.99	0.98	0.94	0.79	0.81	-0.54	0.25	0.57
SMC4	0.96	-0.51	0.81	1	0.94	0.95	0.84	0.84	-0.38	0.54	0.91	0.98	0.8	0.9	0.95	0.36	0.99	-0.93	-0.37	0.94
SMC5	0.83	-0.29	0.88	0.94	1	1	0.91	0.97	-0.13	0.79	0.97	0.94	0.85	0.91	0.98	0.42	0.9	-0.78	-0.17	0.85
SMC6	0.85	-0.34	0.85	0.95	1	1	0.93	0.95	-0.18	0.78	0.96	0.96	0.82	0.9	0.97	0.37	0.9	-0.8	-0.22	0.87
SMC7	0.82	-0.52	0.61	0.84	0.91	0.93	1	0.82	-0.35	0.81	0.79	0.92	0.56	0.67	0.82	0.01	0.77	-0.79	-0.44	0.88
SMC8	0.67	-0.03	0.94	0.84	0.97	0.95	0.82	1	0.14	0.85	0.98	0.82	0.91	0.92	0.96	0.57	0.8	-0.6	0.09	0.68
SMC9	-0.62	0.98	0.24	-0.38	-0.13	-0.18	-0.35	0.14	1	0.24	0.02	-0.45	0.23	0.03	-0.06	0.59	-0.37	0.69	0.98	-0.63
SMC10	0.39	0.06	0.66	0.54	0.79	0.78	0.81	0.85	0.24	1	0.73	0.61	0.58	0.58	0.7	0.22	0.44	-0.32	0.11	0.47
SMC11	0.77	-0.14	0.96	0.91	0.97	0.96	0.79	0.98	0.02	0.73	1	0.88	0.95	0.98	1	0.61	0.9	-0.71	0.01	0.75
SMC12	0.97	-0.59	0.73	0.98	0.94	0.96	0.92	0.82	-0.45	0.61	0.88	1	0.71	0.83	0.91	0.21	0.95	-0.94	-0.47	0.98
SMC13	0.61	0.09	0.99	0.8	0.85	0.82	0.56	0.91	0.23	0.58	0.95	0.71	1	0.98	0.93	0.83	0.82	-0.54	0.26	0.56
SMC14	0.76	-0.11	0.98	0.9	0.91	0.9	0.67	0.92	0.03	0.58	0.98	0.83	0.98	1	0.98	0.72	0.92	-0.7	0.05	0.71
SMC15	0.82	-0.22	0.94	0.95	0.98	0.97	0.82	0.96	-0.06	0.7	1	0.91	0.93	0.98	1	0.57	0.93	-0.76	-0.07	0.8
SMC16	0.14	0.53	0.79	0.36	0.42	0.37	0.01	0.57	0.59	0.22	0.61	0.21	0.83	0.72	0.57	1	0.43	-0.06	0.67	0.03
SMC17	0.95	-0.49	0.81	0.99	0.9	0.9	0.77	0.8	-0.37	0.44	0.9	0.95	0.82	0.92	0.93	0.43	1	-0.93	-0.34	0.92
SMC18	-1	0.79	-0.54	-0.93	-0.78	-0.8	-0.79	-0.6	0.69	-0.32	-0.71	-0.94	-0.54	-0.7	-0.76	-0.06	-0.93	1	0.67	-0.98
SMC19	-0.61	0.99	0.25	-0.37	-0.17	-0.22	-0.44	0.09	0.98	0.11	0.01	-0.47	0.26	0.05	-0.07	0.67	-0.34	0.67	1	-0.65
SMC20	0.99	-0.75	0.57	0.94	0.85	0.87	0.88	0.68	-0.63	0.47	0.75	0.98	0.56	0.71	0.8	0.03	0.92	-0.98	-0.65	1
asexual growth on Maple sap medium at 25C (R>0.95, p<0.05)
	SMC1	SMC2	SMC3	SMC4	SMC5	SMC6	SMC7	SMC8	SMC9	SMC10	SMC11	SMC12	SMC13	SMC14	SMC15	SMC16	SMC17	SMC18	SMC19	SMC20
SMC1	1	0.73	-0.68	0.51	-0.26	0.92	0.64	0.73	0.63	0.93	-0.36	0.31	0.26	0.94	0.75	0.7	0.68	0.86	0.91	0.4
SMC2	0.73	1	-0.39	0.72	-0.68	0.49	0.97	0.98	0.98	0.78	-0.7	0.17	-0.12	0.92	0.68	0.94	0.39	0.48	0.75	0.79
SMC3	-0.68	-0.39	1	0.23	0.52	-0.47	-0.15	-0.25	-0.19	-0.86	0.63	0.45	0.35	-0.56	-0.03	-0.14	0.01	-0.95	-0.32	0.24
SMC4	0.51	0.72	0.23	1	-0.04	0.53	0.86	0.84	0.82	0.31	-0.03	0.78	0.5	0.67	0.92	0.91	0.76	0.01	0.8	0.96
SMC5	-0.26	-0.68	0.52	-0.04	1	0.14	-0.53	-0.52	-0.6	-0.56	0.99	0.59	0.81	-0.47	0.08	-0.41	0.4	-0.36	-0.06	-0.25
SMC6	0.92	0.49	-0.47	0.53	0.14	1	0.46	0.55	0.41	0.72	0.04	0.57	0.61	0.78	0.81	0.57	0.87	0.72	0.92	0.33
SMC7	0.64	0.97	-0.15	0.86	-0.53	0.46	1	0.99	1	0.62	-0.53	0.37	0.05	0.86	0.78	0.99	0.49	0.28	0.77	0.92
SMC8	0.73	0.98	-0.25	0.84	-0.52	0.55	0.99	1	0.99	0.7	-0.54	0.36	0.07	0.92	0.8	0.99	0.54	0.4	0.82	0.88
SMC9	0.63	0.98	-0.19	0.82	-0.6	0.41	1	0.99	1	0.63	-0.6	0.28	-0.05	0.85	0.72	0.97	0.41	0.3	0.72	0.89
SMC10	0.93	0.78	-0.86	0.31	-0.56	0.72	0.62	0.7	0.63	1	-0.65	-0.05	-0.11	0.91	0.5	0.62	0.37	0.93	0.73	0.28
SMC11	-0.36	-0.7	0.63	-0.03	0.99	0.04	-0.53	-0.54	-0.6	-0.65	1	0.59	0.78	-0.53	0.04	-0.41	0.35	-0.48	-0.13	-0.22
SMC12	0.31	0.17	0.45	0.78	0.59	0.57	0.37	0.36	0.28	-0.05	0.59	1	0.92	0.29	0.82	0.49	0.9	-0.15	0.65	0.6
SMC13	0.26	-0.12	0.35	0.5	0.81	0.61	0.05	0.07	-0.05	-0.11	0.78	0.92	1	0.12	0.65	0.19	0.86	-0.06	0.53	0.26
SMC14	0.94	0.92	-0.56	0.67	-0.47	0.78	0.86	0.92	0.85	0.91	-0.53	0.29	0.12	1	0.79	0.88	0.61	0.72	0.91	0.64
SMC15	0.75	0.68	-0.03	0.92	0.08	0.81	0.78	0.8	0.72	0.5	0.04	0.82	0.65	0.79	1	0.86	0.93	0.31	0.95	0.8
SMC16	0.7	0.94	-0.14	0.91	-0.41	0.57	0.99	0.99	0.97	0.62	-0.41	0.49	0.19	0.88	0.86	1	0.62	0.31	0.85	0.93
SMC17	0.68	0.39	0.01	0.76	0.4	0.87	0.49	0.54	0.41	0.37	0.35	0.9	0.86	0.61	0.93	0.62	1	0.3	0.89	0.55
SMC18	0.86	0.48	-0.95	0.01	-0.36	0.72	0.28	0.4	0.3	0.93	-0.48	-0.15	-0.06	0.72	0.31	0.31	0.3	1	0.58	-0.07
SMC19	0.91	0.75	-0.32	0.8	-0.06	0.92	0.77	0.82	0.72	0.73	-0.13	0.65	0.53	0.91	0.95	0.85	0.89	0.58	1	0.67
SMC20	0.4	0.79	0.24	0.96	-0.25	0.33	0.92	0.88	0.89	0.28	-0.22	0.6	0.26	0.64	0.8	0.93	0.55	-0.07	0.67	1
asexual growth on PDA at 25C (R>0.95, p<0.05)
	SMC1	SMC2	SMC3	SMC4	SMC5	SMC6	SMC7	SMC8	SMC9	SMC10	SMC11	SMC12	SMC13	SMC14	SMC15	SMC16	SMC17	SMC18	SMC19	SMC20
SMC1	1	0.16	0.71	0.72	-0.72	1	1	0.59	0.88	0.96	0.11	0.8	-0.19	0.97	0.73	-0.93	1	0.99	0.34	0.99
SMC2	0.16	1	0.78	0.71	0.57	0.11	0.23	0.8	0.18	0.38	1	0.12	0.86	0.38	0.79	0.21	0.11	0.05	0.98	0.03
SMC3	0.71	0.78	1	0.98	-0.05	0.67	0.76	0.83	0.56	0.86	0.75	0.67	0.4	0.86	0.99	-0.42	0.68	0.64	0.89	0.62
SMC4	0.72	0.71	0.98	1	-0.13	0.67	0.77	0.72	0.49	0.88	0.67	0.78	0.27	0.85	0.95	-0.47	0.7	0.67	0.83	0.65
SMC5	-0.72	0.57	-0.05	-0.13	1	-0.75	-0.67	0.1	-0.57	-0.55	0.61	-0.62	0.78	-0.54	-0.06	0.93	-0.75	-0.79	0.4	-0.8
SMC6	1	0.11	0.67	0.67	-0.75	1	0.99	0.57	0.9	0.95	0.06	0.77	-0.21	0.96	0.7	-0.94	1	0.99	0.3	0.99
SMC7	1	0.23	0.76	0.77	-0.67	0.99	1	0.63	0.86	0.98	0.18	0.81	-0.13	0.99	0.78	-0.9	0.99	0.98	0.42	0.98
SMC8	0.59	0.8	0.83	0.72	0.1	0.57	0.63	1	0.72	0.68	0.78	0.23	0.68	0.72	0.91	-0.26	0.54	0.48	0.86	0.48
SMC9	0.88	0.18	0.56	0.49	-0.57	0.9	0.86	0.72	1	0.79	0.14	0.41	0.06	0.84	0.66	-0.77	0.86	0.84	0.32	0.85
SMC10	0.96	0.38	0.86	0.88	-0.55	0.95	0.98	0.68	0.79	1	0.32	0.85	-0.03	1	0.86	-0.82	0.96	0.94	0.55	0.93
SMC11	0.11	1	0.75	0.67	0.61	0.06	0.18	0.78	0.14	0.32	1	0.06	0.88	0.33	0.75	0.27	0.06	0	0.97	-0.02
SMC12	0.8	0.12	0.67	0.78	-0.62	0.77	0.81	0.23	0.41	0.85	0.06	1	-0.4	0.8	0.59	-0.78	0.81	0.83	0.29	0.81
SMC13	-0.19	0.86	0.4	0.27	0.78	-0.21	-0.13	0.68	0.06	-0.03	0.88	-0.4	1	0.01	0.47	0.53	-0.24	-0.31	0.76	-0.31
SMC14	0.97	0.38	0.86	0.85	-0.54	0.96	0.99	0.72	0.84	1	0.33	0.8	0.01	1	0.87	-0.82	0.96	0.94	0.55	0.93
SMC15	0.73	0.79	0.99	0.95	-0.06	0.7	0.78	0.91	0.66	0.86	0.75	0.59	0.47	0.87	1	-0.43	0.7	0.65	0.89	0.64
SMC16	-0.93	0.21	-0.42	-0.47	0.93	-0.94	-0.9	-0.26	-0.77	-0.82	0.27	-0.78	0.53	-0.82	-0.43	1	-0.95	-0.96	0.02	-0.97
SMC17	1	0.11	0.68	0.7	-0.75	1	0.99	0.54	0.86	0.96	0.06	0.81	-0.24	0.96	0.7	-0.95	1	1	0.3	1
SMC18	0.99	0.05	0.64	0.67	-0.79	0.99	0.98	0.48	0.84	0.94	0	0.83	-0.31	0.94	0.65	-0.96	1	1	0.24	1
SMC19	0.34	0.98	0.89	0.83	0.4	0.3	0.42	0.86	0.32	0.55	0.97	0.29	0.76	0.55	0.89	0.02	0.3	0.24	1	0.22
SMC20	0.99	0.03	0.62	0.65	-0.8	0.99	0.98	0.48	0.85	0.93	-0.02	0.81	-0.31	0.93	0.64	-0.97	1	1	0.22	1
Conidiation on Volger's medium at 20C (R=1, p<0.01)
	SMC1	SMC2	SMC3	SMC4	SMC5	SMC6	SMC7	SMC8	SMC9	SMC10	SMC11	SMC12	SMC13	SMC14	SMC15	SMC16	SMC17	SMC18	SMC19	SMC20
SMC1	1	-0.93	1	-0.95	-0.91	-0.99	-0.77	-0.87	-0.16	-0.99	0.99	-0.72	-0.79	-0.98	0.34	-0.93	-1	-0.66	-0.89	-0.59
SMC2	-0.93	1	-0.94	1	1	0.97	0.48	0.99	0.51	0.87	-0.85	0.93	0.5	0.99	0.03	0.72	0.95	0.33	1	0.25
SMC3	1	-0.94	1	-0.96	-0.93	-1	-0.75	-0.89	-0.19	-0.99	0.98	-0.74	-0.77	-0.98	0.31	-0.91	-1	-0.63	-0.91	-0.56
SMC4	-0.95	1	-0.96	1	0.99	0.98	0.54	0.98	0.45	0.9	-0.88	0.9	0.56	0.99	-0.04	0.76	0.97	0.39	0.99	0.31
SMC5	-0.91	1	-0.93	0.99	1	0.96	0.45	1	0.55	0.85	-0.83	0.94	0.47	0.98	0.07	0.69	0.94	0.3	1	0.21
SMC6	-0.99	0.97	-1	0.98	0.96	1	0.68	0.93	0.28	0.96	-0.95	0.8	0.7	1	-0.22	0.87	1	0.56	0.94	0.48
SMC7	-0.77	0.48	-0.75	0.54	0.45	0.68	1	0.36	-0.51	0.85	-0.87	0.11	1	0.62	-0.86	0.95	0.73	0.99	0.41	0.97
SMC8	-0.87	0.99	-0.89	0.98	1	0.93	0.36	1	0.62	0.79	-0.77	0.97	0.38	0.95	0.16	0.62	0.9	0.2	1	0.12
SMC9	-0.16	0.51	-0.19	0.45	0.55	0.28	-0.51	0.62	1	0.02	0.02	0.8	-0.48	0.36	0.87	-0.23	0.22	-0.64	0.58	-0.7
SMC10	-0.99	0.87	-0.99	0.9	0.85	0.96	0.85	0.79	0.02	1	-1	0.62	0.87	0.94	-0.47	0.97	0.98	0.76	0.82	0.7
SMC11	0.99	-0.85	0.98	-0.88	-0.83	-0.95	-0.87	-0.77	0.02	-1	1	-0.59	-0.88	-0.93	0.5	-0.98	-0.97	-0.78	-0.8	-0.72
SMC12	-0.72	0.93	-0.74	0.9	0.94	0.8	0.11	0.97	0.8	0.62	-0.59	1	0.14	0.85	0.41	0.4	0.77	-0.05	0.95	-0.14
SMC13	-0.79	0.5	-0.77	0.56	0.47	0.7	1	0.38	-0.48	0.87	-0.88	0.14	1	0.65	-0.85	0.96	0.74	0.98	0.43	0.96
SMC14	-0.98	0.99	-0.98	0.99	0.98	1	0.62	0.95	0.36	0.94	-0.93	0.85	0.65	1	-0.14	0.83	0.99	0.49	0.97	0.41
SMC15	0.34	0.03	0.31	-0.04	0.07	-0.22	-0.86	0.16	0.87	-0.47	0.5	0.41	-0.85	-0.14	1	-0.67	-0.28	-0.93	0.11	-0.96
SMC16	-0.93	0.72	-0.91	0.76	0.69	0.87	0.95	0.62	-0.23	0.97	-0.98	0.4	0.96	0.83	-0.67	1	0.9	0.89	0.66	0.85
SMC17	-1	0.95	-1	0.97	0.94	1	0.73	0.9	0.22	0.98	-0.97	0.77	0.74	0.99	-0.28	0.9	1	0.61	0.92	0.53
SMC18	-0.66	0.33	-0.63	0.39	0.3	0.56	0.99	0.2	-0.64	0.76	-0.78	-0.05	0.98	0.49	-0.93	0.89	0.61	1	0.25	1
SMC19	-0.89	1	-0.91	0.99	1	0.94	0.41	1	0.58	0.82	-0.8	0.95	0.43	0.97	0.11	0.66	0.92	0.25	1	0.17
SMC20	-0.59	0.25	-0.56	0.31	0.21	0.48	0.97	0.12	-0.7	0.7	-0.72	-0.14	0.96	0.41	-0.96	0.85	0.53	1	0.17	1
Sex reproduction on Synthetic crossing medium at 25C (R>0.71, p<0.05)
	SMC1	SMC2	SMC3	SMC4	SMC5	SMC6	SMC7	SMC8	SMC9	SMC10	SMC11	SMC12	SMC13	SMC14	SMC15	SMC16	SMC17	SMC18	SMC19	SMC20
SMC1	1	-0.38	-0.41	0.49	-0.01	0.51	-0.04	-0.14	-0.49	0.58	0.61	0.21	0.78	0.42	0.28	0.59	-0.21	-0.27	0.66	-0.51
SMC2	-0.38	1	0.2	-0.01	0.38	0.39	0.29	-0.27	0.57	-0.7	0.07	0.17	-0.12	0.03	-0.2	-0.35	0.8	0.96	0.18	0.97
SMC3	-0.41	0.2	1	0.26	0.41	-0.1	0.63	0.43	0.81	-0.06	0.1	0.25	-0.67	0.22	0.52	-0.31	0.17	0.05	-0.11	0.2
SMC4	0.49	-0.01	0.26	1	0.75	0.5	0.76	-0.37	0.02	0.53	0.93	0.7	0.34	0.92	0.54	0.59	0.47	-0.12	0.71	-0.22
SMC5	-0.01	0.38	0.41	0.75	1	0.3	0.81	-0.46	0.29	-0.09	0.63	0.63	-0.01	0.55	0.23	0.25	0.71	0.29	0.3	0.25
SMC6	0.51	0.39	-0.1	0.5	0.3	1	0.22	-0.42	0.1	-0.03	0.61	0.19	0.3	0.45	0.06	0.11	0.51	0.4	0.62	0.3
SMC7	-0.04	0.29	0.63	0.76	0.81	0.22	1	-0.32	0.31	0.14	0.73	0.87	-0.05	0.74	0.31	0.41	0.6	0.17	0.34	0.14
SMC8	-0.14	-0.27	0.43	-0.37	-0.46	-0.42	-0.32	1	0.47	0.13	-0.5	-0.51	-0.41	-0.35	0.55	-0.55	-0.63	-0.33	-0.21	-0.19
SMC9	-0.49	0.57	0.81	0.02	0.29	0.1	0.31	0.47	1	-0.39	-0.14	-0.11	-0.66	-0.02	0.43	-0.7	0.34	0.42	-0.03	0.59
SMC10	0.58	-0.7	-0.06	0.53	-0.09	-0.03	0.14	0.13	-0.39	1	0.47	0.25	0.42	0.62	0.6	0.6	-0.33	-0.79	0.51	-0.84
SMC11	0.61	0.07	0.1	0.93	0.63	0.61	0.73	-0.5	-0.14	0.47	1	0.81	0.53	0.91	0.33	0.73	0.48	0.02	0.77	-0.15
SMC12	0.21	0.17	0.25	0.7	0.63	0.19	0.87	-0.51	-0.11	0.25	0.81	1	0.36	0.74	0.09	0.75	0.48	0.15	0.44	0
SMC13	0.78	-0.12	-0.67	0.34	-0.01	0.3	-0.05	-0.41	-0.66	0.42	0.53	0.36	1	0.4	0	0.73	0.03	-0.02	0.68	-0.29
SMC14	0.42	0.03	0.22	0.92	0.55	0.45	0.74	-0.35	-0.02	0.62	0.91	0.74	0.4	1	0.51	0.63	0.49	-0.12	0.8	-0.19
SMC15	0.28	-0.2	0.52	0.54	0.23	0.06	0.31	0.55	0.43	0.6	0.33	0.09	0	0.51	1	-0.02	-0.08	-0.37	0.52	-0.33
SMC16	0.59	-0.35	-0.31	0.59	0.25	0.11	0.41	-0.55	-0.7	0.6	0.73	0.75	0.73	0.63	-0.02	1	0.06	-0.29	0.46	-0.51
SMC17	-0.21	0.8	0.17	0.47	0.71	0.51	0.6	-0.63	0.34	-0.33	0.48	0.48	0.03	0.49	-0.08	0.06	1	0.68	0.4	0.68
SMC18	-0.27	0.96	0.05	-0.12	0.29	0.4	0.17	-0.33	0.42	-0.79	0.02	0.15	-0.02	-0.12	-0.37	-0.29	0.68	1	0.09	0.95
SMC19	0.66	0.18	-0.11	0.71	0.3	0.62	0.34	-0.21	-0.03	0.51	0.77	0.44	0.68	0.8	0.52	0.46	0.4	0.09	1	-0.06
SMC20	-0.51	0.97	0.2	-0.22	0.25	0.3	0.14	-0.19	0.59	-0.84	-0.15	0	-0.29	-0.19	-0.33	-0.51	0.68	0.95	-0.06	1
Bird 25C (conidial germination and asexual growth) (R>0.95, p<0.05)
#1	NCU00587	NCU00586	NCU00585	NCU00584	NCU00583		#2	NCU03016	NCU03015	NCU03014	NCU03013	NCU03011	NCU03010	NCU03009	NCU03008	NCU03007	NCU03006	NCU03004	NCU03003	NCU03001	NCU03000		#3	NCU16468	NCU02926	NCU02925	NCU02923	NCU02922	NCU02920	NCU02919	NCU02918	NCU02917	NCU02916	NCU02915	NCU02914	NCU02913				#4	NCU08402	NCU08403	NCU16586	NCU08404	NCU08406	NCU08407	NCU16587	NCU08408	NCU08409
NCU00587	1	0.78	0.32	0.93	-0.95		NCU03016	1	-0.91	-0.28	0.02	0.98	0.88	-0.77	-0.34	-0.54	-0.89	-0.78	-0.7	-0.17	-0.48		NCU16468	1	0.84	0.82	0.37	0.25	0.6	-0.66	-0.71	-0.36	0.81	-0.24	0.77	0.57				NCU08402	1	0.96	-0.88	-0.13	0.33	-0.08	-0.21	0.47	0.47
NCU00586	0.78	1	0.84	0.94	-0.57		NCU03015	-0.91	1	0.59	0.35	-0.82	-0.77	0.87	0.68	0.83	0.99	0.95	0.63	-0.11	0.12		NCU02926	0.84	1	0.52	-0.01	-0.29	0.07	-0.54	-0.65	-0.74	0.94	-0.53	0.36	0.09				NCU08403	0.96	1	-0.82	-0.24	0.39	0.12	-0.28	0.54	0.23
NCU00585	0.32	0.84	1	0.63	-0.05		NCU03014	-0.28	0.59	1	0.95	-0.18	-0.45	0.29	0.63	0.7	0.67	0.56	-0.19	-0.86	-0.71		NCU02925	0.82	0.52	1	0.83	0.62	0.77	-0.91	-0.89	0.18	0.68	0.36	0.97	0.88				NCU16586	-0.88	-0.82	1	0.48	-0.68	0.45	0.59	0	-0.59
NCU00584	0.93	0.94	0.63	1	-0.77		NCU03013	0.02	0.35	0.95	1	0.13	-0.16	0.12	0.62	0.61	0.43	0.38	-0.36	-0.92	-0.89		NCU02923	0.37	-0.01	0.83	1	0.85	0.76	-0.79	-0.7	0.68	0.26	0.81	0.86	0.92				NCU08404	-0.13	-0.24	0.48	1	-0.97	0.26	0.99	0.53	0.15
NCU00583	-0.95	-0.57	-0.05	-0.77	1		NCU03011	0.98	-0.82	-0.18	0.13	1	0.91	-0.65	-0.16	-0.38	-0.81	-0.66	-0.63	-0.22	-0.56		NCU02922	0.25	-0.29	0.62	0.85	1	0.91	-0.4	-0.29	0.8	-0.14	0.71	0.78	0.92				NCU08406	0.33	0.39	-0.68	-0.97	1	-0.39	-0.99	-0.49	0.07
							NCU03010	0.88	-0.77	-0.45	-0.16	0.91	1	-0.42	-0.1	-0.33	-0.83	-0.55	-0.28	0.17	-0.25		NCU02920	0.6	0.07	0.77	0.76	0.91	1	-0.48	-0.41	0.48	0.13	0.4	0.91	0.95				NCU08407	-0.08	0.12	0.45	0.26	-0.39	1	0.39	0.74	-0.81
							NCU03009	-0.77	0.87	0.29	0.12	-0.65	-0.42	1	0.79	0.85	0.79	0.95	0.88	0.23	0.28		NCU02919	-0.66	-0.54	-0.91	-0.79	-0.4	-0.48	1	0.99	-0.13	-0.77	-0.44	-0.79	-0.69				NCU16587	-0.21	-0.28	0.59	0.99	-0.99	0.39	1	0.57	-0.01
							NCU03008	-0.34	0.68	0.63	0.62	-0.16	-0.1	0.79	1	0.97	0.63	0.85	0.46	-0.26	-0.35		NCU02918	-0.71	-0.65	-0.89	-0.7	-0.29	-0.41	0.99	1	0.01	-0.86	-0.3	-0.75	-0.61				NCU08408	0.47	0.54	0	0.53	-0.49	0.74	0.57	1	-0.21
							NCU03007	-0.54	0.83	0.7	0.61	-0.38	-0.33	0.85	0.97	1	0.8	0.94	0.51	-0.28	-0.26		NCU02917	-0.36	-0.74	0.18	0.68	0.8	0.48	-0.13	0.01	1	-0.52	0.92	0.32	0.57				NCU08409	0.47	0.23	-0.59	0.15	0.07	-0.81	-0.01	-0.21	1
							NCU03006	-0.89	0.99	0.67	0.43	-0.81	-0.83	0.79	0.63	0.8	1	0.91	0.51	-0.24	0.03		NCU02916	0.81	0.94	0.68	0.26	-0.14	0.13	-0.77	-0.86	-0.52	1	-0.22	0.5	0.25				NCU16588	0.57	0.73	-0.21	0.08	-0.06	0.77	0.14	0.88	-0.38
							NCU03004	-0.78	0.95	0.56	0.38	-0.66	-0.55	0.95	0.85	0.94	0.91	1	0.71	-0.06	0.05		NCU02915	-0.24	-0.53	0.36	0.81	0.71	0.4	-0.44	-0.3	0.92	-0.22	1	0.4	0.59				NCU08410	0.33	0.52	0.05	0.13	-0.17	0.91	0.23	0.86	-0.6
							NCU03003	-0.7	0.63	-0.19	-0.36	-0.63	-0.28	0.88	0.46	0.51	0.51	0.71	1	0.66	0.67		NCU02914	0.77	0.36	0.97	0.86	0.78	0.91	-0.79	-0.75	0.32	0.5	0.4	1	0.96
							NCU03001	-0.17	-0.11	-0.86	-0.92	-0.22	0.17	0.23	-0.26	-0.28	-0.24	-0.06	0.66	1	0.9		NCU02913	0.57	0.09	0.88	0.92	0.92	0.95	-0.69	-0.61	0.57	0.25	0.59	0.96	1
							NCU03000	-0.48	0.12	-0.71	-0.89	-0.56	-0.25	0.28	-0.35	-0.26	0.03	0.05	0.67	0.9	1
MSM 25C (conidial germination and asexual growth) (R>0.95, p<0.05)
#1	NCU00587	NCU00586	NCU00585	NCU00584	NCU00583		#2	NCU03016	NCU03015	NCU03014	NCU03013	NCU03011	NCU03010	NCU03009	NCU03008	NCU03007	NCU03006	NCU03004	NCU03003	NCU03001	NCU03000		#3	NCU16468	NCU02926	NCU02925	NCU02924	NCU02923	NCU02922	NCU02921	NCU02920	NCU02919	NCU02918	NCU02917	NCU02916	NCU02915	NCU02914	NCU02913		#4	NCU08402	NCU08403	NCU16586	NCU08404	NCU08405	NCU08406	NCU08407	NCU16587	NCU08408
NCU00587	1	0.17	0.41	0.51	-0.27		NCU03016	1	-0.69	0.26	0.83	0.75	0.06	-0.39	0.41	0.75	-0.94	-0.68	0.47	0.93	0.89		NCU16468	1	0.57	-0.5	-0.26	0.25	0.26	-0.86	-0.77	-0.44	-0.57	0.63	0.69	-0.01	-0.08	0.62		NCU08402	1	0.48	0.69	0.99	0	-0.89	-0.99	-0.97	-0.02
NCU00586	0.17	1	0.2	-0.46	0.91		NCU03015	-0.69	1	0.51	-0.21	-0.05	-0.76	-0.39	-0.46	-0.05	0.66	-0.06	-0.55	-0.91	-0.54		NCU02926	0.57	1	0.12	0.59	0.93	0.92	-0.87	-0.83	0.1	0.08	-0.02	0.07	-0.28	0.36	0.76		NCU08403	0.48	1	0.92	0.52	0	-0.34	-0.36	-0.27	0.68
NCU00585	0.41	0.2	1	0.73	-0.02		NCU03014	0.26	0.51	1	0.73	0.83	-0.95	-0.98	-0.2	0.83	-0.2	-0.89	-0.24	-0.12	0.37		NCU02925	-0.5	0.12	1	0.83	0.46	0.48	0.05	-0.15	0.99	1	-0.12	-0.97	0.51	0.9	0.37		NCU16586	0.69	0.92	1	0.75	0.27	-0.43	-0.61	-0.5	0.68
NCU00584	0.51	-0.46	0.73	1	-0.7		NCU03013	0.83	-0.21	0.73	1	0.94	-0.48	-0.79	0	0.96	-0.68	-0.94	0.03	0.58	0.9		NCU02924	-0.26	0.59	0.83	1	0.85	0.85	-0.26	-0.37	0.78	0.82	-0.37	-0.75	0.04	0.77	0.5		NCU08404	0.99	0.52	0.75	1	0.1	-0.83	-0.98	-0.94	0.09
NCU00583	-0.27	0.91	-0.02	-0.7	1		NCU03011	0.75	-0.05	0.83	0.94	1	-0.6	-0.9	0.2	1	-0.71	-0.99	0.2	0.45	0.71		NCU02923	0.25	0.93	0.46	0.85	1	1	-0.68	-0.7	0.42	0.42	-0.21	-0.3	-0.19	0.57	0.71		NCU08405	0	0	0.27	0.1	1	0.45	-0.03	0.1	0.62
							NCU03010	0.06	-0.76	-0.95	-0.48	-0.6	1	0.89	0.35	-0.6	-0.11	0.69	0.42	0.43	-0.09		NCU02922	0.26	0.92	0.48	0.85	1	1	-0.7	-0.73	0.45	0.45	-0.16	-0.32	-0.14	0.61	0.75		NCU08406	-0.89	-0.34	-0.43	-0.83	0.45	1	0.88	0.93	0.37
							NCU03009	-0.39	-0.39	-0.98	-0.79	-0.9	0.89	1	0.04	-0.9	0.36	0.94	0.08	-0.02	-0.44		NCU02921	-0.86	-0.87	0.05	-0.26	-0.68	-0.7	1	0.97	0.01	0.13	-0.46	-0.28	-0.05	-0.34	-0.89		NCU08407	-0.99	-0.36	-0.61	-0.98	-0.03	0.88	1	0.99	0.1
							NCU03008	0.41	-0.46	-0.2	0	0.2	0.35	0.04	1	0.15	-0.69	-0.06	0.99	0.46	-0.04		NCU02920	-0.77	-0.83	-0.15	-0.37	-0.7	-0.73	0.97	1	-0.2	-0.07	-0.53	-0.09	-0.24	-0.54	-0.97		NCU16587	-0.97	-0.27	-0.5	-0.94	0.1	0.93	0.99	1	0.24
							NCU03007	0.75	-0.05	0.83	0.96	1	-0.6	-0.9	0.15	1	-0.7	-0.99	0.16	0.45	0.74		NCU02919	-0.44	0.1	0.99	0.78	0.42	0.45	0.01	-0.2	1	0.98	0	-0.95	0.6	0.93	0.42		NCU08408	-0.02	0.68	0.68	0.09	0.62	0.37	0.1	0.24	1
							NCU03006	-0.94	0.66	-0.2	-0.68	-0.71	-0.11	0.36	-0.69	-0.7	1	0.61	-0.73	-0.87	-0.68		NCU02918	-0.57	0.08	1	0.82	0.42	0.45	0.13	-0.07	0.98	1	-0.19	-0.99	0.46	0.86	0.29		NCU08409	0.03	-0.8	-0.51	0.01	0.37	0.05	-0.16	-0.19	-0.5
							NCU03004	-0.68	-0.06	-0.89	-0.94	-0.99	0.69	0.94	-0.06	-0.99	0.61	1	-0.05	-0.35	-0.7		NCU02917	0.63	-0.02	-0.12	-0.37	-0.21	-0.16	-0.46	-0.53	0	-0.19	1	0.26	0.73	0.25	0.53		NCU16588	-0.71	-0.08	-0.46	-0.75	-0.64	0.37	0.76	0.69	-0.15
							NCU03003	0.47	-0.55	-0.24	0.03	0.2	0.42	0.08	0.99	0.16	-0.73	-0.05	1	0.54	0.03		NCU02916	0.69	0.07	-0.97	-0.75	-0.3	-0.32	-0.28	-0.09	-0.95	-0.99	0.26	1	-0.44	-0.77	-0.14		NCU08410	-0.44	-0.99	-0.88	-0.48	0.09	0.35	0.32	0.25	-0.63
							NCU03001	0.93	-0.91	-0.12	0.58	0.45	0.43	-0.02	0.46	0.45	-0.87	-0.35	0.54	1	0.79		NCU02915	-0.01	-0.28	0.51	0.04	-0.19	-0.14	-0.05	-0.24	0.6	0.46	0.73	-0.44	1	0.66	0.4
							NCU03000	0.89	-0.54	0.37	0.9	0.71	-0.09	-0.44	-0.04	0.74	-0.68	-0.7	0.03	0.79	1		NCU02914	-0.08	0.36	0.9	0.77	0.57	0.61	-0.34	-0.54	0.93	0.86	0.25	-0.77	0.66	1	0.72
																							NCU02913	0.62	0.76	0.37	0.5	0.71	0.75	-0.89	-0.97	0.42	0.29	0.53	-0.14	0.4	0.72	1
PDA 25C (conidial germination and asexual growth) (R>0.95, p<0.05)
#1	NCU00587	NCU00586	NCU00585	NCU00584			#2	NCU03016	NCU03015	NCU03014	NCU03013	NCU03011	NCU03010	NCU03009	NCU03008	NCU03007	NCU03006	NCU03004	NCU03003	NCU03001	NCU03000		#3	NCU16468	NCU02926	NCU02923	NCU02922	NCU02917	NCU02916	NCU02915	NCU02914									#4	NCU08402	NCU08403	NCU16586	NCU08404	NCU08407	NCU16587	NCU08408	NCU08409	NCU16588
NCU00587	1	-1	0.95	1			NCU03016	1	-0.98	-0.97	0.86	0.13	0.37	0.07	-0.34	-0.65	-0.97	-0.98	0.98	0.98	-0.76		NCU16468	1	0.96	-0.97	0.91	0.86	0.84	0.65	0.2									NCU08402	1	-0.95	-0.93	0.68	0.13	0.44	0.56	0.97	-0.96
NCU00586	-1	1	-0.94	-1			NCU03015	-0.98	1	1	-0.86	-0.31	-0.49	-0.15	0.29	0.76	1	0.97	-1	-1	0.84		NCU02926	0.96	1	-0.99	0.96	0.83	0.66	0.41	-0.08									NCU08403	-0.95	1	0.83	-0.86	-0.38	-0.69	-0.73	-0.92	0.85
NCU00585	0.95	-0.94	1	0.96			NCU03014	-0.97	1	1	-0.83	-0.33	-0.54	-0.21	0.23	0.8	1	0.95	-0.99	-0.99	0.87		NCU02923	-0.97	-0.99	1	-0.98	-0.79	-0.67	-0.48	0.05									NCU16586	-0.93	0.83	1	-0.42	0.21	-0.19	-0.23	-0.98	0.99
NCU00584	1	-1	0.96	1			NCU03013	0.86	-0.86	-0.83	1	0.33	0.1	-0.34	-0.72	-0.43	-0.86	-0.94	0.9	0.89	-0.52		NCU02922	0.91	0.96	-0.98	1	0.64	0.54	0.44	-0.17									NCU08404	0.68	-0.86	-0.42	1	0.8	0.96	0.95	0.58	-0.46
							NCU03011	0.13	-0.31	-0.33	0.33	1	0.62	0.25	0	-0.61	-0.35	-0.19	0.31	0.31	-0.54		NCU02917	0.86	0.83	-0.79	0.64	1	0.81	0.4	0.24									NCU08407	0.13	-0.38	0.21	0.8	1	0.89	0.89	-0.03	0.15
							NCU03010	0.37	-0.49	-0.54	0.1	0.62	1	0.87	0.59	-0.94	-0.52	-0.27	0.44	0.46	-0.88		NCU02916	0.84	0.66	-0.67	0.54	0.81	1	0.85	0.69									NCU16587	0.44	-0.69	-0.19	0.96	0.89	1	0.91	0.35	-0.2
							NCU03009	0.07	-0.15	-0.21	-0.34	0.25	0.87	1	0.9	-0.69	-0.16	0.09	0.08	0.1	-0.62		NCU02915	0.65	0.41	-0.48	0.44	0.4	0.85	1	0.77									NCU08408	0.56	-0.73	-0.23	0.95	0.89	0.91	1	0.4	-0.3
							NCU03008	-0.34	0.29	0.23	-0.72	0	0.59	0.9	1	-0.31	0.28	0.5	-0.36	-0.34	-0.21		NCU02914	0.2	-0.08	0.05	-0.17	0.24	0.69	0.77	1									NCU08409	0.97	-0.92	-0.98	0.58	-0.03	0.35	0.4	1	-0.98
							NCU03007	-0.65	0.76	0.8	-0.43	-0.61	-0.94	-0.69	-0.31	1	0.78	0.58	-0.72	-0.73	0.99																			NCU16588	-0.96	0.85	0.99	-0.46	0.15	-0.2	-0.3	-0.98	1
							NCU03006	-0.97	1	1	-0.86	-0.35	-0.52	-0.16	0.28	0.78	1	0.96	-1	-1	0.86																			NCU08410	0.11	-0.41	0.1	0.79	0.9	0.94	0.74	0.05	0.12
							NCU03004	-0.98	0.97	0.95	-0.94	-0.19	-0.27	0.09	0.5	0.58	0.96	1	-0.98	-0.98	0.68
							NCU03003	0.98	-1	-0.99	0.9	0.31	0.44	0.08	-0.36	-0.72	-1	-0.98	1	1	-0.81
							NCU03001	0.98	-1	-0.99	0.89	0.31	0.46	0.1	-0.34	-0.73	-1	-0.98	1	1	-0.82
							NCU03000	-0.76	0.84	0.87	-0.52	-0.54	-0.88	-0.62	-0.21	0.99	0.86	0.68	-0.81	-0.82	1
Bird 37C (conidial germination and asexual growth) (R>0.95, p<0.05)
#1	NCU00587	NCU00586	NCU00585	NCU00584	NCU00583		#2	NCU03016	NCU03015	NCU03014	NCU03013	NCU03011	NCU03010	NCU03009	NCU03008	NCU03007	NCU03006	NCU03004	NCU03003	NCU03001			#3	NCU16468	NCU02926	NCU02925	NCU02923	NCU02922	NCU02917	NCU02916	NCU02915	NCU02914	NCU02913							#4	NCU08402	NCU08403	NCU16586	NCU08404	NCU08406	NCU08407	NCU16587	NCU08408	NCU08409
NCU00587	1	-1	-0.99	-0.17	-1		NCU03016	1	-1	-0.97	-1	1	1	0.62	0.95	-0.19	-0.97	-0.99	0.91	0.66			NCU16468	1	0.93	-0.52	-0.45	-0.13	0.89	0.98	-0.61	-0.24	-0.16							NCU08402	1	-0.61	0.76	1	-0.07	-0.97	0.99	-0.11	1
NCU00586	-1	1	0.98	0.14	1		NCU03015	-1	1	0.96	1	-1	-1	-0.67	-0.94	0.13	0.98	1	-0.93	-0.7			NCU02926	0.93	1	-0.49	-0.2	0.18	1	0.98	-0.86	-0.57	-0.51							NCU08403	-0.61	1	-0.03	-0.6	-0.67	0.77	-0.64	0.85	-0.59
NCU00585	-0.99	0.98	1	0.31	0.99		NCU03014	-0.97	0.96	1	0.97	-0.97	-0.97	-0.43	-1	0.4	0.88	0.94	-0.79	-0.48			NCU02925	-0.52	-0.49	1	0.81	0.55	-0.5	-0.55	0.25	0.35	0.01							NCU16586	0.76	-0.03	1	0.78	-0.42	-0.61	0.77	0.5	0.78
NCU00584	-0.17	0.14	0.31	1	0.21		NCU03013	-1	1	0.97	1	-1	-1	-0.65	-0.94	0.15	0.97	1	-0.92	-0.69			NCU02923	-0.45	-0.2	0.81	1	0.92	-0.15	-0.35	-0.25	-0.27	-0.57							NCU08404	1	-0.6	0.78	1	-0.06	-0.97	1	-0.09	1
NCU00583	-1	1	0.99	0.21	1		NCU03011	1	-1	-0.97	-1	1	1	0.63	0.95	-0.18	-0.96	-0.99	0.91	0.65			NCU02922	-0.13	0.18	0.55	0.92	1	0.23	0.01	-0.61	-0.58	-0.83							NCU08406	-0.07	-0.67	-0.42	-0.06	1	-0.12	0.01	-0.85	-0.1
							NCU03010	1	-1	-0.97	-1	1	1	0.65	0.94	-0.16	-0.97	-0.99	0.92	0.69			NCU02917	0.89	1	-0.5	-0.15	0.23	1	0.96	-0.9	-0.65	-0.58							NCU08407	-0.97	0.77	-0.61	-0.97	-0.12	1	-0.97	0.33	-0.97
							NCU03009	0.62	-0.67	-0.43	-0.65	0.63	0.65	1	0.36	0.65	-0.81	-0.72	0.9	0.97			NCU02916	0.98	0.98	-0.55	-0.35	0.01	0.96	1	-0.75	-0.44	-0.35							NCU16587	0.99	-0.64	0.77	1	0.01	-0.97	1	-0.14	0.99
							NCU03008	0.95	-0.94	-1	-0.94	0.95	0.94	0.36	1	-0.47	-0.85	-0.91	0.74	0.42			NCU02915	-0.61	-0.86	0.25	-0.25	-0.61	-0.9	-0.75	1	0.86	0.88							NCU08408	-0.11	0.85	0.5	-0.09	-0.85	0.33	-0.14	1	-0.08
							NCU03007	-0.19	0.13	0.4	0.15	-0.18	-0.16	0.65	-0.47	1	-0.07	0.06	0.25	0.56			NCU02914	-0.24	-0.57	0.35	-0.27	-0.58	-0.65	-0.44	0.86	1	0.93							NCU08409	1	-0.59	0.78	1	-0.1	-0.97	0.99	-0.08	1
							NCU03006	-0.97	0.98	0.88	0.97	-0.96	-0.97	-0.81	-0.85	-0.07	1	0.99	-0.98	-0.83			NCU02913	-0.16	-0.51	0.01	-0.57	-0.83	-0.58	-0.35	0.88	0.93	1							NCU16588	0.51	-0.99	-0.12	0.49	0.72	-0.69	0.53	-0.91	0.48
							NCU03004	-0.99	1	0.94	1	-0.99	-0.99	-0.72	-0.91	0.06	0.99	1	-0.95	-0.75																				NCU08410	-0.04	-0.77	-0.61	-0.05	0.88	-0.19	0	-0.99	-0.06
							NCU03003	0.91	-0.93	-0.79	-0.92	0.91	0.92	0.9	0.74	0.25	-0.98	-0.95	1	0.89
							NCU03001	0.66	-0.7	-0.48	-0.69	0.65	0.69	0.97	0.42	0.56	-0.83	-0.75	0.89	1
Vegel's 25C (asexual reproduction of conidia spores) (R=1, p<0.01)
#1	NCU00587	NCU00586	NCU00585	NCU00584			#2	NCU03016	NCU03015	NCU03014	NCU03013	NCU03011	NCU03010	NCU03009	NCU03008	NCU03007	NCU03006	NCU03004	NCU03003	NCU03001	NCU03000		#3	NCU16468	NCU02926	NCU02921	NCU02917	NCU02916	NCU02915	NCU02913										#4	NCU08402	NCU08403	NCU16586	NCU08407	NCU16587	NCU08408	NCU08409	NCU08410
NCU00587	1	0.95	-0.51	-0.92			NCU03016	1	0.9	-0.93	1	1	-0.69	-0.81	-0.55	0.97	0.52	-0.99	1	0.91	0.24		NCU16468	1	0.5	-0.94	-0.51	-0.84	-1	0.51										NCU08402	1	-0.99	-0.61	-1	-0.95	-0.97	0.68	0.9
NCU00586	0.95	1	-0.76	-1			NCU03015	0.9	1	-0.68	0.89	0.93	-0.93	-0.98	-0.85	0.98	0.84	-0.96	0.93	1	0.64		NCU02926	0.5	1	-0.77	-1	-0.89	-0.5	1										NCU08403	-0.99	1	0.71	0.99	0.98	0.99	-0.77	-0.95
NCU00585	-0.51	-0.76	1	0.8			NCU03014	-0.93	-0.68	1	-0.94	-0.9	0.37	0.54	0.2	-0.81	-0.17	0.86	-0.9	-0.69	0.13		NCU02921	-0.94	-0.77	1	0.78	0.98	0.94	-0.77										NCU16586	-0.61	0.71	1	0.61	0.83	0.79	-1	-0.89
NCU00584	-0.92	-1	0.8	1			NCU03013	1	0.89	-0.94	1	1	-0.67	-0.8	-0.53	0.96	0.5	-0.98	1	0.9	0.22		NCU02917	-0.51	-1	0.78	1	0.9	0.51	-1										NCU08407	-1	0.99	0.61	1	0.95	0.97	-0.68	-0.91
							NCU03011	1	0.93	-0.9	1	1	-0.74	-0.85	-0.6	0.98	0.58	-1	1	0.93	0.31		NCU02916	-0.84	-0.89	0.98	0.9	1	0.84	-0.89										NCU16587	-0.95	0.98	0.83	0.95	1	1	-0.88	-0.99
							NCU03010	-0.69	-0.93	0.37	-0.67	-0.74	1	0.98	0.98	-0.85	-0.98	0.8	-0.74	-0.93	-0.87		NCU02915	-1	-0.5	0.94	0.51	0.84	1	-0.51										NCU08408	-0.97	0.99	0.79	0.97	1	1	-0.84	-0.98
							NCU03009	-0.81	-0.98	0.54	-0.8	-0.85	0.98	1	0.93	-0.93	-0.92	0.89	-0.85	-0.98	-0.77		NCU02913	0.51	1	-0.77	-1	-0.89	-0.51	1										NCU08409	0.68	-0.77	-1	-0.68	-0.88	-0.84	1	0.93
							NCU03008	-0.55	-0.85	0.2	-0.53	-0.6	0.98	0.93	1	-0.74	-1	0.68	-0.6	-0.85	-0.95																			NCU08410	0.9	-0.95	-0.89	-0.91	-0.99	-0.98	0.93	1
							NCU03007	0.97	0.98	-0.81	0.96	0.98	-0.85	-0.93	-0.74	1	0.72	-1	0.98	0.98	0.48
							NCU03006	0.52	0.84	-0.17	0.5	0.58	-0.98	-0.92	-1	0.72	1	-0.65	0.58	0.83	0.96
							NCU03004	-0.99	-0.96	0.86	-0.98	-1	0.8	0.89	0.68	-1	-0.65	1	-1	-0.96	-0.4
							NCU03003	1	0.93	-0.9	1	1	-0.74	-0.85	-0.6	0.98	0.58	-1	1	0.93	0.31
							NCU03001	0.91	1	-0.69	0.9	0.93	-0.93	-0.98	-0.85	0.98	0.83	-0.96	0.93	1	0.63
							NCU03000	0.24	0.64	0.13	0.22	0.31	-0.87	-0.77	-0.95	0.48	0.96	-0.4	0.31	0.63	1
SCM 25C (sexual reproduction of ascospores) (R>0.71, p<0.05)
#1	NCU00587	NCU00586	NCU00585	NCU00584			#2	NCU03016	NCU03015	NCU03014	NCU03013	NCU03011	NCU03010	NCU03009	NCU03008	NCU03007	NCU03006	NCU03004	NCU03003	NCU03001	NCU03000		#3	NCU16468	NCU02926	NCU02925	NCU02924	NCU02923	NCU02922	NCU02921	NCU02920	NCU02919	NCU02918	NCU02917	NCU02916	NCU02915	NCU02914	NCU02913		#4	NCU08402	NCU08403	NCU16586	NCU08404	NCU08405	NCU08406	NCU08407	NCU16587	NCU08408
NCU00587	1	-0.57	0.01	0.58			NCU03016	1	0.88	0.51	0.96	0.69	0.64	0.2	-0.46	0.67	0.45	-0.41	0.95	0.21	0.86		NCU16468	1	0.89	0.39	0.62	0.86	0.8	0.71	0.86	0.71	0.87	-0.48	-0.13	-0.1	0.09	-0.38		NCU08402	1	0.55	0.31	0.05	0.06	0.38	0.34	-0.35	0.09
NCU00586	-0.57	1	0.03	-0.73			NCU03015	0.88	1	0.35	0.93	0.77	0.83	0.32	-0.44	0.88	0.66	-0.27	0.87	0.3	0.63		NCU02926	0.89	1	0.3	0.4	0.93	0.9	0.7	0.79	0.76	0.83	-0.61	-0.41	-0.41	-0.03	-0.38		NCU08403	0.55	1	-0.13	-0.4	-0.57	-0.18	0.67	-0.35	0.43
NCU00585	0.01	0.03	1	0.28			NCU03014	0.51	0.35	1	0.5	-0.08	0.21	0.52	-0.28	0.18	0.54	0.24	0.33	-0.56	0.25		NCU02925	0.39	0.3	1	0.81	0.56	0.57	0.83	0.76	0.77	0.65	0.27	0.33	0.08	0.64	0.6		NCU16586	0.31	-0.13	1	0.43	0.87	0.35	-0.18	0.16	0.22
NCU00584	0.58	-0.73	0.28	1			NCU03013	0.96	0.93	0.5	1	0.67	0.74	0.24	-0.62	0.81	0.63	-0.38	0.96	0.25	0.77		NCU02924	0.62	0.4	0.81	1	0.63	0.56	0.86	0.85	0.8	0.81	0.18	0.21	0.18	0.72	0.23		NCU08404	0.05	-0.4	0.43	1	0.69	0.89	-0.45	0.8	-0.05
							NCU03011	0.69	0.77	-0.08	0.67	1	0.57	-0.19	-0.06	0.68	0.14	-0.71	0.77	0.34	0.75		NCU02923	0.86	0.93	0.56	0.63	1	0.98	0.9	0.91	0.92	0.96	-0.49	-0.19	-0.22	0.29	-0.08		NCU08405	0.06	-0.57	0.87	0.69	1	0.53	-0.47	0.4	-0.06
							NCU03010	0.64	0.83	0.21	0.74	0.57	1	0.07	-0.47	0.91	0.69	-0.09	0.65	0.47	0.32		NCU02922	0.8	0.9	0.57	0.56	0.98	1	0.88	0.86	0.88	0.92	-0.57	-0.09	-0.14	0.29	0.03		NCU08406	0.38	-0.18	0.35	0.89	0.53	1	-0.4	0.68	0.13
							NCU03009	0.2	0.32	0.52	0.24	-0.19	0.07	1	-0.13	0.08	0.53	0.62	0.09	-0.25	-0.16		NCU02921	0.71	0.7	0.83	0.86	0.9	0.88	1	0.95	0.99	0.94	-0.13	0.02	-0.07	0.61	0.24		NCU08407	0.34	0.67	-0.18	-0.45	-0.47	-0.4	1	-0.55	-0.04
							NCU03008	-0.46	-0.44	-0.28	-0.62	-0.06	-0.47	-0.13	1	-0.61	-0.68	0.16	-0.5	-0.31	-0.33		NCU02920	0.86	0.79	0.76	0.85	0.91	0.86	0.95	1	0.94	0.95	-0.18	-0.03	-0.11	0.41	0.05		NCU16587	-0.35	-0.35	0.16	0.8	0.4	0.68	-0.55	1	0.33
							NCU03007	0.67	0.88	0.18	0.81	0.68	0.91	0.08	-0.61	1	0.76	-0.32	0.72	0.37	0.46		NCU02919	0.71	0.76	0.77	0.8	0.92	0.88	0.99	0.94	1	0.93	-0.14	-0.15	-0.23	0.54	0.15		NCU08408	0.09	0.43	0.22	-0.05	-0.06	0.13	-0.04	0.33	1
							NCU03006	0.45	0.66	0.54	0.63	0.14	0.69	0.53	-0.68	0.76	1	0.22	0.4	-0.04	0.07		NCU02918	0.87	0.83	0.65	0.81	0.96	0.92	0.94	0.95	0.93	1	-0.36	-0.05	-0.04	0.49	-0.02		NCU08409	0.5	-0.23	-0.15	0.31	0.09	0.56	-0.13	-0.05	-0.4
							NCU03004	-0.41	-0.27	0.24	-0.38	-0.71	-0.09	0.62	0.16	-0.32	0.22	1	-0.54	-0.21	-0.79		NCU02917	-0.48	-0.61	0.27	0.18	-0.49	-0.57	-0.13	-0.18	-0.14	-0.36	1	0.04	-0.09	0.31	0.32		NCU16588	0.13	0.43	-0.3	-0.96	-0.58	-0.83	0.53	-0.89	-0.02
							NCU03003	0.95	0.87	0.33	0.96	0.77	0.65	0.09	-0.5	0.72	0.4	-0.54	1	0.37	0.87		NCU02916	-0.13	-0.41	0.33	0.21	-0.19	-0.09	0.02	-0.03	-0.15	-0.05	0.04	1	0.92	0.28	0.66		NCU08410	0.1	-0.13	-0.35	0	-0.21	0.31	-0.21	0.16	0.3
							NCU03001	0.21	0.3	-0.56	0.25	0.34	0.47	-0.25	-0.31	0.37	-0.04	-0.21	0.37	1	0.17		NCU02915	-0.1	-0.41	0.08	0.18	-0.22	-0.14	-0.07	-0.11	-0.23	-0.04	-0.09	0.92	1	0.3	0.42
							NCU03000	0.86	0.63	0.25	0.77	0.75	0.32	-0.16	-0.33	0.46	0.07	-0.79	0.87	0.17	1		NCU02914	0.09	-0.03	0.64	0.72	0.29	0.29	0.61	0.41	0.54	0.49	0.31	0.28	0.3	1	0.48
																							NCU02913	-0.38	-0.38	0.6	0.23	-0.08	0.03	0.24	0.05	0.15	-0.02	0.32	0.66	0.42	0.48	1
[truncated: 149 more columns]
