# Supplementary material for: Secondary Metabolism Gene Clusters Exhibit Increasingly Dynamic and Differential Expression during Asexual Growth, Conidiation, and Sexual Development in Neurospora crassa
Source: mSystems. 2022 May 31;7(3):e00232-22. doi: 10.1128/msystems.00232-22 (PMC9239088; doi:10.1128/msystems.00232-22)
Supplement: TABLE S4 [file msystems.00232-22-s0005.xlsx]

## Sheet: Sheet1
Supplemental Table 4: Coordinately Regulated Gene Sets (CRGSs) identified with lag-penalized weighted correlation for stages/conditions during asexual and sexual development in N. crassa.
BMCs with at least half of its genes being clustered in a same expression regulation groups under certain growth/conditions were identified as CRGS (in red font). Genes without well-measurement in expression were excluded from analysis.
		LPWC clusters	LPWC clusters	LPWC clusters	LPWC clusters	LPWC clusters	LPWC clusters
SMC genes	SMC #	Bird25_cluster	Bird37_cluster	Maple_cluster	PDA_cluster	Sex_cluster	Conidiation_cluster
NCU00587	#1	V	V	VIII	IV	VIII	III
NCU00586	#1	III	III	I	III	V	V
NCU00585	#1	III	III	IV	IV	VI	VI
NCU00584	#1	V	II	VI	IV	VI	VII
NCU00583	#1	III	III	I	NA	NA	NA
NCU01423	#10	III	III	IV	V	IV	II
NCU01424	#10	III	I	VII	III	VI	VI
NCU01425	#10	V	II	II	V	III	VII
NCU01426	#10	V	VII	II	V	III	VII
NCU01427	#10	VII	VI	VIII	IV	II	VI
NCU07126	#11	I	II	V	VI	III	NA
NCU07125	#11	I	V	VI	IV	VII	V
NCU07124	#11	VIII	NA	IV	NA	IV	NA
NCU07123	#11	II	VII	VII	II	VI	VI
NCU07122	#11	II	VIII	IV	III	V	III
NCU07121	#11	V	VI	VII	II	VII	III
NCU07120	#11	V	I	VIII	IV	V	III
NCU07119	#11	VII	III	III	IV	VI	V
NCU07117	#11	I	I	III	VII	V	VII
NCU04692	#12	VIII	III	III	IV	V	VII
NCU17064	#12	VIII	II	VI	IV	I	VIII
NCU12075	#12	II	III	III	VI	NA	NA
NCU04694	#12	V	III	III	NA	VIII	NA
NCU04695	#12	III	V	VI	III	VIII	III
NCU04797	#13	III	III	II	III	III	V
NCU04798	#13	V	V	VIII	IV	VI	VI
NCU04799	#13	II	VIII	III	I	V	III
NCU04800	#13	III	IV	VIII	IV	VIII	III
NCU04801	#13	V	V	II	IV	III	III
NCU04802	#13	III	I	VIII	IV	II	VI
NCU04803	#13	III	III	IV	III	II	VI
NCU04804	#13	III	V	III	II	I	NA
NCU04805	#13	IV	III	I	V	I	III
NCU04806	#13	III	VIII	III	I	VII	I
NCU06013	#14	I	III	I	I	V	I
NCU17123	#14	II	III	IV	III	NA	V
NCU06012	#14	II	III	I	I	IV	VI
NCU06011	#14	IV	III	I	III	IV	NA
NCU06010	#14	V	IV	II	II	V	III
NCU06009	#14	V	VIII	VII	VI	I	VI
NCU06008	#14	V	V	VIII	IV	III	IV
NCU06007	#14	III	III	IV	V	V	VI
NCU05014	#15	IV	I	V	II	VIII	VII
NCU05013	#15	II	III	IV	III	II	III
NCU05012	#15	VII	I	VIII	III	V	VII
NCU05011	#15	V	III	I	IV	V	VI
NCU05010	#15	II	I	III	IV	VIII	III
NCU05009	#15	II	II	VII	III	II	III
NCU05008	#15	V	I	III	VII	VIII	VIII
NCU05007	#15	II	III	III	III	V	II
NCU05005	#16	II	VIII	VII	NA	V	VI
NCU05004	#16	VII	III	II	II	III	II
NCU10597	#16	VI	VIII	VI	IV	IV	VI
NCU05001	#16	VI	VI	VIII	IV	VII	VII
NCU12150	#16	VII	V	III	IV	V	VII
NCU12151	#16	III	VII	II	IV	V	III
NCU12152	#16	V	V	VIII	IV	V	III
NCU05000	#16	III	III	IV	III	V	V
NCU12154	#16	III	VI	VI	III	V	VII
NCU04998	#16	II	I	I	III	VI	I
NCU04997	#16	III	I	IV	III	VIII	VI
NCU04996	#16	V	VI	VIII	V	VI	III
NCU10537	#16	III	I	VIII	VII	V	V
NCU04994	#16	V	IV	VIII	IV	VI	V
NCU12156	#16	III	V	VI	I	VII	VII
NCU08399	#17	I	I	I	I	I	I
NCU08398	#17	II	II	II	II	I	II
NCU08397	#17	I	I	III	III	II	III
NCU08396	#17	II	III	I	II	III	IV
NCU08395	#17	III	III	IV	IV	IV	V
NCU12034	#17	III	III	IV	I	V	V
NCU04535	#18	IV	III	I	III	VI	III
NCU04534	#18	V	IV	II	IV	VII	VI
NCU04533	#18	II	III	V	III	VII	VI
NCU04532	#18	V	V	III	III	V	VI
NCU04531	#18	V	VI	VI	III	V	VII
NCU04529	#18	V	V	I	III	V	NA
NCU04528	#18	II	V	I	I	VII	I
NCU12022	#18	V	V	VII	IV	VII	III
NCU12021	#18	VI	V	VII	IV	VII	VII
NCU06170	#18	I	V	IV	V	V	III
NCU06056	#19	III	I	I	III	I	III
NCU06055	#19	VI	V	I	V	VII	VI
NCU06054	#19	V	III	VIII	III	VIII	III
NCU10683	#19	V	V	II	IV	VII	III
NCU06052	#19	V	III	IV	III	III	III
NCU06051	#19	V	VI	VI	IV	V	IV
NCU03016	#2	V	III	IV	III	VII	VI
NCU03015	#2	V	V	II	IV	VII	VI
NCU03014	#2	VI	V	VII	IV	VI	IV
NCU03013	#2	VI	V	IV	III	VII	V
NCU03011	#2	V	III	IV	NA	VII	II
NCU03010	#2	V	III	V	I	VII	V
NCU03009	#2	V	VIII	III	VI	VI	V
NCU03008	#2	III	I	I	VIII	IV	V
NCU03007	#2	III	I	IV	IV	VII	VI
NCU03006	#2	V	VI	VIII	IV	VI	III
NCU03004	#2	V	V	III	IV	VI	I
NCU03003	#2	II	III	I	III	VII	II
NCU03001	#2	II	VIII	IV	III	I	VII
NCU03000	#2	VIII	NA	IV	IV	I	II
NCU05755	#20	VII	VI	VI	II	II	III
NCU05756	#20	V	V	VIII	IV	II	III
NCU05757	#20	V	V	V	III	VII	VII
NCU05758	#20	II	IV	III	V	V	II
NCU05759	#20	NA	NA	NA	NA	IV	NA
NCU05760	#20	NA	NA	NA	NA	NA	NA
NCU05761	#20	IV	II	V	NA	VII	II
NCU05762	#20	II	III	V	NA	VII	II
NCU05763	#20	III	NA	IV	NA	VII	III
NCU17267	#20	II	NA	V	NA	VII	II
NCU05764	#20	IV	I	V	NA	VII	II
NCU17268	#20	I	I	V	NA	VII	II
NCU17269	#20	IV	III	IV	NA	VII	II
NCU17270	#20	II	NA	V	NA	VII	II
NCU17271	#20	IV	VI	V	NA	VII	VII
NCU05766	#20	III	VI	IV	NA	VII	II
NCU05767	#20	III	V	VII	III	VII	VII
NCU05768	#20	IV	I	V	III	VII	VI
NCU05769	#20	VIII	NA	NA	NA	I	NA
NCU16468	#3	VII	VI	III	IV	IV	I
NCU02926	#3	VII	V	III	IV	IV	I
NCU02925	#3	VIII	VII	VI	NA	IV	II
NCU02924	#3	NA	NA	VIII	NA	IV	NA
NCU02923	#3	I	NA	VIII	III	IV	II
NCU02922	#3	I	I	VIII	IV	I	II
NCU02921	#3	NA	NA	IV	NA	IV	II
NCU02920	#3	VIII	NA	VII	NA	IV	II
NCU02919	#3	V	NA	VI	NA	IV	II
NCU02918	#3	NA	NA	VI	NA	IV	NA
NCU02917	#3	III	V	V	VII	VI	VII
NCU02916	#3	II	V	I	IV	I	II
NCU02915	#3	IV	I	V	IV	I	II
NCU02914	#3	VIII	I	VI	V	V	NA
NCU02913	#3	I	II	III	NA	I	III
NCU08402	#4	III	III	IV	I	VII	V
NCU08403	#4	III	VI	VII	IV	VII	III
NCU16586	#4	VII	I	IV	IV	IV	II
NCU08404	#4	II	III	IV	III	V	V
NCU08405	#4	NA	NA	VI	NA	IV	NA
NCU08406	#4	VIII	I	VIII	NA	V	NA
NCU08407	#4	V	VI	VIII	V	VI	VII
NCU16587	#4	II	III	VIII	VI	I	II
NCU08408	#4	III	II	VIII	III	VII	III
NCU08409	#4	III	III	V	I	V	I
NCU16588	#4	III	VIII	II	IV	NA	NA
NCU08410	#4	V	I	III	VI	VI	I
NCU08436	#5	III	I	I	IV	VI	III
NCU08437	#5	I	NA	I	NA	NA	NA
NCU08438	#5	V	NA	II	NA	NA	NA
NCU08439	#5	I	III	III	III	IV	III
NCU08440	#5	VII	II	II	IV	V	VI
NCU08441	#5	VIII	I	III	VIII	V	V
NCU08442	#5	VIII	NA	I	NA	I	NA
NCU08443	#5	V	V	II	III	V	I
NCU08445	#5	V	V	VIII	IV	VII	VII
NCU10285	#6	I	NA	IV	NA	VI	NA
NCU09635	#6	II	III	VII	I	VII	III
NCU09636	#6	V	NA	IV	NA	I	V
NCU09637	#6	II	III	I	I	V	VII
NCU09638	#6	III	IV	I	VII	V	NA
NCU09639	#6	II	II	III	VII	I	VII
NCU09640	#6	III	NA	NA	NA	VII	V
NCU09641	#6	III	NA	IV	NA	V	VII
NCU10572	#6	II	III	I	III	VIII	VII
NCU09642	#6	II	I	I	IV	V	VI
NCU04860	#7	III	NA	NA	NA	NA	NA
NCU04861	#7	II	III	III	III	V	III
NCU04862	#7	V	I	VI	III	V	VI
NCU04865	#7	III	II	VI	III	V	V
NCU04866	#7	I	II	VIII	III	IV	V
NCU04867	#7	VI	NA	IV	NA	I	NA
NCU07307	#8	III	I	IV	I	II	VII
NCU07308	#8	III	I	IV	I	II	VII
NCU03583	#9	II	V	IV	I	V	I
NCU03584	#9	V	V	VIII	I	VII	NA
NCU03585	#9	NA	NA	NA	NA	NA	NA
