# Supplementary material for: Secondary Metabolism Gene Clusters Exhibit Increasingly Dynamic and Differential Expression during Asexual Growth, Conidiation, and Sexual Development in Neurospora crassa
Source: mSystems. 2022 May 31;7(3):e00232-22. doi: 10.1128/msystems.00232-22 (PMC9239088; doi:10.1128/msystems.00232-22)
Supplement: TABLE S5 [file msystems.00232-22-s0006.xlsx]

## Sheet: Sheet1
Supplemental table S5.Coordinately regulated gene groups and pairwise correlation coefficient R (-1, +1) of gene expression between genes in each SMC during conidiation. Correlation coefficients higher than (including) 0.5 were highlighted in brown.
Cluster #
17	group 1	group 2		Cluster 17	NCU08399	NCU08398	NCU08397	NCU08396	NCU08395	NCU12034
	NCU08399	NCU08398		NCU08399	1
	NCU08396	NCU08397		NCU08398	-0.999637	1
	NCU12034	NCU08395		NCU08397	-0.960042	0.967233	1
				NCU08396	0.798975	-0.782485	-0.598755	1
				NCU08395	-0.999268	0.997875	0.948633	-0.821397	1
				NCU12034	0.542154	-0.564592	-0.755647	-0.072147	-0.509609	1
18	group 1			Cluster 18	NCU04535	NCU04534	NCU04533	NCU04532	NCU04531	NCU04529	NCU04528	NCU12022	NCU12021	NCU06170
	NCU04535			NCU04535	1
	NCU04534			NCU04534	0.958575	1
	NCU04533			NCU04533	0.777613	0.924491	1
	NCU04532			NCU04532	0.845355	0.962499	0.993237	1
	NCU04531			NCU04531	0.892757	0.984106	0.977492	0.995376	1
	NCU12022			NCU04529	#DIV/0!	#DIV/0!	#DIV/0!	#DIV/0!	#DIV/0!	1
	NCU12021			NCU04528	-0.810923	-0.944005	-0.998495	-0.998109	-0.987591	#DIV/0!	1
	NCU06170			NCU12022	0.994609	0.923873	0.708226	0.785405	0.841228	#DIV/0!	-0.745876	1
				NCU12021	0.979303	0.881085	0.634262	0.719736	0.783091	#DIV/0!	-0.675705	0.995011	1
				NCU06170	0.99303	0.918322	0.698088	0.7765	0.833433	#DIV/0!	-0.736303	0.999898	0.996333	1
19	group 1	group 2		Cluster 19	NCU06056	NCU06055	NCU06054	NCU10683	NCU06052	NCU06051
	NCU06056	NCU06055		NCU06056	1
	NCU06052	NCU06054		NCU06055	-0.884264	1
		NCU10683		NCU06054	-0.954922	0.983031	1
				NCU10683	-0.870246	0.999573	0.977254	1
				NCU06052	0.995383	-0.925003	-0.979006	-0.91351	1
				NCU06051	-0.285205	-0.195396	-0.0121785	-0.223959	-0.191894	1
20	group 1	group 2		Cluster 20	NCU05755	NCU05756	NCU05757	NCU05758	NCU05759	NCU05760	NCU05761	NCU05762	NCU05763	NCU17267	NCU05764	NCU17268	NCU17269	NCU17270	NCU17271	NCU05766	NCU05767	NCU05768	NCU05769
	NCU05755	NCU05757		NCU05755	1
	NCU05758	NCU05761		NCU05756	0.943224	1
	NCU05763	NCU05762		NCU05757	-0.573274	-0.812883	1
	NCU17269	NCU17267		NCU05758	0.745899	0.924786	-0.973349	1
	NCU05756	NCU05764		NCU05759	#DIV/0!	#DIV/0!	#DIV/0!	#DIV/0!	1
		NCU17268		NCU05760	#DIV/0!	#DIV/0!	#DIV/0!	#DIV/0!	#DIV/0!	1
		NCU17270		NCU05761	0.246679	-0.0892186	0.652629	-0.461479	#DIV/0!	#DIV/0!	1
		NCU17271		NCU05762	0.414966	0.0891975	0.507599	-0.296483	#DIV/0!	#DIV/0!	0.984084	1
		NCU05766		NCU05763	0.991899	0.977777	-0.672715	0.824467	#DIV/0!	#DIV/0!	0.121574	0.296025	1
		NCU05767		NCU17267	0.314754	-0.0183902	0.597278	-0.397431	#DIV/0!	#DIV/0!	0.997484	0.994205	0.191629	1
		NCU05768		NCU05764	0.37396	0.0446713	0.545534	-0.338797	#DIV/0!	#DIV/0!	0.991032	0.999004	0.253115	0.998011	1
				NCU17268	0.390108	0.0621201	0.530806	-0.322306	#DIV/0!	#DIV/0!	0.988546	0.999631	0.269981	0.996757	0.999847	1
				NCU17269	0.937346	0.768405	-0.25189	0.467111	#DIV/0!	#DIV/0!	0.568856	0.705953	0.885495	0.625725	0.673651	0.686462	1
				NCU17270	-0.0767161	-0.403538	0.860929	-0.721319	#DIV/0!	#DIV/0!	0.947317	0.875321	-0.202752	0.922229	0.896023	0.888128	0.275463	1
				NCU17271	0.0425696	-0.291703	0.794217	-0.633703	#DIV/0!	#DIV/0!	0.97872	0.926677	-0.0846923	0.961712	0.942523	0.936541	0.387986	0.992883	1
				NCU05766	0.213064	-0.123563	0.678406	-0.491842	#DIV/0!	#DIV/0!	0.999403	0.97736	0.0872221	0.994441	0.985826	0.982744	0.540114	0.957814	0.985223	1
				NCU05767	-0.2736	-0.577548	0.944948	-0.844723	#DIV/0!	#DIV/0!	0.864629	0.761587	-0.393568	0.82684	0.789742	0.778902	0.0786479	0.979999	0.949325	0.881464	1
				NCU05768	0.250201	-0.0855964	0.64987	-0.45825	#DIV/0!	#DIV/0!	0.999993	0.984724	0.125182	0.997736	0.991512	0.989088	0.571843	0.946146	0.977967	0.999271	0.862796	1
				NCU05769	#DIV/0!	#DIV/0!	#DIV/0!	#DIV/0!	#DIV/0!	#DIV/0!	#DIV/0!	#DIV/0!	#DIV/0!	#DIV/0!	#DIV/0!	#DIV/0!	#DIV/0!	#DIV/0!	#DIV/0!	#DIV/0!	#DIV/0!	#DIV/0!	1
11	group 1	group 2		Cluster 11	NCU07126	NCU07125	NCU07124	NCU07123	NCU07122	NCU07121	NCU07120	NCU07119	NCU07117
	NCU07125	NCU07122		NCU07126	1
	NCU07123	NCU07121		NCU07125	#DIV/0!	1
	NCU07119	NCU07120		NCU07124	#DIV/0!	#DIV/0!	1
	NCU07117			NCU07123	#DIV/0!	0.998853	#DIV/0!	1
				NCU07122	#DIV/0!	-0.644962	#DIV/0!	-0.680819	1
				NCU07121	#DIV/0!	-0.578909	#DIV/0!	-0.617293	0.996509	1
				NCU07120	#DIV/0!	-0.0702666	#DIV/0!	-0.117955	0.807645	0.854054	1
				NCU07119	#DIV/0!	0.990331	#DIV/0!	0.982552	-0.532711	-0.460198	0.068794	1
				NCU07117	#DIV/0!	0.522854	#DIV/0!	0.563075	-0.988655	-0.997743	-0.887054	0.399548	1
12				Cluster 12	NCU04692	NCU17064	NCU12075	NCU04694	NCU04695
				NCU04692	1
				NCU17064	0.370799	1
				NCU12075	#DIV/0!	#DIV/0!	1
				NCU04694	#DIV/0!	#DIV/0!	#DIV/0!	1
				NCU04695	-0.824149	-0.831592	#DIV/0!	#DIV/0!	1
13	group 1	group 2		Cluster 13	NCU04797	NCU04798	NCU04799	NCU04800	NCU04801	NCU04802	NCU04803	NCU04804	NCU04805	NCU04806
	NCU04797	NCU04799		NCU04797	1
	NCU04798	NCU04805		NCU04798	0.951264	1
	NCU04800	NCU04806		NCU04799	-0.454549	-0.707074	1
	NCU04801	NCU04804		NCU04800	0.895851	0.98922	-0.803004	1
	NCU04802			NCU04801	0.82213	0.957622	-0.880786	0.989477	1
	NCU04803			NCU04802	0.985778	0.989559	-0.597774	0.957786	0.906111	1
				NCU04803	0.962212	0.999289	-0.679917	0.982997	0.946084	0.994289	1
				NCU04804	-0.996858	-0.923851	0.382571	-0.857842	-0.774456	-0.96937	-0.937622	1
				NCU04805	0.162845	-0.149351	0.804811	-0.292538	-0.42782	-0.00528159	-0.111974	-0.240482	1
				NCU04806	-0.996942	-0.972453	0.522763	-0.927835	-0.864103	-0.995896	-0.980548	0.987621	-0.0852477	1
14	group 1	group 2		Cluster 14	NCU06013	NCU17123	NCU06012	NCU06011	NCU06010	NCU06009	NCU06008	NCU06007
	NCU06013	NCU06012		NCU06013	1
	NCU17123	NCU06009		NCU17123	0.978861	1
	NCU06010	NCU06007		NCU06012	-0.912024	-0.808862	1
				NCU06011	#DIV/0!	#DIV/0!	#DIV/0!	1
				NCU06010	0.99903	0.986918	-0.89308	#DIV/0!	1
				NCU06009	-0.90593	-0.800179	0.999893	#DIV/0!	-0.886407	1
				NCU06008	0.47823	0.288499	-0.796353	#DIV/0!	0.439094	-0.805111	1
				NCU06007	-0.827217	-0.694811	0.98489	#DIV/0!	-0.801673	0.987317	-0.889065	1
15	group 1	group 2		Cluster 15	NCU05014	NCU05013	NCU05012	NCU05011	NCU05010	NCU05009	NCU05008	NCU05007		group 1	group 2
	NCU05014	NCU05013		NCU05014	1									NCU05014	NCU05013
	NCU05009	NCU05010		NCU05013	-0.994623	1								NCU05009	NCU05010
	NCU05008			NCU05012	0.359822	-0.454509	1							NCU05008
	NCU05012			NCU05011	0.350882	-0.44597	0.999954	1						NCU05012
	NCU05011			NCU05010	-0.999838	0.996325	-0.376545	-0.367668	1					NCU05011
	NCU05007			NCU05009	0.976611	-0.993627	0.552017	0.544018	-0.980321	1				NCU05007
				NCU05008	0.92567	-0.881513	-0.0199162	-0.0294768	-0.918715	0.822673	1
				NCU05007	0.442371	-0.532867	0.995938	0.995031	-0.45843	0.624854	0.0701881	1
16	group 1	group 2		Cluster 16	NCU05005	NCU05004	NCU10597	NCU05001	NCU12150	NCU12151	NCU12152	NCU05000	NCU12154	NCU04998	NCU04997	NCU04996	NCU10537	NCU04994	NCU12156
	NCU05005	NCU05000		NCU05005	1
	NCU05004	NCU04998		NCU05004	0.931688	1
	NCU10597			NCU10597	0.949142	0.998676	1
	NCU05001			NCU05001	0.943431	0.758538	0.791057	1
	NCU12150			NCU12150	0.89492	0.671691	0.708914	0.99225	1
	NCU12151			NCU12151	0.970756	0.817235	0.845801	0.99544	0.975874	1
	NCU12152			NCU12152	0.962057	0.797223	0.827224	0.998102	0.982716	0.999425	1
	NCU12154			NCU05000	-0.642014	-0.319649	-0.367972	-0.859908	-0.91667	-0.807297	-0.826844	1
	NCU04997			NCU12154	0.907194	0.99805	0.993517	0.71638	0.624134	0.779665	0.757983	-0.259875	1
	NCU04996			NCU04998	-0.90054	-0.681088	-0.717854	-0.993755	-0.999919	-0.97858	-0.984998	0.911497	-0.634051	1
	NCU04994			NCU04997	0.990663	0.972514	0.983205	0.889417	0.825728	0.928962	0.915876	-0.531492	0.956081	-0.832857	1
	NCU12156			NCU04996	0.992864	0.881722	0.904825	0.976238	0.941746	0.992457	0.987729	-0.72886	0.850552	-0.94596	0.967336	1
				NCU10537	0.363118	0.676777	0.638007	0.0336388	-0.0908062	0.128817	0.0951165	0.481234	0.721414	0.0780943	0.486757	0.249418	1
				NCU04994	0.932615	0.999997	0.998804	0.760203	0.673585	0.818707	0.798765	-0.322072	0.997887	-0.682959	0.973106	0.882926	0.674891	1
				NCU12156	0.992421	0.879988	0.903259	0.977025	0.942972	0.992899	0.988295	-0.731363	0.84862	-0.947142	0.966401	0.999993	0.245869	0.881201	1
9				Cluster 9	NCU03583	NCU03584	NCU03585
				NCU03583	1
				NCU03584	#DIV/0!	1
				NCU03585	#DIV/0!	#DIV/0!	1
10	group 1			Cluster 10	NCU01423	NCU01424	NCU01425	NCU01426	NCU01427
	NCU01423			NCU01423	1
	NCU01424			NCU01424	0.885993	1
	NCU01425			NCU01425	0.479685	0.831866	1
	NCU01426			NCU01426	0.483455	0.834246	0.999991	1
	NCU01427			NCU01427	0.979551	0.96117	0.646415	0.649692	1
6	group 1	group 2		Cluster 6	NCU10285	NCU09635	NCU09636	NCU09637	NCU09638	NCU09639	NCU09640	NCU09641	NCU10572	NCU09642
	NCU09635	NCU09637		NCU10285	1
	NCU09636	NCU09639		NCU09635	#DIV/0!	1
	NCU09637	NCU09641		NCU09636	#DIV/0!	0.998319	1
	NCU09640	NCU09642		NCU09637	#DIV/0!	0.578804	0.530572	1
		NCU10572		NCU09638	#DIV/0!	#DIV/0!	#DIV/0!	#DIV/0!	1
				NCU09639	#DIV/0!	-0.0173237	-0.0752395	0.805317	#DIV/0!	1
				NCU09640	#DIV/0!	0.81987	0.851673	0.00764877	#DIV/0!	-0.586667	1
				NCU09641	#DIV/0!	-0.353994	-0.4076	0.55777	#DIV/0!	0.94124	-0.825705	1
				NCU10572	#DIV/0!	-0.461759	-0.512388	0.456056	#DIV/0!	0.894872	-0.886437	0.99303	1
				NCU09642	#DIV/0!	0.181531	0.124235	0.906989	#DIV/0!	0.980093	-0.414205	0.855448	0.788445	1
7	group 1			Cluster 7	NCU04860	NCU04861	NCU04862	NCU04865	NCU04866	NCU04867
	NCU04862			NCU04860	1
	NCU04865			NCU04861	#DIV/0!	1
	NCU04866			NCU04862	#DIV/0!	-0.391659	1
				NCU04865	#DIV/0!	0.439805	0.654091	1
				NCU04866	#DIV/0!	-0.388901	0.999996	0.656354	1
				NCU04867	#DIV/0!	#DIV/0!	#DIV/0!	#DIV/0!	#DIV/0!	1
4	group 1	group 2		Cluster 4	NCU08402	NCU08403	NCU16586	NCU08404	NCU08405	NCU08406	NCU08407	NCU16587	NCU08408	NCU08409	NCU16588	NCU08410
	NCU08402	NCU08403		NCU08402	1
	NCU08404	NCU08407		NCU08403	-0.991132	1
	NCU08409	NCU16587		NCU16586	-0.608361	0.708427	1
	NCU08410	NCU08408		NCU08404	0.991511	-0.965441	-0.5	1
		NCU16586		NCU08405	#DIV/0!	#DIV/0!	#DIV/0!	#DIV/0!	1
				NCU08406	#DIV/0!	#DIV/0!	#DIV/0!	#DIV/0!	#DIV/0!	1
				NCU08407	-0.999982	0.991912	0.613113	-0.990712	#DIV/0!	#DIV/0!	1
				NCU16587	-0.946688	0.9811	0.831607	-0.896763	#DIV/0!	#DIV/0!	0.948604	1
				NCU08408	-0.966419	0.991995	0.791881	-0.924801	#DIV/0!	#DIV/0!	0.967943	0.997681	1
				NCU08409	0.676498	-0.768357	-0.996042	0.574999	#DIV/0!	#DIV/0!	-0.680906	-0.877679	-0.843027	1
				NCU16588	#DIV/0!	#DIV/0!	#DIV/0!	#DIV/0!	#DIV/0!	#DIV/0!	#DIV/0!	#DIV/0!	#DIV/0!	#DIV/0!	1
				NCU08410	0.904848	-0.953395	-0.888363	0.84181	#DIV/0!	#DIV/0!	-0.907386	-0.99376	-0.983864	0.925658	#DIV/0!	1
5	group 1	group 2		Cluster 5	NCU08436	NCU08437	NCU08438	NCU08439	NCU08440	NCU08441	NCU08442	NCU08443	NCU08445
	NCU08436	NCU08439		NCU08436	1
	NCU08438	NCU08443		NCU08437	#DIV/0!	1
	NCU08440			NCU08438	0.758553	#DIV/0!	1
	NCU08441			NCU08439	-0.992715	#DIV/0!	-0.831537	1
	NCU08445			NCU08440	0.998338	#DIV/0!	0.794843	-0.998009	1
				NCU08441	0.783355	#DIV/0!	0.999241	-0.852539	0.817873	1
				NCU08442	#DIV/0!	#DIV/0!	#DIV/0!	#DIV/0!	#DIV/0!	#DIV/0!	1
				NCU08443	-0.986356	#DIV/0!	-0.855476	0.999006	-0.994204	-0.874995	#DIV/0!	1
				NCU08445	0.997494	#DIV/0!	0.710545	-0.981702	0.991758	0.737411	#DIV/0!	-0.972235	1
1	group 1	group 2		Cluster 1	NCU00587	NCU00586	NCU00585	NCU00584	NCU00583
	NCU00587	NCU00585		NCU00587	1
	NCU00586	NCU00584		NCU00586	0.947567	1
				NCU00585	-0.50903	-0.757399	1
				NCU00584	-0.921102	-0.997216	0.803977	1
				NCU00583	#DIV/0!	#DIV/0!	#DIV/0!	#DIV/0!	1
2	group 1	group 2		Cluster 2	NCU03016	NCU03015	NCU03014	NCU03013	NCU03011	NCU03010	NCU03009	NCU03008	NCU03007	NCU03006	NCU03004	NCU03003	NCU03001	NCU03000
	NCU03016	NCU03014		NCU03016	1
	NCU03015	NCU03009		NCU03015	0.901918	1
	NCU03013	NCU03004		NCU03014	-0.929068	-0.678178	1
	NCU03011	NCU03010		NCU03013	0.999778	0.892612	-0.93666	1
	NCU03007	NCU03008		NCU03011	0.997573	0.929804	-0.901055	0.995883	1
	NCU03006			NCU03010	-0.687656	-0.93379	0.370312	-0.672197	-0.736543	1
	NCU03003			NCU03009	-0.810124	-0.983875	0.535799	-0.797585	-0.848981	0.982732	1
	NCU03001			NCU03008	-0.546895	-0.854848	0.198415	-0.529124	-0.603865	0.983914	0.933869	1
				NCU03007	0.967737	0.981644	-0.80589	0.96221	0.982933	-0.848404	-0.931703	-0.740194	1
				NCU03006	0.520191	0.83804	-0.167373	0.502071	0.578399	-0.977784	-0.922113	-0.999502	0.718597	1
				NCU03004	-0.986663	-0.960193	0.856466	-0.983012	-0.995603	0.796665	0.894748	0.675877	-0.995844	-0.652272	1
				NCU03003	0.997573	0.929804	-0.901055	0.995883	1	-0.736543	-0.848981	-0.603865	0.982933	0.578399	-0.995603	1
				NCU03001	0.90659	0.99994	-0.686179	0.897492	0.933776	-0.929818	-0.981859	-0.849119	0.983672	0.83202	-0.963192	0.933776	1
				NCU03000	0.243469	0.638499	0.132578	0.222968	0.310416	-0.871612	-0.765857	-0.945161	0.479995	0.955001	-0.398099	0.310416	0.63004	1
3	group 1	group 2		Cluster 3	NCU16468	NCU02926	NCU02925	NCU02924	NCU02923	NCU02922	NCU02921	NCU02920	NCU02919	NCU02918	NCU02917	NCU02916	NCU02915	NCU02914	NCU02913
	NCU16468	NCU02921		NCU16468	1
	NCU02926	NCU02920		NCU02926	0.5	1
	NCU02925	NCU02917		NCU02925	0.5	1	1
	NCU02923	NCU02916		NCU02924	#DIV/0!	#DIV/0!	#DIV/0!	1
	NCU02922	NCU02915		NCU02923	0.5	1	1	#DIV/0!	1
	NCU02913			NCU02922	0.5	1	1	#DIV/0!	1	1
	NCU02919			NCU02921	-0.940104	-0.765269	-0.765269	#DIV/0!	-0.765269	-0.765269	1
				NCU02920	-1	-0.5	-0.5	#DIV/0!	-0.5	-0.5	0.940104	1
				NCU02919	0.5	1	1	#DIV/0!	1	1	-0.765269	-0.5	1
				NCU02918	#DIV/0!	#DIV/0!	#DIV/0!	#DIV/0!	#DIV/0!	#DIV/0!	#DIV/0!	#DIV/0!	#DIV/0!	1
				NCU02917	-0.513242	-0.999882	-0.999882	#DIV/0!	-0.999882	-0.999882	0.775065	0.513242	-0.999882	#DIV/0!	1
				NCU02916	-0.841018	-0.889035	-0.889035	#DIV/0!	-0.889035	-0.889035	0.975067	0.841018	-0.889035	#DIV/0!	0.895962	1
				NCU02915	-1	-0.5	-0.5	#DIV/0!	-0.5	-0.5	0.940104	1	-0.5	#DIV/0!	0.513242	0.841018	1
				NCU02914	#DIV/0!	#DIV/0!	#DIV/0!	#DIV/0!	#DIV/0!	#DIV/0!	#DIV/0!	#DIV/0!	#DIV/0!	#DIV/0!	#DIV/0!	#DIV/0!	#DIV/0!	1
				NCU02913	0.507733	0.99996	0.99996	#DIV/0!	0.99996	0.99996	-0.771001	-0.507733	0.99996	#DIV/0!	-0.999979	-0.893098	-0.507733	#DIV/0!	1
8	group 1			Cluster 8	NCU07307	NCU07308
	NCU07307			NCU07307	1
	NCU07308			NCU07308	0.98086	1
